# Supplementary material for: Monitoring monthly surface water dynamics of Dongting Lake using Sentinel-1 data at 10 m
Source: PeerJ. 2018 Jun 20;6:e4992. doi: 10.7717/peerj.4992 (PMC6015492; doi:10.7717/peerj.4992)
Supplement: Supplemental Information 1 [file peerj-06-4992-s001.txt]

; ENVI Output of ROIs (5.2) [Tue Dec 26 18:48:35 2017]
; Number of ROIs: 2
; File Dimension: 12794 x 11444
;
; ROI name: non_water_sample
; ROI rgb value: {255, 0, 0}
; ROI npts: 400
;
; ROI name: water_sample
; ROI rgb value: {0, 255, 0}
; ROI npts: 200
;   ID      X      Y      Map X       Map Y        Lat         Lon       B23       B24
     1   2714      4  617114.56  3278980.39  29.635247  112.209834  -13.5975   -7.3190
     2  12522     12  715194.56  3278900.39  29.621420  113.222529  -12.6040   -6.9451
     3   1158     29  601554.56  3278730.39  29.634360  112.049095  -16.4776  -10.5625
     4  11384     30  703814.56  3278720.39  29.621713  113.105031  -16.0254   -9.6742
     5  12689     38  716864.56  3278640.39  29.618785  113.239714  -17.0749  -12.1941
     6   3892     90  628894.56  3278120.39  29.626322  112.331398  -18.1347  -11.1932
     7  12123    102  711204.56  3278000.39  29.613987  113.181171  -15.8626  -10.2629
     8   9942    187  689394.56  3277150.39  29.609831  112.955900  -16.7294   -9.2715
     9  11640    198  706374.56  3277040.39  29.606139  113.131137  -12.5198   -7.5950
    10  12736    229  717334.56  3276730.39  29.601478  113.244184  -14.6968   -7.6316
    11   3747    233  627444.56  3276690.39  29.613569  112.316256  -17.3166  -10.9665
    12   5438    271  644354.56  3276310.39  29.608294  112.490807  -15.0446   -6.7647
    13  12491    302  714884.56  3276000.39  29.595320  113.218757  -15.0544   -8.3437
    14  10436    316  694334.56  3275860.39  29.597434  113.006660  -15.0616   -8.9526
    15  11316    400  703134.56  3275020.39  29.588454  113.097321  -16.2349  -10.2430
    16   4707    431  637044.56  3274710.39  29.594684  112.415131  -14.8546   -8.8895
    17    832    449  598294.56  3274530.39  29.596723  112.015043  -14.9375   -8.8480
    18   9346    469  683434.56  3274330.39  29.585287  112.893903  -15.7717  -10.4757
    19   7127    522  661244.56  3273800.39  29.583576  112.664806  -16.7179   -8.4909
    20   7423    524  664204.56  3273780.39  29.583009  112.695353  -15.9531  -10.7459
    21    889    526  598864.56  3273760.39  29.589729  112.020858  -16.0426   -9.2552
    22  12422    581  714194.56  3273210.39  29.570277  113.211088  -15.4044   -9.9676
    23   8150    639  671474.56  3272630.39  29.571655  112.770203  -15.5066   -9.0214
    24   9267    701  682644.56  3272010.39  29.564476  112.885362  -15.7675  -10.7360
    25    809    707  598064.56  3271950.39  29.573460  112.012435  -18.5116  -11.3691
    26   7680    743  666774.56  3271590.39  29.562911  112.721543  -15.3711   -8.2948
    27   5464    744  644614.56  3271580.39  29.565589  112.492863  -17.1532   -9.5777
    28   7669    762  666664.56  3271400.39  29.561212  112.720378  -16.7936   -8.8290
    29   4448    808  634454.56  3270940.39  29.560952  112.387928  -17.1064  -10.8859
    30   2714    817  617114.56  3270850.39  29.561889  112.208959  -16.8827  -11.5614
    31  10114    873  691114.56  3270290.39  29.547692  112.972450  -15.5813   -9.5987
    32   9853    890  688504.56  3270120.39  29.546556  112.945497  -13.3493   -7.8662
    33   1761    894  607584.56  3270080.39  29.555800  112.110522  -16.9933   -9.7263
    34    182    944  591794.56  3269580.39  29.552551  111.947511  -16.5581   -7.8317
    35   2350    987  613474.56  3269150.39  29.546886  112.171214  -17.4788  -10.3066
    36   8742   1003  677394.56  3268990.39  29.537992  112.830700  -13.3325   -5.7296
    37   4659   1016  636564.56  3268860.39  29.541956  112.409443  -16.7166  -10.3404
    38   1788   1043  607854.56  3268590.39  29.542332  112.113161  -18.8788   -9.6883
    39    569   1072  595664.56  3268300.39  29.540709  111.987340  -16.1040  -10.6850
    40   3145   1091  621424.56  3268110.39  29.536754  112.253137  -16.0093  -10.0068
    41   3579   1118  625764.56  3267840.39  29.533888  112.297886  -16.8603  -10.8708
    42   2511   1145  615084.56  3267570.39  29.532482  112.187661  -17.1897   -9.8967
    43   5646   1309  646434.56  3265930.39  29.514402  112.510887  -16.5231   -9.8095
    44   6575   1311  655724.56  3265910.39  29.513097  112.606706  -18.0292  -11.0552
    45   4540   1319  635374.56  3265830.39  29.514747  112.396789  -17.6296   -9.7656
    46   9977   1319  689744.56  3265830.39  29.507672  112.957543  -14.4206  -10.2574
    47   4292   1335  632894.56  3265670.39  29.513570  112.371187  -17.6246  -10.0930
    48  12359   1335  713564.56  3265670.39  29.502386  113.203113  -15.7985   -3.9595
    49  11942   1368  709394.56  3265340.39  29.500115  113.160058  -14.3306   -8.4601
    50  11518   1381  705154.56  3265210.39  29.499646  113.116320  -14.8911   -9.0213
    51  11983   1429  709804.56  3264730.39  29.494545  113.164168  -12.4504   -8.4159
    52   4026   1431  630234.56  3264710.39  29.505188  112.343633  -16.9779  -10.5616
    53   7588   1438  665854.56  3264640.39  29.500337  112.710993  -17.1579   -8.5607
    54  10695   1439  696924.56  3264630.39  29.495738  113.031363  -16.2032   -8.3128
    55   8394   1507  673914.56  3263950.39  29.493017  112.793999  -17.3664   -8.6072
    56  10765   1531  697624.56  3263710.39  29.487329  113.038413  -14.8199   -5.1806
    57   1495   1548  604924.56  3263540.39  29.497012  112.082440  -16.6586  -10.5646
    58  11669   1565  706664.56  3263370.39  29.482802  113.131541  -14.2273   -8.3524
    59   4102   1589  630994.56  3263130.39  29.490853  112.351283  -16.0540  -10.2147
    60   1118   1614  601154.56  3262880.39  29.491367  112.043492  -16.0769   -9.3758
    61   5464   1625  644614.56  3262770.39  29.486103  112.491696  -18.9670  -11.9882
    62   1388   1656  603854.56  3262460.39  29.487356  112.071301  -12.1713   -7.9146
    63   6308   1736  653054.56  3261660.39  29.475085  112.578572  -15.9904   -8.1018
    64   4575   1744  635724.56  3261580.39  29.476363  112.399871  -17.7272   -9.5500
    65   9684   1747  686814.56  3261550.39  29.469507  112.926598  -13.1294   -8.0230
    66  10482   1758  694794.56  3261440.39  29.467299  113.008834  -15.0095   -7.7333
    67   4980   1826  639774.56  3260760.39  29.468519  112.441528  -15.1082  -11.1114
    68   3355   1847  623524.56  3260550.39  29.468333  112.273951  -18.8003  -11.9085
    69   9970   1851  689674.56  3260510.39  29.459696  112.955899  -10.6401   -1.7147
    70   9074   1875  680714.56  3260270.39  29.458857  112.863506  -17.0515   -8.2529
    71   4761   1879  637584.56  3260230.39  29.463979  112.418881  -16.8666   -9.8759
    72   5756   1889  647534.56  3260130.39  29.461944  112.521451  -16.3045   -7.5602
    73    268   1944  592654.56  3259580.39  29.462247  111.955539  -15.6979   -7.5102
    74   4522   1980  635194.56  3259220.39  29.455127  112.394115  -19.1133  -11.0610
    75   5957   2024  649544.56  3258780.39  29.449526  112.541989  -18.6692  -11.2873
    76   3133   2123  621304.56  3257790.39  29.443647  112.250754  -15.4369   -9.9085
    77   4520   2210  635174.56  3256920.39  29.434377  112.393625  -17.3241   -9.8373
    78   5477   2223  644744.56  3256790.39  29.432135  112.492246  -19.0126  -11.3562
    79   8373   2226  673704.56  3256760.39  29.428186  112.790694  -17.5088   -8.7292
    80   4065   2239  630624.56  3256630.39  29.432243  112.346692  -16.3330  -10.8016
    81  10632   2245  696294.56  3256570.39  29.423138  113.023423  -13.1191   -6.7976
    82   3885   2298  628824.56  3256040.39  29.427106  112.328070  -17.6424  -10.4539
    83   1919   2332  609164.56  3255700.39  29.425904  112.125394  -17.0361  -10.3356
    84   4221   2387  632184.56  3255150.39  29.418725  112.362593  -17.2675   -9.9104
    85   5333   2409  643304.56  3254930.39  29.415519  112.477162  -15.2629   -9.5965
    86  10369   2459  693664.56  3254430.39  29.404245  112.995949  -15.6071   -8.3233
    87   5994   2490  649914.56  3254120.39  29.407438  112.545166  -14.4168   -9.1133
    88   3071   2498  620684.56  3254040.39  29.409869  112.243950  -14.5539   -8.6121
    89   3080   2511  620774.56  3253910.39  29.408687  112.244864  -16.4759  -10.0558
    90   6522   2536  655194.56  3253660.39  29.402646  112.599505  -15.1460   -9.1009
    91   2637   2559  616344.56  3253430.39  29.404775  112.199160  -16.7612   -6.3152
    92   4599   2561  635964.56  3253410.39  29.402622  112.401333  -17.8899  -12.6454
    93   5238   2599  642354.56  3253030.39  29.398484  112.467126  -17.3747  -10.6618
    94   5928   2614  649254.56  3252880.39  29.396330  112.538197  -15.5132   -8.5847
    95   2458   2621  614554.56  3252810.39  29.399345  112.180649  -18.4853   -7.7327
    96   6864   2642  658614.56  3252600.39  29.392655  112.634588  -16.8055  -11.1977
    97   2992   2645  619894.56  3252570.39  29.396681  112.235649  -17.1369   -9.1339
    98   9399   2679  683964.56  3252230.39  29.385859  112.895658  -15.9649   -9.4810
    99   5658   2758  646554.56  3251440.39  29.383656  112.510187  -16.4742   -8.8633
   100   3391   2799  623884.56  3251030.39  29.382397  112.276588  -16.8295  -11.4126
   101    951   2845  599484.56  3250570.39  29.380417  112.025150  -17.8702   -9.6771
   102   4004   2864  630014.56  3250380.39  29.375913  112.339665  -16.3012  -10.1357
   103   5583   2908  645804.56  3249940.39  29.370209  112.502262  -16.6990  -10.8249
   104   5678   2922  646754.56  3249800.39  29.368836  112.512029  -17.0232  -10.8175
   105   1768   2927  607654.56  3249750.39  29.372343  112.109246  -15.9458   -9.8230
   106   9216   2940  682134.56  3249620.39  29.362582  112.876377  -19.7795  -16.1317
   107   2756   2947  617534.56  3249550.39  29.369653  112.211008  -14.4691   -8.7843
   108   2967   2959  619644.56  3249430.39  29.368371  112.232731  -17.5929  -11.1735
   109  12654   2978  716514.56  3249240.39  29.353704  113.230285  -14.1240   -9.0960
   110   7263   2986  662604.56  3249160.39  29.361111  112.675184  -17.1233   -8.7363
   111   3063   3032  620604.56  3248700.39  29.361692  112.242540  -14.6664   -9.0209
   112   3518   3082  625154.56  3248200.39  29.356736  112.289351  -15.3115   -7.9214
   113   7485   3109  664824.56  3247930.39  29.349725  112.697862  -17.1446   -9.2965
   114   5834   3136  648314.56  3247660.39  29.349345  112.527809  -17.2798  -11.7826
   115   3151   3137  621484.56  3247650.39  29.352133  112.251489  -17.5566  -12.5972
   116   3860   3146  628574.56  3247560.39  29.350616  112.324501  -20.3831  -13.5760
   117    819   3153  598164.56  3247490.39  29.352726  112.011275  -17.7793  -10.2692
   118   1034   3183  600314.56  3247190.39  29.349850  112.033394  -17.4332  -10.7732
   119   8117   3212  671144.56  3246900.39  29.339589  112.762780  -18.4373  -10.4190
   120   2055   3329  610524.56  3245730.39  29.335819  112.138410  -15.8095  -10.0086
   121  12663   3372  716604.56  3245300.39  29.318155  113.230438  -13.9866   -8.7319
   122    922   3397  599194.56  3245050.39  29.330627  112.021665  -16.8207   -9.5805
   123   8998   3399  679954.56  3245030.39  29.321491  112.853179  -19.5566  -13.3151
   124  12163   3405  711604.56  3244970.39  29.316029  113.178919  -16.4950  -10.2734
   125   6292   3442  652894.56  3244600.39  29.321189  112.574549  -16.3767  -11.0232
   126  12111   3483  711084.56  3244190.39  29.309081  113.173419  -18.1495  -14.0234
   127   9021   3549  680184.56  3243530.39  29.307927  112.855301  -16.5056  -12.5500
   128   3649   3551  626464.56  3243510.39  29.314286  112.302305  -16.2098   -9.4999
   129   9541   3555  685384.56  3243470.39  29.306631  112.908810  -17.1931  -12.2839
   130   6999   3602  659964.56  3243000.39  29.305875  112.647102  -15.2502   -9.4963
   131  12323   3647  713204.56  3242550.39  29.293933  113.194917  -15.4107   -9.7502
   132   9088   3689  680854.56  3242130.39  29.295202  112.861968  -19.2793  -14.9919
   133  12055   3724  710524.56  3241780.39  29.287439  113.167197  -13.1794   -7.8878
   134   8674   3744  676714.56  3241580.39  29.290827  112.819275  -18.7018  -13.2816
   135   2656   3747  616534.56  3241550.39  29.297558  112.199861  -13.8891   -8.5086
   136   1429   3788  604264.56  3241140.39  29.294933  112.073507  -16.2008   -9.6851
   137   3033   3827  620304.56  3240750.39  29.289985  112.238583  -18.1601  -10.4044
   138   6219   3867  652164.56  3240350.39  29.282933  112.566448  -18.2492  -11.6227
   139   8467   3869  674644.56  3240330.39  29.279839  112.797775  -17.6197  -11.8422
   140   7660   3877  666574.56  3240250.39  29.280210  112.714723  -18.9369  -12.0463
   141   5350   3884  643474.56  3240180.39  29.282418  112.476993  -17.2941  -12.8616
   142   6348   3898  653454.56  3240040.39  29.279980  112.579681   -7.8831   -4.7610
   143   8982   3921  679794.56  3239810.39  29.274425  112.850682  -18.6233  -12.6260
   144  11723   3931  707204.56  3239710.39  29.269319  113.132652  -15.6793   -9.9858
   145   7020   3947  660174.56  3239550.39  29.274723  112.648763  -19.4990  -12.5437
   146   7024   3966  660214.56  3239360.39  29.273004  112.649147  -17.6521  -11.4375
   147    782   3981  597794.56  3239210.39  29.278035  112.006730  -17.2625  -10.1436
   148   9742   4034  687394.56  3238680.39  29.263126  112.928684  -21.6982  -11.0870
   149  12164   4054  711614.56  3238480.39  29.257494  113.177780  -16.1005  -10.5567
   150     54   4099  590514.56  3238030.39  29.267930  111.931700  -18.0991  -12.3371
   151  10075   4117  690724.56  3237850.39  29.255140  112.962797  -20.6170  -12.2476
   152  11354   4123  703514.56  3237790.39  29.252602  113.094341  -15.8539   -8.1413
   153   6724   4176  657214.56  3237260.39  29.254435  112.617979  -17.0107  -10.1485
   154   4107   4183  631044.56  3237190.39  29.256792  112.348709  -17.8694  -10.6772
   155   6142   4184  651394.56  3237180.39  29.254425  112.558090  -16.0264   -9.5114
   156  12120   4193  711174.56  3237090.39  29.245031  113.172989  -18.9875  -12.9063
   157   1859   4195  608564.56  3237070.39  29.257843  112.117374  -15.9067   -9.8053
   158   8090   4245  670874.56  3236570.39  29.246436  112.758402  -16.7236  -10.0939
   159   3960   4306  629574.56  3235960.39  29.245845  112.333439  -16.6682  -10.4708
   160  12098   4389  710954.56  3235130.39  29.227390  113.170354  -17.2951  -12.7829
   161  12699   4420  716964.56  3234820.39  29.223577  113.232087  -15.0187   -7.9421
   162   2170   4439  611674.56  3234630.39  29.235554  112.149131  -18.0740  -11.0359
   163  10519   4455  695164.56  3234470.39  29.223974  113.007872  -19.2773  -11.7874
   164   2888   4472  618854.56  3234300.39  29.231921  112.222965  -20.0000  -12.1894
   165   6712   4508  657094.56  3233940.39  29.224497  112.616274  -18.0752  -10.3010
   166   7411   4552  664084.56  3233500.39  29.219640  112.688100  -20.4174  -12.1046
   167    901   4605  598984.56  3232970.39  29.221631  112.018421  -17.9465   -9.1901
   168   4971   4636  639684.56  3232660.39  29.214992  112.437038  -15.3971  -10.2017
   169   7979   4753  669764.56  3231490.39  29.200756  112.746206  -20.2988  -16.2387
   170   7156   4757  661534.56  3231450.39  29.201473  112.661576  -17.6532  -10.1297
   171   9081   4791  680784.56  3231110.39  29.195802  112.859449  -20.8105  -12.1367
   172   1737   4929  607344.56  3229730.39  29.191711  112.104108  -18.6695  -12.4991
   173   3148   4994  621454.56  3229080.39  29.184571  112.249141  -16.9900   -9.5274
   174  11762   5044  707594.56  3228580.39  29.168869  113.134580  -19.2725  -13.4628
   175   3530   5082  625274.56  3228200.39  29.176258  112.288322  -18.5403  -12.0719
   176   1474   5127  604714.56  3227750.39  29.174064  112.076874  -16.4993   -9.7860
   177   9156   5129  681534.56  3227730.39  29.165204  112.866607  -19.3392  -11.5363
   178   8621   5132  676184.56  3227700.39  29.165688  112.811615  -18.6953  -14.4713
   179   2656   5159  616534.56  3227430.39  29.170144  112.198376  -15.8450   -8.8601
   180   4167   5165  631644.56  3227370.39  29.168122  112.353718  -16.1592   -9.9000
   181    573   5166  595704.56  3227360.39  29.171257  111.984195  -14.4423   -8.2651
   182  11330   5173  703274.56  3227290.39  29.157934  113.089949  -18.1472  -14.1162
   183  12762   5189  717594.56  3227130.39  29.154114  113.237058  -13.4861   -7.5276
   184  11178   5268  701754.56  3226340.39  29.149608  113.074158  -15.5064   -9.4891
   185   8379   5282  673764.56  3226200.39  29.152491  112.786507  -20.3380  -11.2836
   186   9732   5426  687294.56  3224760.39  29.137574  112.925307  -15.9969  -10.5826
   187   1618   5459  606154.56  3224430.39  29.143984  112.091364  -17.5702   -9.3066
   188   1942   5557  609394.56  3223450.39  29.134865  112.124573  -17.4013   -9.8974
   189   4784   5565  637814.56  3223370.39  29.131374  112.416653  -16.1931   -8.4822
   190   2439   5578  614364.56  3223240.39  29.132532  112.175634  -11.5191   -7.9127
   191  10392   5627  693894.56  3222750.39  29.118452  112.992769  -16.5878  -11.0246
   192   9492   5657  684894.56  3222450.39  29.117088  112.900264  -16.8499  -11.2710
   193  11072   5706  700694.56  3221960.39  29.110269  113.062477  -15.6554   -9.7254
   194   5631   5728  646284.56  3221740.39  29.115719  112.503482  -20.4169  -11.4243
   195  12497   5781  714944.56  3221210.39  29.101173  113.208689  -14.8947   -9.4836
   196   4593   5800  635904.56  3221020.39  29.110376  112.396738  -15.2112   -8.7089
   197  12013   5806  710104.56  3220960.39  29.099728  113.158937  -18.2929  -12.7636
   198  12208   5848  712054.56  3220540.39  29.095616  113.178883  -15.8842  -10.5889
   199   2689   5849  616864.56  3220530.39  29.107849  112.201044  -16.2149  -10.5448
   200   1791   5890  607884.56  3220120.39  29.104944  112.108730  -17.2486  -10.2683
   201   9753   5910  687504.56  3219920.39  29.093883  112.926650  -16.3613  -11.6941
   202   8017   5921  670144.56  3219810.39  29.095334  112.748328  -15.5252   -8.8574
   203   8813   5926  678104.56  3219760.39  29.093792  112.830080  -19.8878  -11.0618
   204   9584   5934  685814.56  3219680.39  29.091966  112.909253  -19.1351  -12.6087
   205  10889   5962  698864.56  3219400.39  29.087466  113.043225  -16.0846   -9.5835
   206   3710   5964  627074.56  3219380.39  29.096492  112.305822  -17.6379  -10.6736
   207   5315   5978  643124.56  3219240.39  29.093522  112.470692  -15.9738  -10.4707
   208   7877   5987  668744.56  3219150.39  29.089566  112.733848  -15.5005  -10.0976
   209    508   6039  595054.56  3218630.39  29.092523  111.976766  -10.9105   -7.2901
   210  11924   6041  709214.56  3218610.39  29.078679  113.149357  -14.2967   -8.6964
   211   5840   6070  648374.56  3218320.39  29.084619  112.524502  -15.5498   -6.3024
   212  11095   6135  700924.56  3217670.39  29.071537  113.064067  -15.0802   -9.5395
   213   2761   6160  617584.56  3217420.39  29.079719  112.208115  -17.1367   -8.3574
   214    432   6198  594294.56  3217040.39  29.078230  111.968823  -16.7407   -9.6077
   215    279   6203  592764.56  3216990.39  29.077892  111.953101  -15.5731   -8.5347
   216   6001   6217  649984.56  3216850.39  29.071167  112.540841  -16.9317   -9.0754
   217   9543   6218  685404.56  3216840.39  29.066407  112.904571  -16.7845  -11.7529
   218   3200   6266  621974.56  3216360.39  29.069740  112.253095  -17.7505  -12.0737
   219   5513   6278  645104.56  3216240.39  29.066229  112.490643  -16.7094   -8.8564
   220   7176   6390  661734.56  3215120.39  29.054119  112.661262  -16.0145   -9.9125
   221   8567   6418  675644.56  3214840.39  29.049749  112.804039  -12.8659   -7.9916
   222   4400   6421  633974.56  3214810.39  29.054546  112.376162  -18.1309  -11.7129
   223  12216   6540  712134.56  3213620.39  29.033189  113.178391  -16.1781  -11.8955
   224   8643   6574  676404.56  3213280.39  29.035571  112.811596  -14.2722   -9.5819
   225   1211   6583  602084.56  3213190.39  29.042885  112.048499  -16.0740   -9.0079
   226   2910   6584  619074.56  3213180.39  29.041319  112.222969  -14.7558   -9.0394
   227   9161   6587  681584.56  3213150.39  29.033670  112.864748  -17.1026  -12.7200
   228  12592   6609  715894.56  3212930.39  29.026334  113.216845  -15.1620   -9.0488
   229   7487   6638  664844.56  3212640.39  29.031345  112.692830  -14.3292   -7.8340
   230   1030   6653  600274.56  3212490.39  29.036712  112.029848  -14.5885   -9.3893
   231  12644   6695  716414.56  3212070.39  29.018489  113.222015  -14.7476   -9.5072
   232   7922   6721  669194.56  3211810.39  29.023287  112.737359  -15.7333   -9.4918
   233   2642   6752  616394.56  3211500.39  29.026407  112.195275  -15.0556   -8.5337
   234   7719   6784  667164.56  3211180.39  29.017871  112.716428  -14.4029   -8.5524
   235   4362   6810  633594.56  3210920.39  29.019486  112.371796  -16.5815   -9.7139
   236  11990   6840  709874.56  3210620.39  29.006504  113.154635  -15.9767  -11.2974
   237  11612   6840  706094.56  3210620.39  29.007121  113.115850  -16.4671  -11.3981
   238  10531   6848  695284.56  3210540.39  29.008100  113.004914  -15.0559   -8.4178
   239   4961   6851  639584.56  3210510.39  29.015144  112.433237  -14.0087   -8.2739
   240   4015   6883  630124.56  3210190.39  29.013258  112.336088  -16.5680   -9.1653
   241   2855   6903  618524.56  3209990.39  29.012584  112.216984  -20.4978   -9.4463
   242   5754   6935  647514.56  3209670.39  29.006672  112.514527  -16.6295   -8.9238
   243   4382   6963  633794.56  3209390.39  29.005659  112.373666  -16.0345   -8.9649
   244   7040   6975  660374.56  3209270.39  29.001511  112.646460  -14.1242   -9.9786
   245  11028   6991  700254.56  3209110.39  28.994431  113.055657  -17.9141  -13.0045
   246  11173   7012  701704.56  3208900.39  28.992308  113.070496  -15.7390  -10.0163
   247  11707   7014  707044.56  3208880.39  28.991273  113.125277  -17.0729  -11.4987
   248   5369   7028  643664.56  3208740.39  28.998720  112.474891  -14.5134  -10.0136
   249   1722   7033  607194.56  3208690.39  29.001856  112.100544  -17.9994   -9.9297
   250  12697   7050  716944.56  3208520.39  28.986381  113.226767  -15.1333   -9.1987
   251   2283   7064  612804.56  3208380.39  28.998574  112.158100  -15.5020   -8.9023
   252  12229   7071  712264.56  3208310.39  28.985274  113.178720  -15.5862  -10.2598
   253   8028   7084  670254.56  3208180.39  28.990397  112.747688  -14.5228   -9.3156
   254   6169   7119  651664.56  3207830.39  28.989584  112.556874  -18.5086  -10.7348
   255   1917   7169  609144.56  3207330.39  28.989417  112.120429  -16.1909   -8.6651
   256  10101   7173  690984.56  3207290.39  28.979434  112.960236  -15.3747   -8.6315
   257  10121   7185  691184.56  3207170.39  28.978322  112.962267  -15.8702   -9.4312
   258  11508   7209  705054.56  3206930.39  28.974005  113.104505  -14.2725   -6.1289
   259  11425   7229  704224.56  3206730.39  28.972334  113.095955  -15.7673   -9.5986
   260    482   7299  594794.56  3206030.39  28.978832  111.973028  -16.1049   -9.3458
   261   3708   7315  627054.56  3205870.39  28.974585  112.304083  -14.4088  -10.1814
   262   6589   7363  655864.56  3205390.39  28.967063  112.599635  -16.9507   -9.1727
   263  10641   7396  696384.56  3205060.39  28.958500  113.015243  -16.2463  -10.0853
   264  12590   7397  715874.56  3205050.39  28.955266  113.215124  -16.3240  -10.9767
   265   1690   7431  606874.56  3204710.39  28.965966  112.096880  -14.0310   -8.9724
   266    338   7443  593354.56  3204590.39  28.965943  111.958129  -17.2978   -9.4744
   267  10969   7490  699664.56  3204120.39  28.949512  113.048717  -16.3257   -9.1570
   268  11627   7556  706244.56  3203460.39  28.942515  113.116075  -16.2066  -10.4850
   269   6449   7583  654464.56  3203190.39  28.947383  112.584969  -18.3393  -13.0879
   270   3788   7634  627854.56  3202680.39  28.945720  112.311930  -18.2691  -11.3088
   271  11344   7654  703414.56  3202480.39  28.934128  113.086877  -15.8305  -10.0815
   272   7192   7699  661894.56  3202030.39  28.935998  112.661016  -15.5651   -9.7140
   273   4258   7723  632554.56  3201790.39  28.937210  112.360041  -17.2661  -11.1069
   274   7901   7740  668984.56  3201620.39  28.931382  112.733670  -16.4906   -9.6594
   275   8641   7775  676384.56  3201270.39  28.927226  112.809504  -20.8411  -15.1288
   276   5598   7813  645954.56  3200890.39  28.927630  112.497375  -19.5317  -11.6095
   277   7733   7827  667304.56  3200750.39  28.923754  112.716311  -16.9183   -7.3800
   278   8695   7858  676924.56  3200440.39  28.919663  112.814911  -18.1739  -13.9232
   279   1775   7949  607724.56  3199530.39  28.919148  112.105107  -17.0149  -10.6469
   280   5551   7985  645484.56  3199170.39  28.912164  112.492332  -15.1119   -8.9836
   281   4827   8014  638244.56  3198880.39  28.910350  112.418050  -16.4496  -10.3841
   282   2359   8058  613564.56  3198440.39  28.908807  112.164897  -17.0809  -10.1322
   283   6042   8085  650394.56  3198170.39  28.902574  112.542549  -20.3369  -11.2114
   284   4407   8177  634044.56  3197250.39  28.896088  112.374785  -15.7262  -10.5859
   285  12395   8179  713924.56  3197230.39  28.885062  113.193642  -16.0094   -8.6720
   286  12467   8193  714644.56  3197090.39  28.883679  113.200994  -15.2160   -9.0916
   287  11843   8233  708404.56  3196690.39  28.881101  113.136971  -16.4097   -9.4634
   288   7694   8312  666914.56  3195900.39  28.880048  112.711594  -17.3733  -11.2844
   289  12380   8321  713774.56  3195810.39  28.872279  113.191835  -15.1626   -9.8494
   290    986   8343  599834.56  3195590.39  28.884231  112.023828  -15.4027   -7.2482
   291   2103   8352  611004.56  3195500.39  28.882500  112.138353  -17.3245  -11.5265
   292   4650   8363  636474.56  3195390.39  28.879048  112.399476  -15.8798  -11.3734
   293   8641   8372  676384.56  3195300.39  28.873367  112.808569  -20.3911  -13.6742
   294  11525   8433  705224.56  3194690.39  28.863574  113.104018  -13.9465   -8.2487
   295  12398   8444  713954.56  3194580.39  28.861155  113.193447  -14.6724  -10.3490
   296   6846   8480  658434.56  3194220.39  28.865966  112.624431  -14.3358   -8.5722
   297   4415   8485  634124.56  3194170.39  28.868288  112.375239  -15.2162  -10.0465
   298   6979   8512  659764.56  3193900.39  28.862914  112.638018  -17.3559  -13.1767
   299    272   8527  592694.56  3193750.39  28.868161  111.950463  -16.2425   -6.2626
   300  11894   8545  708914.56  3193570.39  28.852876  113.141620  -16.7877  -10.3748
   301  11124   8587  701214.56  3193150.39  28.850318  113.062655  -17.8305   -9.5290
   302   9298   8593  682954.56  3193090.39  28.852509  112.875548  -17.0188  -11.3534
   303   8798   8607  677954.56  3192950.39  28.851949  112.824290  -14.6892   -9.3821
   304   8767   8631  677644.56  3192710.39  28.849827  112.821076  -13.5433   -7.5410
   305  11961   8632  709584.56  3192700.39  28.844919  113.148323  -16.7718  -11.1783
   306   3298   8656  622954.56  3192460.39  28.853976  112.260546  -18.7017  -13.9636
   307   8067   8661  670644.56  3192410.39  28.848070  112.749300  -16.8027   -9.7284
   308   9717   8671  687144.56  3192310.39  28.844868  112.918353  -14.0550   -8.8027
   309    947   8684  599444.56  3192180.39  28.853487  112.019529  -16.8627   -8.4416
   310  10449   8719  694464.56  3191830.39  28.839451  112.993268  -15.6421   -8.9971
   311  12038   8744  710354.56  3191580.39  28.834691  113.156003  -17.3486  -10.7474
   312   6624   8788  656214.56  3191140.39  28.838449  112.601251  -15.1872  -10.6139
   313  12752   8794  717494.56  3191080.39  28.828992  113.229043  -16.2694  -12.1256
   314  10104   8835  691014.56  3190670.39  28.829504  112.957727  -15.1584   20.3001
   315   9527   8840  685244.56  3190620.39  28.829898  112.898609  -15.9837  -10.1869
   316   4074   8875  630714.56  3190270.39  28.833447  112.339831  -16.0611   -7.6325
   317   1573   8898  605704.56  3190040.39  28.833674  112.083498  -15.5558   -8.3278
   318   2410   8904  614074.56  3189980.39  28.832416  112.169273  -15.5381   -9.3284
   319  11155   8968  701524.56  3189340.39  28.815902  113.065152  -10.1971   -5.9140
   320   3230   8977  622274.56  3189250.39  28.825074  112.253228  -18.6802  -11.9336
   321     75   8983  590724.56  3189190.39  28.827148  111.929899  -19.3519   -9.2029
   322   6284   9004  652814.56  3188980.39  28.819368  112.566119  -14.7341   -7.6206
   323    746   9015  597434.56  3188870.39  28.823769  111.998639  -16.0828  -10.5594
   324   8129   9028  671264.56  3188740.39  28.814877  112.755098  -19.9827  -13.1516
   325   1929   9045  609264.56  3188570.39  28.820110  112.119842  -15.7511   -9.1999
   326   1447   9081  604444.56  3188210.39  28.817262  112.070416  -16.1286   -9.3892
   327   1769   9116  607664.56  3187860.39  28.813838  112.103378  -15.6307   -8.9395
   328  12122   9138  711194.56  3187640.39  28.799016  113.163873  -14.2410   -5.8546
   329   5782   9143  647794.56  3187590.39  28.807414  112.514505  -16.1934   -9.8905
   330   2399   9237  613964.56  3186650.39  28.802375  112.167810  -16.4229  -10.9762
   331   7629   9247  666264.56  3186550.39  28.795775  112.703556  -18.7623  -10.7295
   332  11190   9270  701874.56  3186320.39  28.788605  113.068198  -16.6924   -8.8026
   333   8580   9273  675774.56  3186290.39  28.792165  112.800917  -20.0744  -11.3992
   334   3761   9285  627584.56  3186170.39  28.796764  112.307294  -18.4067  -11.2046
   335  11445   9342  704424.56  3185600.39  28.781708  113.094179  -16.3267  -11.5433
   336  11148   9368  701454.56  3185340.39  28.779831  113.063724  -12.5367   -8.7505
   337  10875   9391  698724.56  3185110.39  28.778181  113.035732  -16.3926   -9.5830
   338   1394   9418  603914.56  3184840.39  28.786892  112.064676  -17.7722  -12.0026
   339   6493   9487  654904.56  3184150.39  28.775538  112.586871  -16.2202   -9.0216
   340   7815   9535  668124.56  3183670.39  28.769549  112.722180  -17.9002  -10.2656
   341  11788   9537  707854.56  3183650.39  28.763570  113.128940  -14.1666   -8.0243
   342  10404   9555  694014.56  3183470.39  28.764105  112.987226  -15.3808   -9.9842
   343  10826   9581  698234.56  3183210.39  28.761117  113.030383  -15.6525   -9.6365
   344   8533   9608  675304.56  3182940.39  28.762006  112.795586  -18.4994  -11.0349
   345  10506   9623  695034.56  3182790.39  28.757817  112.997552  -15.2938   -8.6499
   346    381   9648  593784.56  3182540.39  28.766913  111.960709  -16.3687   -7.9758
   347  11568   9691  705654.56  3182110.39  28.750032  113.106140  -16.2180   -9.9267
   348   6331   9710  653284.56  3181920.39  28.755611  112.569979  -16.7227   -7.9260
   349   7128   9751  661254.56  3181510.39  28.750939  112.651525  -17.6470  -11.6334
   350   7206   9756  662034.56  3181460.39  28.750390  112.659503  -15.4907   -9.2036
   351   2419   9784  614164.56  3181180.39  28.752994  112.169308  -13.1891   -8.8054
   352   8574   9799  675714.56  3181030.39  28.744718  112.799488  -18.7187  -13.6714
   353  12425   9817  714224.56  3180850.39  28.737271  113.193617  -16.4992  -10.3700
   354  10733   9826  697304.56  3180760.39  28.739159  113.020437  -16.3876   -8.9649
   355  12466   9911  714634.56  3179910.39  28.728725  113.197636  -14.9639   -9.4241
   356   1235   9914  602324.56  3179880.39  28.742256  112.047940  -14.3966   -8.4389
   357    544   9949  595414.56  3179530.39  28.739628  111.977152  -15.6339   -9.8595
   358   9252   9974  682494.56  3179280.39  28.727989  112.868611  -16.2658   -8.5573
   359   6700   9979  656974.56  3179230.39  28.730896  112.607389  -15.7069  -10.0536
   360   5160   9994  641574.56  3179080.39  28.731325  112.449722  -15.6206  -10.4245
   361   3501  10003  624984.56  3178990.39  28.732227  112.279867  -15.3262  -11.2791
   362  10774  10017  697714.56  3178850.39  28.721867  113.024301  -15.4122  -10.2172
   363  12426  10072  714234.56  3178300.39  28.714269  113.193239  -15.0723   -9.4872
   364  11976  10082  709734.56  3178200.39  28.714106  113.147179  -16.9594  -11.1028
   365  10120  10089  691174.56  3178130.39  28.716357  112.957253  -16.6849  -11.0294
   366   3037  10152  620344.56  3177500.39  28.719222  112.232204  -16.6659  -10.6351
   367   5729  10187  647264.56  3177150.39  28.713273  112.507721  -16.5460  -10.2040
   368  11264  10256  702614.56  3176460.39  28.699548  113.074017  -17.1226  -11.1218
   369   1442  10267  604394.56  3176350.39  28.710233  112.068812  -11.1658   -5.1733
   370   9455  10267  684524.56  3176350.39  28.701267  112.888912  -17.1848  -10.6835
   371   6778  10307  657754.56  3175950.39  28.701206  112.614919  -14.8806   -8.5958
   372  12475  10385  714724.56  3175170.39  28.685956  113.197662  -16.9863  -11.6699
   373    257  10388  592544.56  3175140.39  28.700217  111.947406  -15.3591   -9.2472
   374   3392  10397  623894.56  3175050.39  28.696777  112.268279  -14.5689   -8.9131
   375    229  10405  592264.56  3174970.39  28.698702  111.944526  -16.9569  -10.3292
   376   9787  10503  687844.56  3173990.39  28.679498  112.922493  -15.2656   -9.7724
   377   4771  10512  637684.56  3173900.39  28.685004  112.409271  -17.3510  -11.6280
   378   5270  10539  642674.56  3173630.39  28.682026  112.460299  -19.2646  -15.3321
   379   5882  10624  648794.56  3172780.39  28.673666  112.522810  -15.8651   -6.6948
   380  12698  10643  716954.56  3172590.39  28.662313  113.219981  -16.7228  -10.8065
   381   6667  10710  656644.56  3171920.39  28.664979  112.603006  -16.5330  -10.1584
   382   4082  10719  630794.56  3171830.39  28.667040  112.338527  -16.3035   -9.8198
   383   3565  10790  625624.56  3171120.39  28.661145  112.285552  -16.3211   -9.1125
   384  12033  10802  710304.56  3171000.39  28.649070  113.151682  -16.5440  -10.0981
   385   5934  10813  649314.56  3170890.39  28.656552  112.527883  -16.4569   -9.5650
   386   1270  10852  602674.56  3170500.39  28.657575  112.050678  -15.8332   -9.4100
   387   2820  10898  618174.56  3170040.39  28.652101  112.209216  -18.3134  -11.0720
   388   9605  10947  686024.56  3169550.39  28.639706  112.903151  -17.2323  -11.3210
   389   1882  10953  608794.56  3169490.39  28.647960  112.113199  -16.3059  -11.4637
   390     37  11054  590344.56  3168480.39  28.640264  111.924359  -15.3166   -9.5260
   391   2863  11082  618604.56  3168200.39  28.635457  112.213424  -15.1155   -7.9117
   392   2605  11093  616024.56  3168090.39  28.634698  112.187022  -14.7714  -10.0525
   393  11045  11125  700424.56  3167770.39  28.621501  113.050085  -14.2476   -7.0807
   394  10371  11178  693684.56  3167240.39  28.617744  112.981089  -15.2967  -12.0066
   395    129  11210  591264.56  3166920.39  28.626121  111.933646  -13.4634   -8.2279
   396   2721  11226  617184.56  3166760.39  28.622591  112.198751  -14.4820   -8.5756
   397   4278  11266  632754.56  3166360.39  28.617479  112.357945  -13.2920   -3.4622
   398   3217  11300  622144.56  3166020.39  28.615455  112.249401  -15.3182   -9.3563
   399  11455  11416  704524.56  3164860.39  28.594610  113.091480  -13.0099   -7.0160
   400   8571  11435  675684.56  3164670.39  28.597123  112.796660  -15.8371   -8.7642

     1   1643    105  606404.56  3277970.39  29.627097  112.099115  -24.0760  -20.3481
     2   5874    156  648714.56  3277460.39  29.618155  112.535978  -27.7925  -22.6764
     3   1178    207  601754.56  3276950.39  29.618282  112.050994  -25.2368  -21.8428
     4   3621    290  626184.56  3276120.39  29.608555  112.303179  -23.8147  -21.0885
     5   1165    325  601624.56  3275770.39  29.607645  112.049541  -25.2381  -19.6641
     6  12740    395  717374.56  3275070.39  29.586501  113.244265  -22.4012  -14.2421
     7   1555    488  605524.56  3274140.39  29.592612  112.089655  -24.7890  -21.3205
     8  10492    502  694894.56  3274000.39  29.580570  113.012106  -23.8593  -19.4560
     9   9027    557  680244.56  3273450.39  29.577815  112.860837  -24.6652  -20.6922
    10   1100    645  600974.56  3272570.39  29.578822  112.042532  -24.9955  -21.7613
    11  11184    716  701814.56  3271860.39  29.560168  113.083114  -23.6444  -16.9394
    12  12554    800  715514.56  3271020.39  29.550300  113.224273  -23.0484  -14.9565
    13   9660    925  686574.56  3269770.39  29.543689  112.925527  -22.7180  -17.9341
    14   4593    957  635904.56  3269450.39  29.547351  112.402706  -22.4179  -16.0593
    15  12379   1020  713764.56  3268820.39  29.530760  113.205791  -22.8319  -16.1419
    16   4191   1039  631884.56  3268630.39  29.540384  112.361126  -24.1816  -15.6794
    17   6701   1126  656984.56  3267760.39  29.529630  112.619968  -22.4404  -16.2791
    18    342   1131  593394.56  3267710.39  29.535557  111.963864  -22.7716  -18.3287
    19   5286   1197  642834.56  3267050.39  29.524923  112.473899  -26.5795  -22.1877
    20   1114   1272  601114.56  3266300.39  29.522232  112.043396  -23.5978  -20.8963
    21    736   1276  597334.56  3266260.39  29.522171  112.004392  -25.0280  -20.8071
    22  10618   1363  696154.56  3265390.39  29.502714  113.023560  -22.7854  -18.7724
    23  12254   1390  712514.56  3265120.39  29.497604  113.192181  -22.4430  -14.0129
    24   8573   1429  675704.56  3264730.39  29.499803  112.812582  -23.9711  -19.0414
    25   2106   1456  611034.56  3264460.39  29.504786  112.145557  -23.1229  -19.2016
    26  11066   1576  700634.56  3263260.39  29.482792  113.069361  -23.3024  -18.0064
    27   9831   1597  688284.56  3263050.39  29.482817  112.942009  -23.1439  -18.0705
    28   8707   1674  677044.56  3262280.39  29.477513  112.826003  -24.3806  -19.3927
    29   1538   1721  605354.56  3261810.39  29.481365  112.086709  -24.0616  -21.2807
    30  11320   1804  703174.56  3260980.39  29.461818  113.095121  -23.4875  -16.9807
    31   2805   1859  618024.56  3260430.39  29.467781  112.217225  -24.1363  -21.6002
    32   4506   1939  635034.56  3259630.39  29.458843  112.392516  -23.5024  -19.0480
    33  12288   2010  712854.56  3258920.39  29.441631  113.194481  -23.3521  -17.6209
    34   2139   2019  611364.56  3258830.39  29.453954  112.148388  -24.6490  -21.8620
    35    176   2096  591734.56  3258060.39  29.448598  111.945925  -25.3614  -22.5522
    36  11162   2096  701594.56  3258060.39  29.435736  113.078301  -23.1483  -17.7035
    37   9302   2128  682994.56  3257740.39  29.435704  112.886585  -25.2588  -18.1592
    38   2170   2338  611674.56  3255640.39  29.425141  112.151259  -25.8874  -21.7782
    39    544   2371  595414.56  3255310.39  29.423507  111.983627  -26.1905  -22.1102
    40   1122   2377  601194.56  3255250.39  29.422512  112.043200  -26.4173  -23.2454
    41    368   2397  593654.56  3255050.39  29.421293  111.965464  -26.1716  -23.0517
    42   4401   2481  633984.56  3254210.39  29.410053  112.381029  -25.0892  -21.4121
    43   9493   2564  684904.56  3253380.39  29.396095  112.905533  -25.1434  -20.3285
    44    828   2592  598254.56  3253100.39  29.403344  112.012703  -23.5649  -20.3151
    45  11183   2611  701804.56  3252910.39  29.389252  113.079518  -22.9931  -17.8609
    46   2244   2613  612414.56  3252890.39  29.400261  112.158605  -24.8416  -20.2114
    47   4465   2616  634624.56  3252860.39  29.397804  112.387458  -24.7623  -21.2460
    48  10943   2671  699404.56  3252310.39  29.384224  113.054692  -23.6599  -19.1325
    49  11003   2729  700004.56  3251730.39  29.378897  113.060765  -22.8263  -17.1891
    50   6128   2750  651254.56  3251520.39  29.383820  112.558615  -26.2593  -21.4226
    51   2885   2771  618824.56  3251310.39  29.385413  112.224487  -23.7551  -21.2151
    52   4706   2826  637034.56  3250760.39  29.378595  112.412028  -23.9199  -18.1916
    53   6614   2835  656114.56  3250670.39  29.375557  112.608559  -23.9569  -16.6310
    54  11092   2844  700894.56  3250580.39  29.368383  113.069721  -22.7875  -14.1239
    55  10902   2884  698994.56  3250180.39  29.365077  113.050084  -23.2832  -17.6078
    56   6775   2895  657724.56  3250070.39  29.369942  112.625056  -26.6326  -22.7164
    57  11043   2921  700404.56  3249810.39  29.361516  113.064535  -23.1728  -16.5600
    58   4893   2975  638904.56  3249270.39  29.364946  112.431104  -25.1571  -17.8428
    59   6854   2983  658514.56  3249190.39  29.361904  112.633066  -26.7321  -22.0230
    60   1671   3074  606684.56  3248280.39  29.359161  112.099111  -25.0850  -21.1053
    61   5201   3087  641984.56  3248150.39  29.354497  112.462684  -25.6686  -17.3727
    62   7104   3103  661014.56  3247990.39  29.350760  112.658638  -26.5293  -21.7285
    63   5320   3150  643174.56  3247520.39  29.348677  112.474858  -25.5235  -20.0665
    64   9835   3174  688324.56  3247280.39  29.340563  112.939717  -24.6379  -16.7454
    65  10129   3181  691264.56  3247210.39  29.339488  112.969972  -24.9370  -22.0980
    66   7845   3215  668424.56  3246870.39  29.339685  112.734770  -25.6180  -20.6932
    67   7071   3226  660684.56  3246760.39  29.339706  112.655060  -25.2986  -18.7989
    68   1541   3256  605384.56  3246460.39  29.342847  112.085545  -24.6048  -22.3610
    69   5429   3268  644264.56  3246340.39  29.337906  112.485928  -25.0513  -16.5423
    70  10218   3320  692154.56  3245820.39  29.326814  112.978892  -25.0412  -21.7412
    71  10965   3403  699624.56  3244990.39  29.318165  113.055631  -23.8487  -15.4406
    72   2570   3455  615674.56  3244470.39  29.323986  112.191314  -24.4754  -22.3336
    73  10017   3458  690144.56  3244440.39  29.314671  112.957964  -25.3785  -21.6603
    74   2545   3572  615424.56  3243300.39  29.313452  112.188617  -24.2412  -19.7208
    75   9747   3648  687444.56  3242540.39  29.297937  112.929853  -26.6773  -22.5839
    76   2713   3708  617104.56  3241940.39  29.301024  112.205770  -25.1276  -22.3281
    77   9465   3768  684624.56  3241340.39  29.287529  112.900632  -26.6603  -22.4475
    78   8915   4062  679124.56  3238400.39  29.261801  112.843560  -27.0922  -22.9913
    79   2840   4103  618374.56  3237990.39  29.265263  112.218421  -24.6591  -23.0828
    80   9163   4122  681604.56  3237800.39  29.256034  112.868975  -26.5735  -22.6397
    81   8809   4316  678064.56  3235860.39  29.239037  112.832247  -27.0651  -23.8182
    82   1665   4324  606624.56  3235780.39  29.246368  112.097286  -25.1350  -22.4969
    83   9966   4403  689634.56  3234990.39  29.229506  112.951095  -23.9222  -13.7400
    84   2956   4574  619534.56  3233280.39  29.222652  112.229850  -24.1742  -21.8198
    85   1839   4597  608364.56  3233050.39  29.221584  112.114922  -23.5355  -18.3777
    86   5572   4618  645694.56  3232840.39  29.215938  112.498874  -27.4746  -25.1780
    87   5195   4679  641924.56  3232230.39  29.210863  112.460022  -25.8615  -23.3710
    88   2852   4785  618494.56  3231170.39  29.203711  112.218927  -24.8574  -22.8445
    89   2708   4815  617054.56  3230870.39  29.201137  112.204085  -24.1586  -22.0623
    90   6093   4833  650904.56  3230690.39  29.195929  112.552165  -27.7438  -24.2660
    91   5748   4897  647454.56  3230050.39  29.190561  112.516605  -27.4008  -24.4223
    92   2104   4944  611014.56  3229580.39  29.190041  112.141836  -22.8667  -18.4648
    93   2604   4952  616014.56  3229500.39  29.188871  112.193246  -24.7286  -21.8494
    94   5668   4961  646654.56  3229410.39  29.184880  112.508295  -26.5785  -24.4639
    95   1340   5023  603374.56  3228790.39  29.183559  112.063193  -24.9452  -21.2418
    96  10697   5064  696944.56  3228380.39  29.168765  113.025095  -24.0144  -16.1438
    97  10383   5122  693804.56  3227800.39  29.164018  112.992723  -23.4567  -16.1958
    98  12534   5204  715314.56  3226980.39  29.153150  113.213603  -22.8127  -21.0036
    99  12283   5227  712804.56  3226750.39  29.151500  113.187770  -23.0853  -21.1113
   100   2603   5238  616004.56  3226640.39  29.163064  112.192844  -25.7414  -22.6299
   101   9032   5273  680294.56  3226290.39  29.152391  112.853629  -25.4052  -20.9662
   102  10273   5549  692704.56  3223530.39  29.125669  112.980679  -24.5902  -19.4380
   103   2796   5568  617934.56  3223340.39  29.133107  112.212336  -25.4430  -22.8091
   104   3892   5660  628894.56  3222420.39  29.123739  112.324872  -24.0525  -22.1246
   105   3096   5723  620934.56  3221790.39  29.118838  112.243002  -25.3778  -22.4576
   106  10791   5818  697884.56  3220840.39  29.100608  113.033416  -23.7000  -17.8314
   107   5064   5882  640614.56  3220200.39  29.102464  112.445028  -23.7117  -19.2971
   108  10968   5897  699654.56  3220050.39  29.093205  113.051453  -23.9402  -19.1901
   109   3269   6102  622664.56  3218000.39  29.084472  112.260363  -24.9244  -22.8443
   110    152   6122  591494.56  3217800.39  29.085294  111.940120  -24.4735  -20.0429
   111  10032   6175  690294.56  3217270.39  29.069564  112.954853  -25.0763  -19.1967
   112  10913   6237  699104.56  3216650.39  29.062623  113.045199  -24.0400  -20.8368
   113   3415   6273  624124.56  3216290.39  29.068900  112.275171  -24.7258  -23.2962
   114  10593   6418  695904.56  3214840.39  29.046793  113.012029  -23.8801  -20.5880
   115  11131   6426  701284.56  3214760.39  29.045232  113.067240  -23.7943  -20.9409
   116   8279   6517  672764.56  3213850.39  29.041212  112.774318  -26.2496  -21.1236
   117   8106   6625  671034.56  3212770.39  29.031702  112.756392  -25.0634  -18.2333
   118   3884   6630  628814.56  3212720.39  29.036220  112.322931  -24.1458  -21.0551
   119   4466   6660  634634.56  3212420.39  29.032911  112.382653  -23.8377  -21.9731
   120   9617   6685  686144.56  3212170.39  29.024171  112.911392  -25.4852  -19.8333
   121   4592   6760  635894.56  3211420.39  29.023754  112.395468  -22.8602  -19.7829
   122   4111   6839  631084.56  3210630.39  29.017130  112.345994  -23.6709  -22.5964
   123   9668   6882  686654.56  3210200.39  29.006326  112.916299  -25.4417  -19.7382
   124   2363   6927  613604.56  3209750.39  29.010866  112.166451  -22.7839  -19.5046
   125   9258   6940  682554.56  3209620.39  29.001687  112.874130  -23.7153  -13.0855
   126    580   7018  595774.56  3208840.39  29.004118  111.983326  -23.7526  -19.1099
   127   3556   7131  625534.56  3207710.39  28.991339  112.288691  -24.5296  -20.8079
   128   7067   7178  660644.56  3207240.39  28.983162  112.648940  -23.0606  -11.1572
   129   4876   7202  638734.56  3207000.39  28.983566  112.424077  -23.7913  -21.1273
   130   7471   7216  664684.56  3206860.39  28.979219  112.690339  -25.4578  -21.6953
   131   8717   7246  677144.56  3206560.39  28.974844  112.818131  -25.1517  -20.4390
   132   1309   7267  603064.56  3206350.39  28.981079  112.057934  -25.2502  -21.1482
   133   7781   7328  667784.56  3205740.39  28.968710  112.721978  -24.1047  -18.9750
   134   6017   7350  650144.56  3205520.39  28.968921  112.540966  -24.9083  -20.2216
   135   3970   7370  629674.56  3205320.39  28.969359  112.330906  -23.8347  -21.6291
   136    769   7409  597664.56  3204930.39  28.968689  112.002388  -25.9969  -21.1293
   137    961   7442  599584.56  3204600.39  28.965562  112.022062  -23.8794  -16.1583
   138   5457   7471  644544.56  3204310.39  28.958649  112.483353  -24.7992  -20.9905
   139   5084   7494  640814.56  3204080.39  28.956990  112.445056  -24.5887  -20.9356
   140   1042   7612  600394.56  3202900.39  28.950157  112.030222  -25.1382  -20.9727
   141   9288   7749  682854.56  3201530.39  28.928663  112.875892  -25.8268  -20.2305
   142   3375   7762  623724.56  3201400.39  28.934576  112.269419  -25.4887  -20.6518
   143   9055   7777  680524.56  3201250.39  28.926468  112.851954  -25.5127  -19.0704
   144   5507   7800  645044.56  3201020.39  28.928907  112.488058  -24.6294  -20.0364
   145   1005   7807  600024.56  3200950.39  28.932588  112.026252  -25.3265  -21.3716
   146   1741   7928  607384.56  3199740.39  28.921072  112.101639  -25.6396  -21.1847
   147   8639   8073  676364.56  3198290.39  28.900344  112.808832  -25.6905  -20.7790
   148   7956   8086  669534.56  3198160.39  28.900093  112.738790  -24.5925  -17.9043
   149   3715   8145  627124.56  3197570.39  28.899681  112.303864  -24.1753  -21.3545
   150   7655   8169  666524.56  3197330.39  28.893000  112.707807  -24.9646  -19.5456
   151   3396   8265  623934.56  3196370.39  28.889165  112.271020  -25.2944  -21.1963
   152   8802   8284  677994.56  3196180.39  28.881083  112.825210  -24.2020  -19.0877
   153   8014   8410  670114.56  3194920.39  28.870785  112.744247  -25.1380  -20.8326
   154   8992   8523  679894.56  3193790.39  28.859257  112.844304  -23.3566  -16.2299
   155  11145   8659  701424.56  3192430.39  28.843790  113.064678  -23.9120  -19.8292
   156   8054   8722  670514.56  3191800.39  28.842584  112.747876  -23.7480  -14.7511
   157  10238   8768  692354.56  3191340.39  28.835348  112.971568  -23.6175  -19.6772
   158   6166   8771  651634.56  3191310.39  28.840532  112.554342  -26.4969  -22.8224
   159   7717   8777  667144.56  3191250.39  28.838065  112.713263  -24.4357  -15.0061
   160   2603   8792  616004.56  3191100.39  28.842350  112.189167  -25.2217  -22.5024
   161  11315   8793  703124.56  3191090.39  28.831435  113.081853  -23.2738  -21.2676
   162   4680   8824  636774.56  3190780.39  28.837418  112.401993  -23.0160  -19.8492
   163   7012   8836  660094.56  3190660.39  28.833640  112.640941  -26.9116  -22.6524
   164   3011   8876  620084.56  3190260.39  28.834395  112.230894  -22.9892  -12.5893
   165   8688   8937  676854.56  3189650.39  28.822330  112.812502  -26.7344  -21.3110
   166   9394   8971  683914.56  3189310.39  28.818271  112.884770  -26.1449  -19.7288
   167   4343   9000  633404.56  3189020.39  28.821891  112.367250  -24.7659  -22.1144
   168   2650   9023  616474.56  3188790.39  28.821462  112.193746  -25.7136  -22.1246
   169   4741   9027  637384.56  3188750.39  28.819035  112.407998  -23.5055  -21.2524
   170   1649   9103  606464.56  3187990.39  28.815111  112.091094  -22.9153  -19.1672
   171   5996   9126  649934.56  3187760.39  28.808700  112.536450  -25.2935  -22.1010
   172  12532   9161  715294.56  3187410.39  28.796261  113.205812  -22.7151  -20.5764
   173   5741   9185  647384.56  3187170.39  28.803671  112.510250  -25.0515  -22.2552
   174   8612   9218  676094.56  3186840.39  28.797083  112.804280  -25.6983  -19.7025
   175   5195   9293  641924.56  3186090.39  28.794540  112.454181  -23.4631  -21.6062
   176   3022   9302  620194.56  3186000.39  28.795942  112.231569  -24.7933  -21.8519
   177   7348   9331  663454.56  3185710.39  28.788556  112.674654  -27.9876  -23.2265
   178   1939   9372  609364.56  3185300.39  28.790591  112.120550  -23.0924  -13.9034
   179   8325   9394  673224.56  3185080.39  28.781594  112.774616  -22.9599  -13.8609
   180   5296   9403  642934.56  3184990.39  28.784503  112.464388  -24.0575  -21.2401
   181   3447   9494  624444.56  3184080.39  28.778212  112.274897  -25.1043  -22.5424
   182   9470   9627  684674.56  3182750.39  28.758983  112.891487  -26.0383  -21.0475
   183   5015   9668  640124.56  3182340.39  28.760900  112.435280  -23.7221  -22.7088
   184   3472   9813  624694.56  3180890.39  28.749401  112.277107  -24.6345  -21.6317
   185   5056  10008  640534.56  3178940.39  28.730175  112.439057  -23.6920  -21.3615
   186   6209  10016  652064.56  3178860.39  28.728145  112.557078  -25.4415  -20.3791
   187   3976  10026  629734.56  3178760.39  28.729682  112.328472  -24.3247  -22.1190
   188  11344  10217  703414.56  3176850.39  28.702940  113.082272  -24.4471  -22.0289
   189   5845  10408  648424.56  3174940.39  28.693199  112.519306  -23.8246  -18.5470
   190   4136  10410  631334.56  3174920.39  28.694869  112.344409  -23.3173  -19.9539
   191   7851  10411  668484.56  3174910.39  28.690467  112.724568  -25.7611  -19.8427
   192   7999  10446  669964.56  3174560.39  28.687116  112.739659  -26.1503  -20.6090
   193   9403  10623  684004.56  3172790.39  28.669225  112.883017  -26.0279  -20.9361
   194   8494  10712  674914.56  3171900.39  28.662457  112.789896  -25.3069  -19.9981
   195   7664  10800  666614.56  3171020.39  28.655613  112.704865  -25.3495  -20.0286
   196   5818  10863  648154.56  3170390.39  28.652174  112.515951  -23.5013  -19.3031
   197   9239  10982  682364.56  3169200.39  28.637069  112.865668  -27.4075  -22.9012
   198   8483  10998  674804.56  3169040.39  28.636669  112.788333  -26.1847  -20.3912
   199   4753  11082  637504.56  3168200.39  28.633588  112.406742  -24.0060  -22.2193
   200   5270  11425  642674.56  3164770.39  28.602078  112.459192  -23.0240  -21.1358
