# Supplementary material for: Monitoring monthly surface water dynamics of Dongting Lake using Sentinel-1 data at 10 m
Source: PeerJ. 2018 Jun 20;6:e4992. doi: 10.7717/peerj.4992 (PMC6015492; doi:10.7717/peerj.4992)
Supplement: Supplemental Information 2 [file peerj-06-4992-s002.txt]

; ENVI Output of ROIs (5.2) [Tue Dec 26 18:39:41 2017]
; Number of ROIs: 2
; File Dimension: 12794 x 11444
;
; ROI name: water_sample
; ROI rgb value: {0, 255, 0}
; ROI npts: 200
;
; ROI name: non_water_sample
; ROI rgb value: {255, 0, 0}
; ROI npts: 400
;   ID      X      Y      Map X       Map Y        Lat         Lon        B5        B6
     1   1643    105  606404.56  3277970.39  29.627097  112.099115  -24.1622  -21.1448
     2   1178    207  601754.56  3276950.39  29.618282  112.050994  -25.5624  -22.5803
     3   3621    290  626184.56  3276120.39  29.608555  112.303179  -24.3573  -19.7318
     4   1165    325  601624.56  3275770.39  29.607645  112.049541  -25.4094  -18.2011
     5  12740    395  717374.56  3275070.39  29.586501  113.244265  -23.1889  -18.2629
     6   1555    488  605524.56  3274140.39  29.592612  112.089655  -24.5208  -20.2004
     7  10492    502  694894.56  3274000.39  29.580570  113.012106  -24.3829  -22.1543
     8   9027    557  680244.56  3273450.39  29.577815  112.860837  -24.8456  -21.2845
     9   1100    645  600974.56  3272570.39  29.578822  112.042532  -24.9436  -22.0377
    10  11184    716  701814.56  3271860.39  29.560168  113.083114  -23.2671  -19.1926
    11  12554    800  715514.56  3271020.39  29.550300  113.224273  -23.2460  -18.6467
    12   9660    925  686574.56  3269770.39  29.543689  112.925527  -25.4833  -20.7602
    13   4590    959  635874.56  3269430.39  29.547174  112.402394  -22.9044  -16.9670
    14  12379   1020  713764.56  3268820.39  29.530760  113.205791  -23.2554  -19.7340
    15   4191   1039  631884.56  3268630.39  29.540384  112.361126  -25.1627  -21.1575
    16   6701   1126  656984.56  3267760.39  29.529630  112.619968  -23.5020  -18.5293
    17   5286   1197  642834.56  3267050.39  29.524923  112.473899  -26.0556  -20.1391
    18   1114   1272  601114.56  3266300.39  29.522232  112.043396  -24.9200  -20.4881
    19    736   1276  597334.56  3266260.39  29.522171  112.004392  -25.2421  -21.6992
    20    157   1285  591544.56  3266170.39  29.521797  111.944644  -26.0061  -22.0288
    21  10618   1363  696154.56  3265390.39  29.502714  113.023560  -23.8029  -20.7051
    22  12263   1394  712604.56  3265080.39  29.497228  113.193101  -22.4637  -16.6512
    23   8573   1429  675704.56  3264730.39  29.499803  112.812582  -26.1990  -21.3820
    24   2106   1456  611034.56  3264460.39  29.504786  112.145557  -22.5704  -19.5825
    25  11066   1576  700634.56  3263260.39  29.482792  113.069361  -24.5567  -17.8083
    26   9831   1597  688284.56  3263050.39  29.482817  112.942009  -23.9584  -17.0946
    27   8707   1674  677044.56  3262280.39  29.477513  112.826003  -26.5398  -21.5913
    28   1538   1721  605354.56  3261810.39  29.481365  112.086709  -25.5438  -21.7531
    29  11320   1804  703174.56  3260980.39  29.461818  113.095121  -23.9512  -19.9726
    30   2805   1859  618024.56  3260430.39  29.467781  112.217225  -24.1635  -21.6836
    31   4506   1939  635034.56  3259630.39  29.458843  112.392516  -24.1000  -18.2400
    32  12288   2010  712854.56  3258920.39  29.441631  113.194481  -23.0703  -18.0941
    33   2139   2019  611364.56  3258830.39  29.453954  112.148388  -24.9412  -19.7853
    34  11162   2096  701594.56  3258060.39  29.435736  113.078301  -23.6200  -19.9736
    35    176   2096  591734.56  3258060.39  29.448598  111.945925  -25.9041  -22.7147
    36   9302   2128  682994.56  3257740.39  29.435704  112.886585  -25.7841  -21.4793
    37   2170   2338  611674.56  3255640.39  29.425141  112.151259  -25.4454  -20.7736
    38    544   2371  595414.56  3255310.39  29.423507  111.983627  -26.3800  -22.0025
    39   1122   2377  601194.56  3255250.39  29.422512  112.043200  -26.2825  -22.8194
    40    368   2397  593654.56  3255050.39  29.421293  111.965464  -25.9667  -22.6849
    41   4401   2481  633984.56  3254210.39  29.410053  112.381029  -23.9166  -19.3533
    42  11138   2509  701354.56  3253930.39  29.398525  113.075070  -24.0320  -16.3838
    43   9493   2564  684904.56  3253380.39  29.396095  112.905533  -25.7767  -20.2478
    44    828   2592  598254.56  3253100.39  29.403344  112.012703  -24.3602  -20.2061
    45  11242   2594  702394.56  3253080.39  29.390691  113.085626  -22.8229  -16.3685
    46   2244   2613  612414.56  3252890.39  29.400261  112.158605  -25.9734  -20.6527
    47   4465   2616  634624.56  3252860.39  29.397804  112.387458  -25.1096  -20.2031
    48  11003   2729  700004.56  3251730.39  29.378897  113.060765  -22.9860  -17.6741
    49   6128   2750  651254.56  3251520.39  29.383820  112.558615  -25.9495  -20.0041
    50   2885   2771  618824.56  3251310.39  29.385413  112.224487  -24.7358  -21.7767
    51   4706   2826  637034.56  3250760.39  29.378595  112.412028  -24.5210  -18.4538
    52   6614   2835  656114.56  3250670.39  29.375557  112.608559  -24.7011  -17.7206
    53  11108   2851  701054.56  3250510.39  29.367726  113.071355  -23.4680  -18.5542
    54  10902   2884  698994.56  3250180.39  29.365077  113.050084  -23.5194  -18.4763
    55   6775   2895  657724.56  3250070.39  29.369942  112.625056  -26.0361  -21.6776
    56  11043   2921  700404.56  3249810.39  29.361516  113.064535  -23.5757  -17.7637
    57   4893   2975  638904.56  3249270.39  29.364946  112.431104  -24.3773  -19.3371
    58   6854   2983  658514.56  3249190.39  29.361904  112.633066  -27.2274  -21.1321
    59   5201   3087  641984.56  3248150.39  29.354497  112.462684  -24.7461  -18.7988
    60  10546   3099  695434.56  3248030.39  29.346243  113.013046  -23.8402  -17.1979
    61   7104   3103  661014.56  3247990.39  29.350760  112.658638  -27.3628  -21.2253
    62   5320   3150  643174.56  3247520.39  29.348677  112.474858  -25.1638  -18.4872
    63   9835   3174  688324.56  3247280.39  29.340563  112.939717  -25.7562  -20.5468
    64  10129   3181  691264.56  3247210.39  29.339488  112.969972  -25.6367  -20.5019
    65   7845   3215  668424.56  3246870.39  29.339685  112.734770  -25.9727  -20.7408
    66   5429   3268  644264.56  3246340.39  29.337906  112.485928  -24.8027  -17.8430
    67   2563   3299  615604.56  3246030.39  29.338069  112.190756  -24.8784  -21.1326
    68  10218   3320  692154.56  3245820.39  29.326814  112.978892  -24.6067  -21.5097
    69   6964   3343  659614.56  3245590.39  29.329286  112.643874  -25.5976  -20.2390
    70   2570   3455  615674.56  3244470.39  29.323986  112.191314  -24.5246  -22.0870
    71  10017   3458  690144.56  3244440.39  29.314671  112.957964  -25.9425  -21.5864
    72   2545   3572  615424.56  3243300.39  29.313452  112.188617  -24.2705  -17.8705
    73   9747   3648  687444.56  3242540.39  29.297937  112.929853  -26.2482  -21.8171
    74   2713   3708  617104.56  3241940.39  29.301024  112.205770  -25.1271  -21.4348
    75  10902   3753  698994.56  3241490.39  29.286696  113.048516  -24.1650  -16.1595
    76   9465   3768  684624.56  3241340.39  29.287529  112.900632  -26.6336  -21.7747
    77   9715   4008  687124.56  3238940.39  29.265511  112.925950  -24.7183  -14.8027
    78   8915   4062  679124.56  3238400.39  29.261801  112.843560  -26.8758  -22.8227
    79   2840   4103  618374.56  3237990.39  29.265263  112.218421  -25.3100  -21.9945
    80   9163   4122  681604.56  3237800.39  29.256034  112.868975  -27.1888  -21.6353
    81   8809   4316  678064.56  3235860.39  29.239037  112.832247  -26.9183  -22.1711
    82   1665   4324  606624.56  3235780.39  29.246368  112.097286  -24.6745  -20.8441
    83   2956   4574  619534.56  3233280.39  29.222652  112.229850  -24.1028  -22.0624
    84   1839   4597  608364.56  3233050.39  29.221584  112.114922  -24.4569  -19.9961
    85   5572   4618  645694.56  3232840.39  29.215938  112.498874  -27.2055  -22.0417
    86   5195   4679  641924.56  3232230.39  29.210863  112.460022  -26.3677  -21.6920
    87   2852   4785  618494.56  3231170.39  29.203711  112.218927  -24.7727  -22.9517
    88   2701   4816  616984.56  3230860.39  29.201054  112.203364  -25.2107  -22.2015
    89   6093   4833  650904.56  3230690.39  29.195929  112.552165  -27.0973  -21.1971
    90   5748   4897  647454.56  3230050.39  29.190561  112.516605  -27.2697  -21.8593
    91   2104   4944  611014.56  3229580.39  29.190041  112.141836  -23.0132  -19.3168
    92   2604   4952  616014.56  3229500.39  29.188871  112.193246  -25.0239  -22.6763
    93   5668   4961  646654.56  3229410.39  29.184880  112.508295  -27.3354  -21.5801
    94   1340   5023  603374.56  3228790.39  29.183559  112.063193  -25.7575  -21.8370
    95  10697   5064  696944.56  3228380.39  29.168765  113.025095  -24.9973  -20.2304
    96  10383   5122  693804.56  3227800.39  29.164018  112.992723  -24.6597  -18.8347
    97  12534   5204  715314.56  3226980.39  29.153150  113.213603  -22.5497  -19.7580
    98  12283   5227  712804.56  3226750.39  29.151500  113.187770  -23.4871  -20.1135
    99   9032   5273  680294.56  3226290.39  29.152391  112.853629  -25.9331  -20.9448
   100  10273   5549  692704.56  3223530.39  29.125669  112.980679  -24.9132  -19.4460
   101   2796   5568  617934.56  3223340.39  29.133107  112.212336  -25.3606  -21.0870
   102   3892   5660  628894.56  3222420.39  29.123739  112.324872  -23.2468  -15.0157
   103   3096   5723  620934.56  3221790.39  29.118838  112.243002  -24.3025  -20.7505
   104  10791   5818  697884.56  3220840.39  29.100608  113.033416  -24.7798  -20.0703
   105   5064   5882  640614.56  3220200.39  29.102464  112.445028  -23.7366  -18.5537
   106  10968   5897  699654.56  3220050.39  29.093205  113.051453  -23.4549  -16.6508
   107   3269   6102  622664.56  3218000.39  29.084472  112.260363  -25.2303  -20.9526
   108    152   6122  591494.56  3217800.39  29.085294  111.940120  -25.2604  -20.5195
   109  10032   6175  690294.56  3217270.39  29.069564  112.954853  -25.3300  -18.9069
   110  10913   6237  699104.56  3216650.39  29.062623  113.045199  -24.7224  -19.9006
   111   3415   6273  624124.56  3216290.39  29.068900  112.275171  -25.0270  -20.5675
   112  10593   6418  695904.56  3214840.39  29.046793  113.012029  -24.6072  -19.4920
   113  11131   6426  701284.56  3214760.39  29.045232  113.067240  -24.3576  -19.6406
   114   8279   6517  672764.56  3213850.39  29.041212  112.774318  -26.4791  -21.5656
   115   8106   6625  671034.56  3212770.39  29.031702  112.756392  -25.8855  -22.5329
   116   3884   6630  628814.56  3212720.39  29.036220  112.322931  -24.5609  -20.9486
   117   4466   6660  634634.56  3212420.39  29.032911  112.382653  -23.7306  -21.2385
   118   9617   6685  686144.56  3212170.39  29.024171  112.911392  -26.0687  -20.6888
   119   4592   6760  635894.56  3211420.39  29.023754  112.395468  -23.9453  -21.7193
   120   4111   6839  631084.56  3210630.39  29.017130  112.345994  -24.2958  -22.6279
   121   9668   6882  686654.56  3210200.39  29.006326  112.916299  -26.2869  -19.8136
   122   2854   6903  618514.56  3209990.39  29.012585  112.216881  -24.1903  -20.1524
   123   2363   6927  613604.56  3209750.39  29.010866  112.166451  -23.2518  -19.7920
   124   9258   6940  682554.56  3209620.39  29.001687  112.874130  -25.8020  -21.1118
   125    580   7018  595774.56  3208840.39  29.004118  111.983326  -23.5581  -18.9295
   126   3556   7131  625534.56  3207710.39  28.991339  112.288691  -23.4553  -19.8286
   127   7067   7178  660644.56  3207240.39  28.983162  112.648940  -25.3751  -20.0532
   128   4876   7202  638734.56  3207000.39  28.983566  112.424077  -24.3562  -20.8576
   129   7471   7216  664684.56  3206860.39  28.979219  112.690339  -26.2731  -21.0873
   130   1309   7267  603064.56  3206350.39  28.981079  112.057934  -25.2261  -20.2515
   131   7781   7328  667784.56  3205740.39  28.968710  112.721978  -25.7772  -18.9262
   132   6017   7350  650144.56  3205520.39  28.968921  112.540966  -24.7430  -20.1506
   133   3970   7370  629674.56  3205320.39  28.969359  112.330906  -24.3371  -22.1622
   134    769   7409  597664.56  3204930.39  28.968689  112.002388  -25.9496  -22.4937
   135    961   7442  599584.56  3204600.39  28.965562  112.022062  -25.4284  -21.5864
   136   5460   7469  644574.56  3204330.39  28.958826  112.483663  -24.4759  -19.9537
   137   5084   7494  640814.56  3204080.39  28.956990  112.445056  -24.1439  -21.3799
   138   1042   7612  600394.56  3202900.39  28.950157  112.030222  -25.5353  -22.8099
   139   9288   7749  682854.56  3201530.39  28.928663  112.875892  -26.2726  -21.3247
   140   9055   7777  680524.56  3201250.39  28.926468  112.851954  -26.8842  -21.0979
   141   5507   7800  645044.56  3201020.39  28.928907  112.488058  -24.0561  -20.4630
   142   1005   7807  600024.56  3200950.39  28.932588  112.026252  -25.9865  -20.7883
   143   1702   7922  606994.56  3199800.39  28.921646  112.097645  -24.6902  -19.4190
   144   3135   7942  621324.56  3199600.39  28.918563  112.244606  -25.4987  -18.9170
   145   8639   8073  676364.56  3198290.39  28.900344  112.808832  -26.5057  -21.4706
   146   7956   8086  669534.56  3198160.39  28.900093  112.738790  -25.8902  -22.1610
   147   3715   8145  627124.56  3197570.39  28.899681  112.303864  -24.3982  -21.4214
   148   7655   8169  666524.56  3197330.39  28.893000  112.707807  -24.8169  -19.3185
   149   3396   8265  623934.56  3196370.39  28.889165  112.271020  -25.2522  -22.3608
   150   8802   8284  677994.56  3196180.39  28.881083  112.825210  -24.6161  -19.7347
   151   8014   8410  670114.56  3194920.39  28.870785  112.744247  -25.7858  -20.4552
   152   8992   8523  679894.56  3193790.39  28.859257  112.844304  -25.0645  -20.4950
   153   3302   8655  622994.56  3192470.39  28.854063  112.260957  -24.5783  -21.2249
   154  11145   8659  701424.56  3192430.39  28.843790  113.064678  -25.0993  -20.1062
   155   8054   8722  670514.56  3191800.39  28.842584  112.747876  -25.6906  -17.3861
   156   6166   8771  651634.56  3191310.39  28.840532  112.554342  -26.9368  -21.6993
   157   7711   8779  667084.56  3191230.39  28.837892  112.712645  -25.7479  -18.7160
   158   2603   8792  616004.56  3191100.39  28.842350  112.189167  -26.3864  -21.3130
   159  11315   8793  703124.56  3191090.39  28.831435  113.081853  -24.7245  -18.6655
   160   4680   8824  636774.56  3190780.39  28.837418  112.401993  -23.5916  -21.1626
   161   7012   8836  660094.56  3190660.39  28.833640  112.640941  -27.6896  -22.6023
   162   9419   8853  684164.56  3190490.39  28.828881  112.887523  -26.6160  -21.9219
   163   3011   8876  620084.56  3190260.39  28.834395  112.230894  -25.6107  -23.4321
   164   8688   8937  676854.56  3189650.39  28.822330  112.812502  -28.0236  -21.6225
   165   4343   9000  633404.56  3189020.39  28.821891  112.367250  -23.6763  -20.7887
   166   2650   9023  616474.56  3188790.39  28.821462  112.193746  -25.9418  -22.0570
   167   4741   9027  637384.56  3188750.39  28.819035  112.407998  -24.0671  -21.9486
   168   1724   9072  607214.56  3188300.39  28.817846  112.098809  -24.2432  -19.4117
   169   5996   9126  649934.56  3187760.39  28.808700  112.536450  -26.1918  -22.2283
   170  12532   9161  715294.56  3187410.39  28.796261  113.205812  -23.4514  -21.4696
   171   7237   9175  662344.56  3187270.39  28.802772  112.663509  -27.8712  -21.4174
   172   5741   9185  647384.56  3187170.39  28.803671  112.510250  -25.6104  -21.4431
   173   8612   9218  676094.56  3186840.39  28.797083  112.804280  -27.3992  -21.7525
   174   5195   9293  641924.56  3186090.39  28.794540  112.454181  -24.4715  -23.5518
   175   3022   9302  620194.56  3186000.39  28.795942  112.231569  -25.4329  -22.2989
   176   7348   9331  663454.56  3185710.39  28.788556  112.674654  -27.9037  -22.7105
   177   1939   9372  609364.56  3185300.39  28.790591  112.120550  -25.3449  -22.1561
   178   3447   9494  624444.56  3184080.39  28.778212  112.274897  -25.6663  -23.0000
   179   5149   9521  641464.56  3183810.39  28.774017  112.449185  -23.3389  -22.2950
   180   9470   9627  684674.56  3182750.39  28.758983  112.891487  -26.0927  -20.6666
   181   3472   9813  624694.56  3180890.39  28.749401  112.277107  -24.6651  -20.0617
   182   5056  10008  640534.56  3178940.39  28.730175  112.439057  -24.4300  -21.5492
   183   6209  10016  652064.56  3178860.39  28.728145  112.557078  -25.7663  -21.0649
   184   3976  10026  629734.56  3178760.39  28.729682  112.328472  -24.0903  -21.6257
   185   9088  10166  680854.56  3177360.39  28.710898  112.851521  -25.1334  -17.8078
   186  11378  10222  703754.56  3176800.39  28.702436  113.085741  -24.2138  -20.5635
   187   9232  10356  682294.56  3175460.39  28.693555  112.865952  -25.0296  -13.5235
   188   5845  10408  648424.56  3174940.39  28.693199  112.519306  -24.9491  -19.7985
   189   4136  10410  631334.56  3174920.39  28.694869  112.344409  -24.7839  -22.4820
   190   7851  10411  668484.56  3174910.39  28.690467  112.724568  -26.0613  -20.2136
   191   7999  10446  669964.56  3174560.39  28.687116  112.739659  -26.6968  -21.4067
   192   9403  10623  684004.56  3172790.39  28.669225  112.883017  -26.7698  -20.9295
   193   8321  10722  673184.56  3171800.39  28.661787  112.772185  -24.6937  -18.1320
   194   7656  10725  666534.56  3171770.39  28.662390  112.704156  -26.1629  -18.8137
   195   7664  10800  666614.56  3171020.39  28.655613  112.704865  -25.7810  -20.7167
   196   5818  10863  648154.56  3170390.39  28.652174  112.515951  -24.2886  -18.6066
   197   9239  10982  682364.56  3169200.39  28.637069  112.865668  -26.8081  -21.0385
   198   8483  10998  674804.56  3169040.39  28.636669  112.788333  -26.8098  -20.9280
   199   4753  11082  637504.56  3168200.39  28.633588  112.406742  -23.5745  -21.2568
   200   5270  11425  642674.56  3164770.39  28.602078  112.459192  -23.4947  -21.0252

     1   2714      4  617114.56  3278980.39  29.635247  112.209834  -14.8567   -8.9583
     2  12522     12  715194.56  3278900.39  29.621420  113.222529  -10.7495   -8.0718
     3  12689     38  716864.56  3278640.39  29.618785  113.239714  -18.4005  -11.9600
     4  12064     87  710614.56  3278150.39  29.615440  113.175110  -15.4956   -8.1668
     5  12078    183  710754.56  3277190.39  29.606758  113.176369  -14.8509   -7.1423
     6  11640    198  706374.56  3277040.39  29.606139  113.131137  -14.4459   -7.4582
     7   8233    254  672304.56  3276480.39  29.606271  112.779378  -16.3608  -11.3679
     8   5438    271  644354.56  3276310.39  29.608294  112.490807  -15.8916   -9.2189
     9   2477    292  614744.56  3276100.39  29.609482  112.185052  -16.8266  -11.4600
    10  12491    302  714884.56  3276000.39  29.595320  113.218757  -16.4584   -9.1722
    11  11316    400  703134.56  3275020.39  29.588454  113.097321  -15.6924   -8.9561
    12   4707    431  637044.56  3274710.39  29.594684  112.415131  -15.2735   -9.5558
    13   6497    476  654944.56  3274260.39  29.588526  112.599847  -13.6800   -8.3548
    14   7127    522  661244.56  3273800.39  29.583576  112.664806  -16.8079  -11.1105
    15   7423    524  664204.56  3273780.39  29.583009  112.695353  -16.6443   -9.9682
    16    889    526  598864.56  3273760.39  29.589729  112.020858  -15.9351  -10.9949
    17  12422    581  714194.56  3273210.39  29.570277  113.211088  -16.4031  -10.2420
    18   9375    628  683724.56  3272740.39  29.570902  112.896628  -16.5124   -9.8560
    19   8150    639  671474.56  3272630.39  29.571655  112.770203  -18.1668  -10.5280
    20  11732    660  707294.56  3272420.39  29.564319  113.139752  -17.7497   -8.4509
    21   9267    701  682644.56  3272010.39  29.564476  112.885362  -17.4922   -9.8858
    22    809    707  598064.56  3271950.39  29.573460  112.012435  -17.0513  -10.4014
    23   5994    718  649914.56  3271840.39  29.567308  112.547594  -16.0818  -10.2658
    24   1863    718  608604.56  3271840.39  29.571593  112.121225  -15.1675  -10.1491
    25  12327    737  713244.56  3271650.39  29.556371  113.200982  -14.8184   -8.2381
    26   7680    743  666774.56  3271590.39  29.562911  112.721543  -15.4807   -9.1515
    27   5464    744  644614.56  3271580.39  29.565589  112.492863  -17.0801   -9.7745
    28   7669    762  666664.56  3271400.39  29.561212  112.720378  -17.5999  -10.8278
    29  10114    873  691114.56  3270290.39  29.547692  112.972450  -16.9693  -11.6155
    30   9853    890  688504.56  3270120.39  29.546556  112.945497  -13.5005   -8.5819
    31   1761    894  607584.56  3270080.39  29.555800  112.110522  -16.4053  -10.0158
    32    182    944  591794.56  3269580.39  29.552551  111.947511  -18.1786  -10.5735
    33   2350    987  613474.56  3269150.39  29.546886  112.171214  -14.7860  -10.0311
    34   8742   1003  677394.56  3268990.39  29.537992  112.830700  -13.2425   -6.7921
    35   4659   1016  636564.56  3268860.39  29.541956  112.409443  -16.1813   -9.9454
    36   3581   1063  625784.56  3268390.39  29.538848  112.298156  -17.6175  -11.3219
    37   3145   1091  621424.56  3268110.39  29.536754  112.253137  -16.3747  -10.3141
    38   3579   1118  625764.56  3267840.39  29.533888  112.297886  -17.2699  -11.1433
    39   2511   1145  615084.56  3267570.39  29.532482  112.187661  -16.0141  -11.1808
    40   5343   1181  643404.56  3267210.39  29.526302  112.479801  -14.0361  -10.3988
    41   6425   1243  654224.56  3266590.39  29.519418  112.591331  -15.5629   -9.9662
    42   9977   1319  689744.56  3265830.39  29.507672  112.957543  -15.2282   -9.6103
    43   4540   1319  635374.56  3265830.39  29.514747  112.396789  -16.4370   -9.7458
    44   4292   1335  632894.56  3265670.39  29.513570  112.371187  -15.5828  -10.4375
    45  11942   1368  709394.56  3265340.39  29.500115  113.160058  -19.0315  -15.1662
    46   1835   1377  608324.56  3265250.39  29.512152  112.117680  -16.2618   -9.0019
    47  11983   1429  709804.56  3264730.39  29.494545  113.164168  -13.2428   -9.4576
    48   3089   1433  620864.56  3264690.39  29.505949  112.246980  -15.4801  -10.4446
    49   7588   1438  665854.56  3264640.39  29.500337  112.710993  -16.7821   -8.9591
    50  10027   1468  690244.56  3264340.39  29.494157  112.962439  -18.0502   -9.0562
    51   6920   1499  659174.56  3264030.39  29.495702  112.642016  -20.4070  -14.6276
    52   8394   1507  673914.56  3263950.39  29.493017  112.793999  -18.9133  -13.3462
    53  10765   1531  697624.56  3263710.39  29.487329  113.038413  -15.1412   -7.9239
    54   6208   1563  652054.56  3263390.39  29.490814  112.568502  -16.5832   -9.5608
    55  11669   1565  706664.56  3263370.39  29.482802  113.131541  -14.1214   -8.6488
    56   4102   1589  630994.56  3263130.39  29.490853  112.351283  -16.8576  -10.8624
    57   1118   1614  601154.56  3262880.39  29.491367  112.043492  -16.8915  -10.7211
    58  11138   1620  701354.56  3262820.39  29.478707  113.076702  -18.4806  -11.1706
    59   5464   1625  644614.56  3262770.39  29.486103  112.491696  -17.3780  -11.4410
    60   1388   1656  603854.56  3262460.39  29.487356  112.071301  -15.5905   -8.6111
    61   1748   1680  607454.56  3262220.39  29.484886  112.108407  -17.7249  -12.1075
    62   6308   1736  653054.56  3261660.39  29.475085  112.578572  -18.1374  -10.4774
    63   9684   1747  686814.56  3261550.39  29.469507  112.926598  -15.4110   -9.5952
    64  10482   1758  694794.56  3261440.39  29.467299  113.008834  -14.5535   -8.6678
    65   4980   1826  639774.56  3260760.39  29.468519  112.441528  -15.9635   -9.8979
    66   3355   1847  623524.56  3260550.39  29.468333  112.273951  -18.7996  -13.1331
    67   9970   1851  689674.56  3260510.39  29.459696  112.955899  -13.2895   -3.0348
    68   9074   1875  680714.56  3260270.39  29.458857  112.863506  -19.4827   -8.9376
    69   4761   1879  637584.56  3260230.39  29.463979  112.418881  -17.6505  -10.3482
    70   4522   1980  635194.56  3259220.39  29.455127  112.394115  -16.9922  -11.7301
    71   9636   1999  686334.56  3259030.39  29.446848  112.921222  -18.1399  -10.0377
    72   5957   2024  649544.56  3258780.39  29.449526  112.541989  -15.8938  -10.9849
    73   1558   2036  605554.56  3258660.39  29.452923  112.088468  -16.8057  -10.4078
    74   8592   2075  675894.56  3258270.39  29.441502  112.813503  -19.3605  -11.8786
    75   8137   2122  671344.56  3257800.39  29.437892  112.766537  -18.7856  -11.6637
    76   4520   2210  635174.56  3256920.39  29.434377  112.393625  -15.7793  -11.5976
    77   5477   2223  644744.56  3256790.39  29.432135  112.492246  -16.8170  -10.3136
    78   8373   2226  673704.56  3256760.39  29.428186  112.790694  -15.1748   -7.4199
    79   4065   2239  630624.56  3256630.39  29.432243  112.346692  -16.9036  -10.3524
    80  10632   2245  696294.56  3256570.39  29.423138  113.023423  -14.4691   -7.6591
    81   5219   2263  642164.56  3256390.39  29.428821  112.465603  -16.5053  -11.6545
    82   3885   2298  628824.56  3256040.39  29.427106  112.328070  -16.2866  -10.7756
    83   4138   2346  631354.56  3255560.39  29.422512  112.354088  -15.7220   -9.7450
    84   4221   2387  632184.56  3255150.39  29.418725  112.362593  -16.2519  -10.1989
    85   5333   2409  643304.56  3254930.39  29.415519  112.477162  -13.0234   -9.4832
    86  10369   2459  693664.56  3254430.39  29.404245  112.995949  -15.9949   -6.5409
    87   3071   2498  620684.56  3254040.39  29.409869  112.243950  -14.4832   -8.8240
    88   3080   2511  620774.56  3253910.39  29.408687  112.244864  -15.9773   -9.2133
    89   8361   2536  673584.56  3253660.39  29.400237  112.788968  -15.9622  -10.3420
    90   6522   2536  655194.56  3253660.39  29.402646  112.599505  -17.9510  -10.8035
    91   2637   2559  616344.56  3253430.39  29.404775  112.199160  -15.3963   -9.6658
    92   4599   2561  635964.56  3253410.39  29.402622  112.401333  -17.3403  -11.8942
    93   5238   2599  642354.56  3253030.39  29.398484  112.467126  -17.0081   -9.4570
    94  12173   2637  711704.56  3252650.39  29.385277  113.181424  -10.7510   -3.8925
    95   6864   2642  658614.56  3252600.39  29.392655  112.634588  -16.9522  -10.4991
    96   4650   2756  636474.56  3251460.39  29.384972  112.406346  -14.9832   -9.1898
    97   5658   2758  646554.56  3251440.39  29.383656  112.510187  -16.2482   -9.7564
    98   3391   2799  623884.56  3251030.39  29.382397  112.276588  -16.0234  -11.0013
    99   4004   2864  630014.56  3250380.39  29.375913  112.339665  -14.9368  -11.1391
   100  11985   2887  709824.56  3250150.39  29.363045  113.161587  -14.2013   -7.8287
   101   1768   2927  607654.56  3249750.39  29.372343  112.109246  -16.2719   -9.0173
   102   9383   2938  683804.56  3249640.39  29.362520  112.893577  -17.3214  -12.2398
   103   2756   2947  617534.56  3249550.39  29.369653  112.211008  -11.9822   -8.9314
   104   5587   2949  645844.56  3249530.39  29.366506  112.502620  -16.3200  -11.0518
   105  12654   2978  716514.56  3249240.39  29.353704  113.230285  -14.2475   -9.0727
   106   7263   2986  662604.56  3249160.39  29.361111  112.675184  -16.8858   -8.8513
   107  10619   3050  696164.56  3248520.39  29.350549  113.020648  -18.0279  -14.7167
   108   9382   3069  683794.56  3248330.39  29.350704  112.893255  -18.8360  -12.4127
   109   3518   3082  625154.56  3248200.39  29.356736  112.289351  -14.9437   -9.4200
   110   5834   3136  648314.56  3247660.39  29.349345  112.527809  -16.8840   -9.5668
   111   3151   3137  621484.56  3247650.39  29.352133  112.251489  -17.7380  -12.0738
   112   3860   3146  628574.56  3247560.39  29.350616  112.324501  -20.1589  -16.4443
   113    819   3153  598164.56  3247490.39  29.352726  112.011275  -16.4464  -11.5307
   114   1508   3169  605054.56  3247330.39  29.350726  112.082230  -21.4090  -16.3068
   115   1034   3183  600314.56  3247190.39  29.349850  112.033394  -17.4498  -11.3611
   116   6621   3191  656184.56  3247110.39  29.343430  112.608775  -18.3544  -12.5284
   117  11178   3378  701754.56  3245240.39  29.320081  113.077598  -19.4289  -14.1591
   118    922   3397  599194.56  3245050.39  29.330627  112.021665  -16.2804   -9.8163
   119   8998   3399  679954.56  3245030.39  29.321491  112.853179  -18.1578  -12.5357
   120  12163   3405  711604.56  3244970.39  29.316029  113.178919  -15.7719  -10.2737
   121  12111   3483  711084.56  3244190.39  29.309081  113.173419  -18.4420  -13.6888
   122   8909   3582  679064.56  3243200.39  29.305110  112.843720  -18.0782   -9.8017
   123   6999   3602  659964.56  3243000.39  29.305875  112.647102  -15.4821  -10.2986
   124  12323   3647  713204.56  3242550.39  29.293933  113.194917  -15.1084   -8.5687
   125   9088   3689  680854.56  3242130.39  29.295202  112.861968  -20.0638  -14.0925
   126  12571   3717  715684.56  3241850.39  29.287198  113.220296  -13.5339   -8.2623
   127  12055   3724  710524.56  3241780.39  29.287439  113.167197  -14.2101   -7.4968
   128   8674   3744  676714.56  3241580.39  29.290827  112.819275  -18.7818  -11.7568
   129   2656   3747  616534.56  3241550.39  29.297558  112.199861  -13.5616   -8.9076
   130   1429   3788  604264.56  3241140.39  29.294933  112.073507  -17.3838  -10.6587
   131   3276   3827  622734.56  3240750.39  29.289751  112.263596  -15.4204   -9.8778
   132   8467   3869  674644.56  3240330.39  29.279839  112.797775  -18.6881  -12.8566
   133  11718   3872  707154.56  3240300.39  29.274649  113.132248  -17.2176  -11.1270
   134   7660   3877  666574.56  3240250.39  29.280210  112.714723  -13.9906  -11.3282
   135   6348   3898  653454.56  3240040.39  29.279980  112.579681   -8.6738   -6.1212
   136   8982   3921  679794.56  3239810.39  29.274425  112.850682  -19.3193  -13.2007
   137  11723   3931  707204.56  3239710.39  29.269319  113.132652  -16.6365  -11.2218
   138   7020   3947  660174.56  3239550.39  29.274723  112.648763  -18.8668  -13.4553
   139   7024   3966  660214.56  3239360.39  29.273004  112.649147  -17.8669  -11.3000
   140    782   3981  597794.56  3239210.39  29.278035  112.006730  -21.0151  -12.8462
   141  11159   4032  701564.56  3238700.39  29.261123  113.074450  -20.4344  -11.8944
   142  12164   4054  711614.56  3238480.39  29.257494  113.177780  -16.1225  -10.7122
   143     54   4099  590514.56  3238030.39  29.267930  111.931700  -17.7807  -11.2864
   144  10078   4117  690754.56  3237850.39  29.255135  112.963106  -20.6169  -11.6613
   145  11354   4123  703514.56  3237790.39  29.252602  113.094341  -16.2193  -10.0134
   146   5518   4146  645154.56  3237560.39  29.258587  112.493939  -21.1676  -15.3884
   147   6724   4176  657214.56  3237260.39  29.254435  112.617979  -16.3134  -11.0592
   148   6142   4184  651394.56  3237180.39  29.254425  112.558090  -15.4071   -9.9373
   149  12120   4193  711174.56  3237090.39  29.245031  113.172989  -18.9483  -13.4896
   150   1859   4195  608564.56  3237070.39  29.257843  112.117374  -15.8448  -10.4469
   151   2407   4295  614044.56  3236070.39  29.248336  112.173663  -16.4015  -11.0753
   152   3960   4306  629574.56  3235960.39  29.245845  112.333439  -15.2455  -10.7397
   153   5352   4362  643494.56  3235400.39  29.239288  112.476579  -16.6055  -10.9839
   154  12098   4389  710954.56  3235130.39  29.227390  113.170354  -16.4866  -12.2294
   155  12699   4420  716964.56  3234820.39  29.223577  113.232087  -15.1723   -6.9104
   156   2170   4439  611674.56  3234630.39  29.235554  112.149131  -17.6144  -12.4387
   157   1153   4448  601504.56  3234540.39  29.235600  112.044489  -15.3716   -9.8674
   158  10519   4455  695164.56  3234470.39  29.223974  113.007872  -19.2468  -15.1379
   159   2888   4472  618854.56  3234300.39  29.231921  112.222965  -17.2848  -12.1120
   160   7411   4552  664084.56  3233500.39  29.219640  112.688100  -21.2459  -14.5133
   161    901   4605  598984.56  3232970.39  29.221631  112.018421  -16.3657  -11.3544
   162   4971   4636  639684.56  3232660.39  29.214992  112.437038  -15.6222  -10.2154
   163   9750   4645  687474.56  3232570.39  29.207998  112.928473  -18.2437  -13.6937
   164   2104   4652  611014.56  3232500.39  29.216391  112.142128  -19.0191  -14.1511
   165   3307   4718  623044.56  3231840.39  29.209322  112.265796  -15.6203  -10.4576
   166   7156   4757  661534.56  3231450.39  29.201473  112.661576  -17.7710  -11.1625
   167   9079   4791  680764.56  3231110.39  29.195805  112.859243  -19.3066   -8.3963
   168   1418   4812  604154.56  3230900.39  29.202536  112.071412  -14.8093  -10.3831
   169   1737   4929  607344.56  3229730.39  29.191711  112.104108  -20.3867  -12.4767
   170   3148   4994  621454.56  3229080.39  29.184571  112.249141  -15.7586   -9.6739
   171    729   5013  597264.56  3228890.39  29.184946  112.000369  -16.2517   -9.5527
   172  11762   5044  707594.56  3228580.39  29.168869  113.134580  -20.5833  -14.7397
   173   3530   5082  625274.56  3228200.39  29.176258  112.288322  -17.1071  -14.2270
   174   1474   5127  604714.56  3227750.39  29.174064  112.076874  -15.8448  -10.7928
   175   9156   5129  681534.56  3227730.39  29.165204  112.866607  -18.1285  -11.9859
   176   5816   5138  648134.56  3227640.39  29.168737  112.523275  -16.9614   -2.8618
   177   2656   5159  616534.56  3227430.39  29.170144  112.198376  -15.5755   -7.1238
   178    573   5166  595704.56  3227360.39  29.171257  111.984195  -14.4942   -9.1694
   179  11330   5173  703274.56  3227290.39  29.157934  113.089949  -18.8387  -13.6318
   180  11178   5268  701754.56  3226340.39  29.149608  113.074158  -15.8989   -8.6408
   181   8379   5282  673764.56  3226200.39  29.152491  112.786507  -18.5249  -13.3881
   182   9732   5426  687294.56  3224760.39  29.137574  112.925307  -18.8782  -12.0224
   183  11412   5456  704094.56  3224460.39  29.132277  113.097857  -16.2002  -10.6277
   184   1618   5459  606154.56  3224430.39  29.143984  112.091364  -14.6977   -8.4374
   185   2365   5496  613624.56  3224060.39  29.139998  112.168112  -14.5550   -9.8638
   186   1942   5557  609394.56  3223450.39  29.134865  112.124573  -16.9394   -9.5383
   187   4784   5565  637814.56  3223370.39  29.131374  112.416653  -15.7909  -10.2533
   188   2439   5578  614364.56  3223240.39  29.132532  112.175634  -14.4557   -8.7518
   189  10631   5579  696284.56  3223230.39  29.122414  113.017404  -20.9764  -10.1603
   190  10392   5627  693894.56  3222750.39  29.118452  112.992769  -17.5383   -9.5011
   191   9492   5657  684894.56  3222450.39  29.117088  112.900264  -18.4626  -11.7228
   192   7625   5689  666224.56  3222130.39  29.116783  112.708409  -18.2249  -12.4878
   193  11072   5706  700694.56  3221960.39  29.110269  113.062477  -16.3850   -9.1031
   194   9755   5721  687524.56  3221810.39  29.110929  112.927173  -18.3421  -12.4727
   195   5631   5728  646284.56  3221740.39  29.115719  112.503482  -16.8439  -12.3016
   196  11389   5759  703864.56  3221430.39  29.104984  113.094940  -14.9400   -9.2439
   197   1347   5771  603444.56  3221310.39  29.116052  112.063217  -17.3090  -10.5647
   198  12497   5781  714944.56  3221210.39  29.101173  113.208689  -14.4979   -9.2184
   199   4593   5800  635904.56  3221020.39  29.110376  112.396738  -16.4241  -11.4783
   200   2610   5800  616074.56  3221020.39  29.112343  112.192978  -19.3184  -12.8359
   201  11295   5805  702924.56  3220970.39  29.100985  113.085202  -17.4487  -11.3723
   202  12208   5848  712054.56  3220540.39  29.095616  113.178883  -15.9125  -10.0348
   203   4748   5849  637454.56  3220530.39  29.105788  112.412604  -17.0164  -10.9265
   204   2689   5849  616864.56  3220530.39  29.107849  112.201044  -16.6510  -10.6899
   205   1189   5880  601864.56  3220220.39  29.106344  112.046881  -15.0895  -10.2376
   206   1791   5890  607884.56  3220120.39  29.104944  112.108730  -17.8535   -9.6064
   207   9753   5910  687504.56  3219920.39  29.093883  112.926650  -18.1366  -12.6876
   208   8812   5926  678094.56  3219760.39  29.093793  112.829977  -18.0102  -11.8056
   209   9584   5934  685814.56  3219680.39  29.091966  112.909253  -18.4325  -11.9718
   210  10889   5962  698864.56  3219400.39  29.087466  113.043225  -17.5075   -7.8101
   211   3710   5964  627074.56  3219380.39  29.096492  112.305822  -15.7698  -10.9739
   212   7877   5987  668744.56  3219150.39  29.089566  112.733848  -16.2082   -9.0062
   213    508   6039  595054.56  3218630.39  29.092523  111.976766  -14.6727   -8.6662
   214  11095   6135  700924.56  3217670.39  29.071537  113.064067  -14.7052   -9.2173
   215   7564   6158  665614.56  3217440.39  29.074550  112.701445  -16.2692  -10.2932
   216   2761   6160  617584.56  3217420.39  29.079719  112.208115  -17.8898  -11.5595
   217    432   6198  594294.56  3217040.39  29.078230  111.968823  -17.1632   -9.5496
   218    279   6203  592764.56  3216990.39  29.077892  111.953101  -15.3699   -9.3000
   219   6001   6217  649984.56  3216850.39  29.071167  112.540841  -15.6708   -9.1177
   220   9543   6218  685404.56  3216840.39  29.066407  112.904571  -17.7384  -12.5543
   221   3200   6266  621974.56  3216360.39  29.069740  112.253095  -17.3381  -12.7291
   222   5513   6278  645104.56  3216240.39  29.066229  112.490643  -17.1236  -10.3652
   223  11658   6353  706554.56  3215490.39  29.050973  113.121469  -16.0583   -9.5047
   224   4670   6379  636674.56  3215230.39  29.058049  112.403941  -15.2469  -10.0428
   225   7176   6390  661734.56  3215120.39  29.054119  112.661262  -16.3965  -10.7900
   226   8567   6418  675644.56  3214840.39  29.049749  112.804039  -15.0166   -9.0353
   227   4454   6519  634514.56  3213830.39  29.045647  112.381590  -16.0816  -10.8761
   228   3299   6537  622964.56  3213650.39  29.045190  112.262966  -14.5031  -10.1124
   229  12216   6540  712134.56  3213620.39  29.033189  113.178391  -15.8192  -11.8862
   230  10296   6561  692934.56  3213410.39  29.034347  112.981294  -14.7512  -10.3700
   231   1211   6583  602084.56  3213190.39  29.042885  112.048499  -17.3734   -9.6624
   232   9161   6587  681584.56  3213150.39  29.033670  112.864748  -14.4471  -12.3856
   233  12373   6597  713704.56  3213050.39  29.027785  113.194395  -15.6358  -10.2567
   234  12574   6608  715714.56  3212940.39  29.026455  113.215000  -14.4037   -8.5936
   235  12592   6609  715894.56  3212930.39  29.026334  113.216845  -15.2827   -9.0880
   236   7487   6638  664844.56  3212640.39  29.031345  112.692830  -16.1261  -10.3021
   237  12740   6646  717374.56  3212560.39  29.022745  113.231961  -15.3047   -9.9972
   238   1030   6653  600274.56  3212490.39  29.036712  112.029848  -15.6884  -10.2756
   239  12644   6695  716414.56  3212070.39  29.018489  113.222015  -14.3059   -9.1750
   240  10885   6712  698824.56  3211900.39  29.019821  113.041481  -16.4646   -9.5842
   241   7922   6721  669194.56  3211810.39  29.023287  112.737359  -16.3092  -10.7299
   242   2642   6752  616394.56  3211500.39  29.026407  112.195275  -14.4504   -9.2782
   243   7719   6784  667164.56  3211180.39  29.017871  112.716428  -15.1893   -9.6716
   244   4362   6810  633594.56  3210920.39  29.019486  112.371796  -16.8133  -11.3232
   245  11990   6840  709874.56  3210620.39  29.006504  113.154635  -17.8074  -11.0175
   246   4961   6851  639584.56  3210510.39  29.015144  112.433237  -14.7761   -9.6803
   247   4015   6883  630124.56  3210190.39  29.013258  112.336088  -16.6548  -10.7251
   248   5754   6935  647514.56  3209670.39  29.006672  112.514527  -15.9791   -9.8911
   249   7040   6975  660374.56  3209270.39  29.001511  112.646460  -14.8583   -5.9045
   250  10563   6993  695604.56  3209090.39  28.994972  113.007945  -16.9049  -11.5629
   251  11173   7012  701704.56  3208900.39  28.992308  113.070496  -15.2707   -9.4560
   252  11707   7014  707044.56  3208880.39  28.991273  113.125277  -17.4231  -13.6805
   253   9988   7020  689854.56  3208820.39  28.993405  112.948902  -19.3910  -12.5814
   254   5369   7028  643664.56  3208740.39  28.998720  112.474891  -16.0248  -11.6130
   255  12697   7050  716944.56  3208520.39  28.986381  113.226767  -16.6055  -11.3002
   256   2283   7064  612804.56  3208380.39  28.998574  112.158100  -16.8637  -10.5289
   257  12229   7071  712264.56  3208310.39  28.985274  113.178720  -14.9154   -8.2133
   258   6169   7119  651664.56  3207830.39  28.989584  112.556874  -16.4853  -10.0918
   259   7371   7148  663684.56  3207540.39  28.985482  112.680177  -17.1328   -9.4658
   260   1917   7169  609144.56  3207330.39  28.989417  112.120429  -15.5829   -9.3947
   261    482   7299  594794.56  3206030.39  28.978832  111.973028  -16.8437   -9.4734
   262   3708   7315  627054.56  3205870.39  28.974585  112.304083  -14.7275   -9.0424
   263  10641   7396  696384.56  3205060.39  28.958500  113.015243  -16.0968   -9.3273
   264  12590   7397  715874.56  3205050.39  28.955266  113.215124  -16.3272  -11.2539
   265    338   7443  593354.56  3204590.39  28.965943  111.958129  -15.6446   -8.2139
   266  10969   7490  699664.56  3204120.39  28.949512  113.048717  -16.5823  -10.8365
   267   5069   7511  640664.56  3203910.39  28.955473  112.443496  -15.1386   -8.5701
   268  11627   7556  706244.56  3203460.39  28.942515  113.116075  -15.8451   -9.4138
   269   6449   7583  654464.56  3203190.39  28.947383  112.584969  -16.0912  -12.7784
   270  10702   7592  696994.56  3203100.39  28.940726  113.021156  -16.3710   -9.8894
   271   9579   7608  685764.56  3202940.39  28.940963  112.905965  -16.5757  -10.2155
   272   3932   7608  629294.56  3202940.39  28.947921  112.326732  -19.0624  -13.2268
   273   3788   7634  627854.56  3202680.39  28.945720  112.311930  -16.2228  -11.2288
   274  11344   7654  703414.56  3202480.39  28.934128  113.086877  -15.8661   -9.8902
   275   3830   7693  628274.56  3202090.39  28.940354  112.316171  -16.2941  -10.8389
   276   4258   7723  632554.56  3201790.39  28.937210  112.360041  -15.9742  -10.9775
   277   8337   7726  673344.56  3201760.39  28.932062  112.778405  -16.6176  -10.2624
   278   1170   7742  601674.56  3201600.39  28.938324  112.043238  -18.1603  -14.9211
   279   8641   7775  676384.56  3201270.39  28.927226  112.809504  -18.2613  -11.0702
   280    470   7786  594674.56  3201160.39  28.934891  111.971386  -16.6635   -9.8661
   281  11496   7791  704934.56  3201110.39  28.921528  113.102213  -15.3642   -9.9679
   282   5598   7813  645954.56  3200890.39  28.927630  112.497375  -17.4168  -11.1491
   283   9456   7935  684534.56  3199670.39  28.911642  112.892814  -18.0038  -10.9462
   284   5551   7985  645484.56  3199170.39  28.912164  112.492332  -14.8597   -9.5474
   285   2359   8058  613564.56  3198440.39  28.908807  112.164897  -16.7307  -10.7663
   286  12395   8179  713924.56  3197230.39  28.885062  113.193642  -16.6952  -11.3527
   287   7694   8312  666914.56  3195900.39  28.880048  112.711594  -17.3736  -11.8048
   288  12380   8321  713774.56  3195810.39  28.872279  113.191835  -15.0599  -10.3190
   289    986   8343  599834.56  3195590.39  28.884231  112.023828  -16.5868  -10.1927
   290   2103   8352  611004.56  3195500.39  28.882500  112.138353  -16.2288  -12.2112
   291   7638   8356  666354.56  3195460.39  28.876151  112.705789  -16.0962  -10.4335
   292   5082   8370  640794.56  3195320.39  28.877949  112.443755  -17.0354  -12.7719
   293  12398   8444  713954.56  3194580.39  28.861155  113.193447  -15.3513   -9.4378
   294   6846   8480  658434.56  3194220.39  28.865966  112.624431  -13.7740   -9.4114
   295   4415   8485  634124.56  3194170.39  28.868288  112.375239  -15.2950   -9.5932
   296  11894   8545  708914.56  3193570.39  28.852876  113.141620  -17.3745  -10.7285
   297  11124   8587  701214.56  3193150.39  28.850318  113.062655  -18.8779  -10.8475
   298   9298   8593  682954.56  3193090.39  28.852509  112.875548  -17.8503  -13.6063
   299   1280   8618  602774.56  3192840.39  28.859181  112.053724  -16.3016   -9.8639
   300   8767   8631  677644.56  3192710.39  28.849827  112.821076  -14.2564   -7.7701
   301   8067   8661  670644.56  3192410.39  28.848070  112.749300  -16.8088   -9.3504
   302    688   8671  596854.56  3192310.39  28.854858  111.992990  -18.3443  -11.9987
   303    947   8684  599444.56  3192180.39  28.853487  112.019529  -15.5318   -9.2891
   304  10449   8719  694464.56  3191830.39  28.839451  112.993268  -16.6304   -9.1701
   305  12038   8744  710354.56  3191580.39  28.834691  113.156003  -17.8547  -11.0238
   306   6624   8788  656214.56  3191140.39  28.838449  112.601251  -16.4925  -11.4303
   307  12752   8794  717494.56  3191080.39  28.828992  113.229043  -16.7156  -11.4009
   308   9527   8840  685244.56  3190620.39  28.829898  112.898609  -17.0424  -11.4882
   309   4074   8875  630714.56  3190270.39  28.833447  112.339831  -15.1574   -9.2566
   310   2410   8904  614074.56  3189980.39  28.832416  112.169273  -16.3780  -11.3922
   311  11480   8925  704774.56  3189770.39  28.819267  113.098516  -12.9774   -7.7602
   312  11155   8968  701524.56  3189340.39  28.815902  113.065152  -11.0368   -5.4757
   313  10132   8970  691294.56  3189320.39  28.817284  112.960367  -16.6399  -10.3438
   314   3230   8977  622274.56  3189250.39  28.825074  112.253228  -16.2592  -10.5939
   315     75   8983  590724.56  3189190.39  28.827148  111.929899  -15.0865   -7.8195
   316    746   9015  597434.56  3188870.39  28.823769  111.998639  -15.6269   -9.5418
   317   8129   9028  671264.56  3188740.39  28.814877  112.755098  -18.7253  -13.0458
   318    542   9039  595394.56  3188630.39  28.821756  111.977713  -16.9280  -12.2586
   319   1929   9045  609264.56  3188570.39  28.820110  112.119842  -18.2395  -11.6783
   320   1769   9116  607664.56  3187860.39  28.813838  112.103378  -15.0688   -9.4577
   321   5782   9143  647794.56  3187590.39  28.807414  112.514505  -16.6188   -9.8475
   322   4394   9189  633914.56  3187130.39  28.804783  112.372252  -14.5059   -9.6726
   323   2399   9237  613964.56  3186650.39  28.802375  112.167810  -14.7800  -10.2809
   324   7629   9247  666264.56  3186550.39  28.795775  112.703556  -17.0760  -12.0421
   325  11190   9270  701874.56  3186320.39  28.788605  113.068198  -17.0803   -9.7797
   326   8580   9273  675774.56  3186290.39  28.792165  112.800917  -19.6164  -13.2334
   327   3761   9285  627584.56  3186170.39  28.796764  112.307294  -16.7342  -10.7980
   328   1759   9313  607564.56  3185890.39  28.796068  112.102167  -14.3606   -9.4301
   329  11445   9342  704424.56  3185600.39  28.781708  113.094179  -15.6671  -10.0640
   330   2038   9383  610354.56  3185190.39  28.789514  112.130682  -14.1708   -9.1323
   331  10875   9391  698724.56  3185110.39  28.778181  113.035732  -17.8897  -12.2888
   332   8323   9398  673204.56  3185040.39  28.781236  112.774405  -21.2350  -11.9153
   333   1394   9418  603914.56  3184840.39  28.786892  112.064676  -17.0628  -12.2348
   334   4778   9486  637754.56  3184160.39  28.777578  112.411231  -13.9468   -8.8016
   335   6493   9487  654904.56  3184150.39  28.775538  112.586871  -16.7312  -10.3407
   336  11788   9537  707854.56  3183650.39  28.763570  113.128940  -16.7226   -9.5573
   337  10404   9555  694014.56  3183470.39  28.764105  112.987226  -14.3090   -9.4024
   338   8528   9606  675254.56  3182960.39  28.762193  112.795077  -17.6333  -12.7442
   339  10506   9623  695034.56  3182790.39  28.757817  112.997552  -15.1349  -10.0633
   340   6837   9666  658344.56  3182360.39  28.758969  112.621850  -15.5434   -7.9769
   341  11568   9691  705654.56  3182110.39  28.750032  113.106140  -16.2670   -9.6426
   342   6331   9710  653284.56  3181920.39  28.755611  112.569979  -18.4696  -11.8242
   343   7128   9751  661254.56  3181510.39  28.750939  112.651525  -21.2715  -15.0136
   344   4215   9754  632124.56  3181480.39  28.753985  112.353256  -19.8106  -12.8885
   345   7206   9756  662034.56  3181460.39  28.750390  112.659503  -16.1361  -10.9444
   346   2419   9784  614164.56  3181180.39  28.752994  112.169308  -13.6990   -7.1745
   347   8574   9799  675714.56  3181030.39  28.744718  112.799488  -19.4753  -13.0655
   348  12425   9817  714224.56  3180850.39  28.737271  113.193617  -16.5497  -10.7344
   349  10733   9826  697304.56  3180760.39  28.739159  113.020437  -18.4526  -11.0578
   350   9771   9856  687684.56  3180460.39  28.737889  112.921923  -15.5821  -10.4968
   351   9464   9859  684614.56  3180430.39  28.738062  112.890495  -16.7330  -10.4655
   352   1956   9875  609534.56  3180270.39  28.745183  112.121806  -17.3559   -9.9319
   353  12466   9911  714634.56  3179910.39  28.728725  113.197636  -14.3282   -8.8570
   354   1235   9914  602324.56  3179880.39  28.742256  112.047940  -13.6225   -9.0295
   355   7719   9936  667164.56  3179660.39  28.733495  112.711759  -16.1088  -10.0382
   356    544   9949  595414.56  3179530.39  28.739628  111.977152  -15.4629  -10.0005
   357  11015   9949  700124.56  3179530.39  28.727629  113.049082  -15.7314   -9.1227
   358  12149   9968  711464.56  3179340.39  28.724107  113.165091  -15.0797   -8.5898
   359   9252   9974  682494.56  3179280.39  28.727989  112.868611  -15.1986   -8.7019
   360   6700   9979  656974.56  3179230.39  28.730896  112.607389  -15.5200  -10.4751
   361   5160   9994  641574.56  3179080.39  28.731325  112.449722  -16.3393  -11.4203
   362   3501  10003  624984.56  3178990.39  28.732227  112.279867  -16.0035  -11.0312
   363  10774  10017  697714.56  3178850.39  28.721867  113.024301  -15.0365   -9.2152
   364  11976  10082  709734.56  3178200.39  28.714106  113.147179  -17.7092  -11.1304
   365  10120  10089  691174.56  3178130.39  28.716357  112.957253  -16.6665  -10.5329
   366   3037  10152  620344.56  3177500.39  28.719222  112.232204  -15.3033  -10.6702
   367   9946  10154  689434.56  3177480.39  28.710750  112.939339  -17.4651  -11.6917
   368  11264  10256  702614.56  3176460.39  28.699548  113.074017  -16.1991  -10.9764
   369   9455  10267  684524.56  3176350.39  28.701267  112.888912  -17.1982   -9.8528
   370   6778  10307  657754.56  3175950.39  28.701206  112.614919  -14.1546   -8.2825
   371   9010  10339  680074.56  3175630.39  28.695400  112.843265  -20.0397  -11.6341
   372  12475  10385  714724.56  3175170.39  28.685956  113.197662  -16.1694  -11.4437
   373    257  10388  592544.56  3175140.39  28.700217  111.947406  -15.4093   -9.0251
   374   3392  10397  623894.56  3175050.39  28.696777  112.268279  -14.8982   -8.4855
   375   8972  10436  679694.56  3174660.39  28.686702  112.839224  -22.0836  -15.9052
   376   9787  10503  687844.56  3173990.39  28.679498  112.922493  -15.4963  -10.5031
   377    331  10524  593284.56  3173780.39  28.687889  111.954869  -15.1708   -7.9571
   378   5270  10539  642674.56  3173630.39  28.682026  112.460299  -19.9237  -10.9756
   379   5882  10624  648794.56  3172780.39  28.673666  112.522810  -15.9007   -9.2506
   380  12698  10643  716954.56  3172590.39  28.662313  113.219981  -16.2116  -11.5984
   381   6667  10710  656644.56  3171920.39  28.664979  112.603006  -17.6470  -11.1191
   382   4082  10719  630794.56  3171830.39  28.667040  112.338527  -16.2132  -10.6672
   383   8638  10728  676354.56  3171740.39  28.660818  112.804601  -16.5922  -10.9174
   384   3565  10790  625624.56  3171120.39  28.661145  112.285552  -16.0705   -9.9262
   385  12033  10802  710304.56  3171000.39  28.649070  113.151682  -16.8025   -9.4587
   386   5934  10813  649314.56  3170890.39  28.656552  112.527883  -16.0108  -10.8615
   387   1270  10852  602674.56  3170500.39  28.657575  112.050678  -15.8533   -9.5786
   388   2820  10898  618174.56  3170040.39  28.652101  112.209216  -16.1156  -11.5202
   389   6966  11002  659634.56  3169000.39  28.638267  112.633185  -16.4632   -9.9153
   390   3819  11042  628164.56  3168600.39  28.638155  112.311256  -15.7434   -9.7233
   391     37  11054  590344.56  3168480.39  28.640264  111.924359  -14.6762  -10.5497
   392   2863  11082  618604.56  3168200.39  28.635457  112.213424  -14.1970   -7.9873
   393   2605  11093  616024.56  3168090.39  28.634698  112.187022  -14.3862   -9.1292
   394  10371  11178  693684.56  3167240.39  28.617744  112.981089  -15.5688  -10.3680
   395  10466  11192  694634.56  3167100.39  28.616339  112.990777  -15.5179   -8.7457
   396    129  11210  591264.56  3166920.39  28.626121  111.933646  -13.0307   -8.9248
   397  11731  11232  707284.56  3166700.39  28.610770  113.120022  -19.0103  -14.8807
   398   3217  11300  622144.56  3166020.39  28.615455  112.249401  -15.4281   -9.6702
   399  11455  11416  704524.56  3164860.39  28.594610  113.091480  -12.8636   -7.4690
   400   8571  11435  675684.56  3164670.39  28.597123  112.796660  -16.4990   -9.2144
