# Supplementary material for: Monitoring monthly surface water dynamics of Dongting Lake using Sentinel-1 data at 10 m
Source: PeerJ. 2018 Jun 20;6:e4992. doi: 10.7717/peerj.4992 (PMC6015492; doi:10.7717/peerj.4992)
Supplement: Supplemental Information 3 [file peerj-06-4992-s003.txt]

; ENVI Output of ROIs (5.2) [Tue Dec 26 18:42:41 2017]
; Number of ROIs: 2
; File Dimension: 12794 x 11444
;
; ROI name: water_sample
; ROI rgb value: {0, 255, 0}
; ROI npts: 200
;
; ROI name: non_water_sample
; ROI rgb value: {255, 0, 0}
; ROI npts: 400
;   ID      X      Y      Map X       Map Y        Lat         Lon       B11       B12
     1   1643    105  606404.56  3277970.39  29.627097  112.099115  -24.6293  -21.8794
     2   3621    290  626184.56  3276120.39  29.608555  112.303179  -24.2196  -19.6253
     3   1165    325  601624.56  3275770.39  29.607645  112.049541  -26.0657  -21.7660
     4  12740    395  717374.56  3275070.39  29.586501  113.244265  -22.9136  -20.1671
     5   1555    488  605524.56  3274140.39  29.592612  112.089655  -25.0917  -22.5261
     6  10492    502  694894.56  3274000.39  29.580570  113.012106  -23.9372  -19.5574
     7   9027    557  680244.56  3273450.39  29.577815  112.860837  -25.6672  -21.7104
     8   1100    645  600974.56  3272570.39  29.578822  112.042532  -24.9834  -22.6452
     9  11184    716  701814.56  3271860.39  29.560168  113.083114  -24.5121  -21.2206
    10   9660    925  686574.56  3269770.39  29.543689  112.925527  -23.1846  -23.0260
    11   4590    959  635874.56  3269430.39  29.547174  112.402394  -21.3706  -16.6139
    12  12379   1020  713764.56  3268820.39  29.530760  113.205791  -23.7899  -19.0570
    13   4191   1039  631884.56  3268630.39  29.540384  112.361126  -25.7276  -21.2345
    14   5286   1197  642834.56  3267050.39  29.524923  112.473899  -27.3474  -20.8147
    15   1114   1272  601114.56  3266300.39  29.522232  112.043396  -24.5219  -19.8325
    16    736   1276  597334.56  3266260.39  29.522171  112.004392  -25.0942  -21.8136
    17  10618   1363  696154.56  3265390.39  29.502714  113.023560  -23.1903  -20.8789
    18   8573   1429  675704.56  3264730.39  29.499803  112.812582  -24.7843  -21.5323
    19   2106   1456  611034.56  3264460.39  29.504786  112.145557  -23.0876  -20.1882
    20   8393   1507  673904.56  3263950.39  29.493018  112.793896  -24.2979  -21.5545
    21  11066   1576  700634.56  3263260.39  29.482792  113.069361  -23.5765  -22.5154
    22   9831   1597  688284.56  3263050.39  29.482817  112.942009  -25.0365  -22.8092
    23   8707   1674  677044.56  3262280.39  29.477513  112.826003  -25.0724  -22.2373
    24   1538   1721  605354.56  3261810.39  29.481365  112.086709  -24.3609  -21.6237
    25   2805   1859  618024.56  3260430.39  29.467781  112.217225  -23.6512  -20.8603
    26   4506   1939  635034.56  3259630.39  29.458843  112.392516  -24.5836  -16.7631
    27  12288   2010  712854.56  3258920.39  29.441631  113.194481  -23.8150  -21.2256
    28   2139   2019  611364.56  3258830.39  29.453954  112.148388  -26.1017  -21.5117
    29  11162   2096  701594.56  3258060.39  29.435736  113.078301  -23.4031  -21.9576
    30    176   2096  591734.56  3258060.39  29.448598  111.945925  -25.2167  -21.3702
    31   9302   2128  682994.56  3257740.39  29.435704  112.886585  -25.2785  -21.3084
    32   2170   2338  611674.56  3255640.39  29.425141  112.151259  -25.3919  -22.7823
    33    544   2371  595414.56  3255310.39  29.423507  111.983627  -25.2533  -23.4697
    34   1122   2377  601194.56  3255250.39  29.422512  112.043200  -26.1705  -22.6729
    35    368   2397  593654.56  3255050.39  29.421293  111.965464  -26.4463  -22.0582
    36   4401   2481  633984.56  3254210.39  29.410053  112.381029  -25.7300  -20.8120
    37  11138   2509  701354.56  3253930.39  29.398525  113.075070  -23.7961  -16.0198
    38   9493   2564  684904.56  3253380.39  29.396095  112.905533  -25.7752  -22.0112
    39    828   2592  598254.56  3253100.39  29.403344  112.012703  -24.4755  -20.8776
    40  11236   2593  702334.56  3253090.39  29.390791  113.085010  -23.1159  -17.5988
    41   2244   2613  612414.56  3252890.39  29.400261  112.158605  -24.7776  -19.3557
    42   4465   2616  634624.56  3252860.39  29.397804  112.387458  -25.9625  -19.6952
    43   9399   2679  683964.56  3252230.39  29.385859  112.895658  -25.0324  -22.5691
    44   6128   2750  651254.56  3251520.39  29.383820  112.558615  -26.3249  -20.8631
    45   2885   2771  618824.56  3251310.39  29.385413  112.224487  -25.2845  -21.8128
    46   4706   2826  637034.56  3250760.39  29.378595  112.412028  -24.8049  -20.8093
    47  11108   2851  701054.56  3250510.39  29.367726  113.071355  -23.6604  -19.7167
    48  10902   2884  698994.56  3250180.39  29.365077  113.050084  -24.3304  -20.5152
    49  11043   2921  700404.56  3249810.39  29.361516  113.064535  -23.4746  -18.6418
    50   9216   2940  682134.56  3249620.39  29.362582  112.876377  -25.9578  -22.7770
    51   4893   2975  638904.56  3249270.39  29.364946  112.431104  -26.7663  -21.0162
    52  10619   3050  696164.56  3248520.39  29.350549  113.020648  -24.7806  -21.1008
    53   3862   3146  628594.56  3247560.39  29.350614  112.324707  -22.4963  -22.0158
    54   5320   3150  643174.56  3247520.39  29.348677  112.474858  -25.7526  -21.5788
    55   7845   3215  668424.56  3246870.39  29.339685  112.734770  -26.3330  -20.7063
    56   7070   3226  660674.56  3246760.39  29.339707  112.654957  -25.3463  -18.2265
    57   5429   3268  644264.56  3246340.39  29.337906  112.485928  -26.0155  -21.8584
    58   2560   3293  615574.56  3246090.39  29.338614  112.190454  -24.0132  -21.8656
    59  10218   3320  692154.56  3245820.39  29.326814  112.978892  -26.5936  -21.5920
    60   2570   3455  615674.56  3244470.39  29.323986  112.191314  -25.5908  -22.6883
    61  10017   3458  690144.56  3244440.39  29.314671  112.957964  -27.3634  -23.1808
    62   9541   3555  685384.56  3243470.39  29.306631  112.908810  -27.7744  -24.7913
    63   2545   3572  615424.56  3243300.39  29.313452  112.188617  -24.7474  -22.5278
    64   2713   3708  617104.56  3241940.39  29.301024  112.205770  -26.0126  -22.5111
    65  11015   3753  700124.56  3241490.39  29.286517  113.060143  -24.8829  -21.8323
    66   8982   3921  679794.56  3239810.39  29.274425  112.850682  -27.6614  -24.5639
    67  10596   3965  695934.56  3239370.39  29.268053  113.016656  -25.6054  -21.7418
    68   9741   4034  687384.56  3238680.39  29.263127  112.928581  -27.0608  -23.1238
    69   8915   4062  679124.56  3238400.39  29.261801  112.843560  -27.9831  -23.8733
    70   2840   4103  618374.56  3237990.39  29.265263  112.218421  -25.6659  -22.3601
    71   9163   4122  681604.56  3237800.39  29.256034  112.868975  -27.6500  -24.2068
    72   8809   4316  678064.56  3235860.39  29.239037  112.832247  -27.5322  -24.3503
    73   1665   4324  606624.56  3235780.39  29.246368  112.097286  -25.1354  -23.0333
    74   9966   4403  689634.56  3234990.39  29.229506  112.951095  -26.3511  -21.4696
    75  10519   4455  695164.56  3234470.39  29.223974  113.007872  -25.7161  -20.5985
    76   2956   4574  619534.56  3233280.39  29.222652  112.229850  -24.0447  -21.4430
    77   1839   4597  608364.56  3233050.39  29.221584  112.114922  -23.8653  -21.2043
    78   5572   4618  645694.56  3232840.39  29.215938  112.498874  -27.6037  -22.0671
    79   5195   4679  641924.56  3232230.39  29.210863  112.460022  -26.7818  -21.7254
    80   2852   4785  618494.56  3231170.39  29.203711  112.218927  -25.8213  -23.2729
    81   2700   4815  616974.56  3230870.39  29.201145  112.203262  -23.2785  -20.7828
    82   6093   4833  650904.56  3230690.39  29.195929  112.552165  -26.9454  -21.6928
    83   2604   4952  616014.56  3229500.39  29.188871  112.193246  -25.1528  -21.8901
    84   5668   4961  646654.56  3229410.39  29.184880  112.508295  -27.8981  -21.3680
    85   1340   5023  603374.56  3228790.39  29.183559  112.063193  -25.7281  -22.1642
    86  10697   5064  696944.56  3228380.39  29.168765  113.025095  -24.1873  -21.7966
    87  10383   5122  693804.56  3227800.39  29.164018  112.992723  -24.3208  -18.7308
    88   8621   5131  676184.56  3227710.39  29.165779  112.811616  -27.5094  -23.2428
    89  12534   5204  715314.56  3226980.39  29.153150  113.213603  -23.8622  -23.8171
    90  12283   5227  712804.56  3226750.39  29.151500  113.187770  -23.2667  -21.9993
    91   9032   5273  680294.56  3226290.39  29.152391  112.853629  -26.4266  -22.1389
    92   8379   5281  673764.56  3226210.39  29.152581  112.786509  -27.7111  -22.3452
    93  10273   5549  692704.56  3223530.39  29.125669  112.980679  -25.2862  -19.5403
    94   3892   5660  628894.56  3222420.39  29.123739  112.324872  -24.9521  -20.1173
    95   3096   5723  620934.56  3221790.39  29.118838  112.243002  -25.2441  -22.4056
    96  10791   5818  697884.56  3220840.39  29.100608  113.033416  -24.8854  -22.4386
    97   5064   5882  640614.56  3220200.39  29.102464  112.445028  -23.6557  -20.5191
    98  10968   5897  699654.56  3220050.39  29.093205  113.051453  -24.6338  -21.5098
    99   8017   5921  670144.56  3219810.39  29.095334  112.748328  -27.2502  -21.4544
   100   8812   5926  678094.56  3219760.39  29.093793  112.829977  -27.6081  -21.3455
   101   3765   6040  627624.56  3218620.39  29.089579  112.311386  -24.7944  -18.5334
   102   3269   6102  622664.56  3218000.39  29.084472  112.260363  -25.2923  -24.0451
   103    152   6122  591494.56  3217800.39  29.085294  111.940120  -24.7142  -21.5525
   104  10032   6175  690294.56  3217270.39  29.069564  112.954853  -25.0766  -19.8770
   105  10913   6237  699104.56  3216650.39  29.062623  113.045199  -24.6165  -21.7466
   106   3415   6273  624124.56  3216290.39  29.068900  112.275171  -25.0894  -23.8307
   107  10593   6418  695904.56  3214840.39  29.046793  113.012029  -24.8023  -20.8268
   108  11131   6426  701284.56  3214760.39  29.045232  113.067240  -24.3738  -21.3629
   109   8279   6517  672764.56  3213850.39  29.041212  112.774318  -27.1332  -21.2496
   110   8106   6625  671034.56  3212770.39  29.031702  112.756392  -26.3907  -21.6108
   111   3884   6630  628814.56  3212720.39  29.036220  112.322931  -23.0281  -20.4916
   112   4466   6660  634634.56  3212420.39  29.032911  112.382653  -23.8974  -22.6744
   113   9617   6685  686144.56  3212170.39  29.024171  112.911392  -25.4643  -21.8108
   114   4592   6760  635894.56  3211420.39  29.023754  112.395468  -23.5209  -22.4907
   115   4111   6839  631084.56  3210630.39  29.017130  112.345994  -24.1464  -23.7631
   116   9668   6882  686654.56  3210200.39  29.006326  112.916299  -25.3806  -21.4104
   117   2854   6903  618514.56  3209990.39  29.012585  112.216881  -24.6428  -22.5655
   118   2363   6927  613604.56  3209750.39  29.010866  112.166451  -23.2893  -19.5281
   119   9258   6940  682554.56  3209620.39  29.001687  112.874130  -25.3765  -20.2148
   120    580   7018  595774.56  3208840.39  29.004118  111.983326  -24.3035  -19.4210
   121   3556   7131  625534.56  3207710.39  28.991339  112.288691  -23.7677  -20.6311
   122  10101   7173  690984.56  3207290.39  28.979434  112.960236  -24.5571  -21.1652
   123   7067   7178  660644.56  3207240.39  28.983162  112.648940  -28.5219  -21.7362
   124  10121   7185  691184.56  3207170.39  28.978322  112.962267  -25.4112  -21.6679
   125   4876   7202  638734.56  3207000.39  28.983566  112.424077  -23.9612  -22.5485
   126   7471   7216  664684.56  3206860.39  28.979219  112.690339  -27.5453  -20.8041
   127   1309   7267  603064.56  3206350.39  28.981079  112.057934  -25.1852  -21.0443
   128   7781   7328  667784.56  3205740.39  28.968710  112.721978  -26.1347  -22.3168
   129   6017   7350  650144.56  3205520.39  28.968921  112.540966  -25.5776  -19.9690
   130   3970   7370  629674.56  3205320.39  28.969359  112.330906  -24.7547  -22.3273
   131    769   7409  597664.56  3204930.39  28.968689  112.002388  -25.4228  -23.0905
   132    961   7442  599584.56  3204600.39  28.965562  112.022062  -25.4926  -22.0650
   133   5457   7471  644544.56  3204310.39  28.958649  112.483353  -24.7808  -20.4117
   134   5084   7494  640814.56  3204080.39  28.956990  112.445056  -23.2907  -21.3599
   135   1042   7612  600394.56  3202900.39  28.950157  112.030222  -25.6908  -22.7257
   136   9288   7749  682854.56  3201530.39  28.928663  112.875892  -26.1564  -20.8672
   137   9055   7777  680524.56  3201250.39  28.926468  112.851954  -27.0542  -20.3027
   138   5507   7800  645044.56  3201020.39  28.928907  112.488058  -24.5781  -19.7504
   139   1005   7807  600024.56  3200950.39  28.932588  112.026252  -25.3589  -22.1807
   140   1702   7922  606994.56  3199800.39  28.921646  112.097645  -25.2638  -21.2228
   141   3123   7939  621204.56  3199630.39  28.918845  112.243378  -25.7977  -21.6608
   142   8639   8073  676364.56  3198290.39  28.900344  112.808832  -26.9041  -21.6849
   143   7956   8086  669534.56  3198160.39  28.900093  112.738790  -25.6327  -21.3592
   144   3715   8145  627124.56  3197570.39  28.899681  112.303864  -24.6793  -23.1300
   145   3396   8265  623934.56  3196370.39  28.889165  112.271020  -23.8337  -23.8694
   146   8688   8356  676854.56  3195460.39  28.874745  112.813412  -26.8253  -20.6886
   147   8014   8410  670114.56  3194920.39  28.870785  112.744247  -25.6053  -20.6060
   148   6967   8513  659644.56  3193890.39  28.862839  112.636786  -27.0555  -22.6285
   149   8990   8526  679874.56  3193760.39  28.858989  112.844094  -26.1033  -21.9315
   150   9298   8593  682954.56  3193090.39  28.852509  112.875548  -27.1465  -22.3364
   151   3302   8653  622994.56  3192490.39  28.854243  112.260959  -25.4932  -23.5712
   152  11145   8659  701424.56  3192430.39  28.843790  113.064678  -24.7737  -20.9266
   153   8054   8722  670514.56  3191800.39  28.842584  112.747876  -27.4150  -22.7955
   154   6166   8771  651634.56  3191310.39  28.840532  112.554342  -26.4700  -22.7940
   155   7711   8779  667084.56  3191230.39  28.837892  112.712645  -26.8440  -22.4437
   156   2603   8792  616004.56  3191100.39  28.842350  112.189167  -26.5029  -25.2402
   157  11315   8793  703124.56  3191090.39  28.831435  113.081853  -24.1639  -21.3598
   158   4680   8824  636774.56  3190780.39  28.837418  112.401993  -23.6458  -23.0089
   159   7012   8836  660094.56  3190660.39  28.833640  112.640941  -26.2502  -21.9627
   160   9419   8853  684164.56  3190490.39  28.828881  112.887523  -26.1597  -21.7999
   161   3011   8876  620084.56  3190260.39  28.834395  112.230894  -25.3795  -23.7105
   162   8688   8937  676854.56  3189650.39  28.822330  112.812502  -27.6946  -24.4386
   163   4343   9000  633404.56  3189020.39  28.821891  112.367250  -24.4401  -22.2651
   164   2650   9023  616474.56  3188790.39  28.821462  112.193746  -25.8519  -23.2738
   165   4741   9027  637384.56  3188750.39  28.819035  112.407998  -23.3591  -22.9144
   166   8129   9028  671264.56  3188740.39  28.814877  112.755098  -27.7869  -25.5391
   167   5996   9126  649934.56  3187760.39  28.808700  112.536450  -26.6851  -22.9758
   168  12532   9161  715294.56  3187410.39  28.796261  113.205812  -23.8089  -21.9124
   169   7237   9175  662344.56  3187270.39  28.802772  112.663509  -27.2671  -24.7504
   170   5741   9185  647384.56  3187170.39  28.803671  112.510250  -25.6775  -21.7388
   171   8441   9187  674384.56  3187150.39  28.800113  112.786814  -28.1765  -25.5792
   172   8612   9218  676094.56  3186840.39  28.797083  112.804280  -27.7723  -23.7391
   173   7629   9247  666264.56  3186550.39  28.795775  112.703556  -29.1036  -27.0751
   174   8580   9273  675774.56  3186290.39  28.792165  112.800917  -27.8677  -24.6328
   175   5195   9293  641924.56  3186090.39  28.794540  112.454181  -23.9158  -24.0967
   176   3022   9302  620194.56  3186000.39  28.795942  112.231569  -24.6136  -21.4933
   177   7348   9331  663454.56  3185710.39  28.788556  112.674654  -28.5005  -24.6778
   178   1939   9372  609364.56  3185300.39  28.790591  112.120550  -24.5901  -22.3173
   179   8323   9398  673204.56  3185040.39  28.781236  112.774405  -27.4443  -23.2204
   180   3447   9494  624444.56  3184080.39  28.778212  112.274897  -25.5160  -24.1599
   181   5149   9521  641464.56  3183810.39  28.774017  112.449185  -23.2433  -22.1877
   182   8528   9606  675254.56  3182960.39  28.762193  112.795077  -28.0006  -22.2147
   183   9470   9627  684674.56  3182750.39  28.758983  112.891487  -27.1447  -22.1889
   184   8574   9799  675714.56  3181030.39  28.744718  112.799488  -26.8794  -22.7141
   185   3472   9813  624694.56  3180890.39  28.749401  112.277107  -25.6265  -23.2741
   186   5056  10008  640534.56  3178940.39  28.730175  112.439057  -23.2281  -23.4571
   187   3976  10026  629734.56  3178760.39  28.729682  112.328472  -23.8012  -22.3628
   188   9088  10166  680854.56  3177360.39  28.710898  112.851521  -26.7321  -21.0782
   189  11378  10222  703754.56  3176800.39  28.702436  113.085741  -23.9254  -21.5815
   190   5845  10408  648424.56  3174940.39  28.693199  112.519306  -25.6886  -23.2383
   191   4136  10410  631334.56  3174920.39  28.694869  112.344409  -24.6832  -22.2223
   192   7851  10411  668484.56  3174910.39  28.690467  112.724568  -27.6856  -22.3855
   193   7999  10446  669964.56  3174560.39  28.687116  112.739659  -27.6901  -20.5527
   194   9403  10623  684004.56  3172790.39  28.669225  112.883017  -25.3108  -21.7474
   195   7664  10800  666614.56  3171020.39  28.655613  112.704865  -27.1792  -23.8484
   196   5818  10863  648154.56  3170390.39  28.652174  112.515951  -24.4677  -22.6253
   197   9239  10982  682364.56  3169200.39  28.637069  112.865668  -27.6420  -21.8840
   198   8483  10998  674804.56  3169040.39  28.636669  112.788333  -26.5152  -22.2514
   199   4753  11082  637504.56  3168200.39  28.633588  112.406742  -24.5933  -22.2474
   200   5270  11425  642674.56  3164770.39  28.602078  112.459192  -24.2267  -20.3576

     1   2714      4  617114.56  3278980.39  29.635247  112.209834  -14.7783   -9.0244
     2  12522     12  715194.56  3278900.39  29.621420  113.222529  -12.6429   -5.3559
     3   1158     29  601554.56  3278730.39  29.634360  112.049095  -18.8636  -10.4583
     4  11384     30  703814.56  3278720.39  29.621713  113.105031  -15.9705  -11.4338
     5  12689     38  716864.56  3278640.39  29.618785  113.239714  -17.1865  -11.7177
     6  12064     87  710614.56  3278150.39  29.615440  113.175110  -21.8544  -16.2824
     7  11640    198  706374.56  3277040.39  29.606139  113.131137  -14.6035   -9.0211
     8  12736    229  717334.56  3276730.39  29.601478  113.244184  -15.1464   -8.9662
     9   8233    254  672304.56  3276480.39  29.606271  112.779378  -17.6163  -11.3464
    10   5438    271  644354.56  3276310.39  29.608294  112.490807  -15.1924  -10.1833
    11   2477    292  614744.56  3276100.39  29.609482  112.185052  -21.3276  -10.3658
    12  10436    316  694334.56  3275860.39  29.597434  113.006660  -20.2127  -11.7464
    13  11316    400  703134.56  3275020.39  29.588454  113.097321  -17.5902  -10.6662
    14   4707    431  637044.56  3274710.39  29.594684  112.415131  -16.2968  -11.1321
    15   9346    469  683434.56  3274330.39  29.585287  112.893903  -20.1691  -12.4834
    16  12567    520  715644.56  3273820.39  29.575529  113.226167  -15.2274   -9.3581
    17   7127    522  661244.56  3273800.39  29.583576  112.664806  -17.0588  -10.4643
    18   7423    524  664204.56  3273780.39  29.583009  112.695353  -14.9397  -10.3997
    19    889    526  598864.56  3273760.39  29.589729  112.020858  -16.5372  -11.3012
    20   9375    628  683724.56  3272740.39  29.570902  112.896628  -20.5841  -12.2973
    21   8150    639  671474.56  3272630.39  29.571655  112.770203  -17.9786  -10.1817
    22  11732    660  707294.56  3272420.39  29.564319  113.139752  -14.9714   -7.1209
    23   9267    701  682644.56  3272010.39  29.564476  112.885362  -19.0419   -8.3615
    24    809    707  598064.56  3271950.39  29.573460  112.012435  -17.1350  -11.7797
    25   5994    718  649914.56  3271840.39  29.567308  112.547594  -17.2746  -10.1936
    26  12327    737  713244.56  3271650.39  29.556371  113.200982  -15.9100   -8.6800
    27   7680    743  666774.56  3271590.39  29.562911  112.721543  -14.6097   -8.2763
    28   5464    744  644614.56  3271580.39  29.565589  112.492863  -19.0761   -8.7620
    29   4448    808  634454.56  3270940.39  29.560952  112.387928  -19.3137   -9.5330
    30   2714    817  617114.56  3270850.39  29.561889  112.208959  -14.7608  -11.3936
    31   1473    837  604704.56  3270650.39  29.561189  112.080853  -20.4378  -12.6637
    32   9853    890  688504.56  3270120.39  29.546556  112.945497  -12.4644   -6.8653
    33   1761    894  607584.56  3270080.39  29.555800  112.110522  -20.0865  -10.9720
    34    182    944  591794.56  3269580.39  29.552551  111.947511  -20.3589  -15.2090
    35   9618    998  686154.56  3269040.39  29.537167  112.921070  -14.6476   -7.8507
    36   8742   1003  677394.56  3268990.39  29.537992  112.830700  -19.4166   -7.2457
    37   4659   1016  636564.56  3268860.39  29.541956  112.409443  -17.0185  -11.7604
    38   1788   1043  607854.56  3268590.39  29.542332  112.113161  -19.7782  -10.6558
    39    569   1072  595664.56  3268300.39  29.540709  111.987340  -16.0659   -9.6686
    40   3145   1091  621424.56  3268110.39  29.536754  112.253137  -17.2026   -8.4168
    41   3579   1118  625764.56  3267840.39  29.533888  112.297886  -17.2766   -8.8903
    42    337   1132  593344.56  3267700.39  29.535470  111.963347  -15.3333   -9.4855
    43   2511   1145  615084.56  3267570.39  29.532482  112.187661  -20.4466  -11.3289
    44   5343   1181  643404.56  3267210.39  29.526302  112.479801  -19.4428  -11.9156
    45   6425   1243  654224.56  3266590.39  29.519418  112.591331  -17.3000   -9.5146
    46   5646   1309  646434.56  3265930.39  29.514402  112.510887  -18.9464  -10.5082
    47   6575   1311  655724.56  3265910.39  29.513097  112.606706  -17.4901  -10.4814
    48   4540   1319  635374.56  3265830.39  29.514747  112.396789  -20.6875  -10.3985
    49  12359   1335  713564.56  3265670.39  29.502386  113.203113  -17.1358  -10.1381
    50   4292   1335  632894.56  3265670.39  29.513570  112.371187  -17.9830   -9.6761
    51  11942   1368  709394.56  3265340.39  29.500115  113.160058  -15.2043   -8.0448
    52   1835   1377  608324.56  3265250.39  29.512152  112.117680  -18.5565   -6.6149
    53  11518   1381  705154.56  3265210.39  29.499646  113.116320  -18.1136  -10.3345
    54   4026   1431  630234.56  3264710.39  29.505188  112.343633  -19.2640  -11.0653
    55   7588   1438  665854.56  3264640.39  29.500337  112.710993  -15.2482   -8.2576
    56  10695   1439  696924.56  3264630.39  29.495738  113.031363  -15.9102   -7.0805
    57  10027   1468  690244.56  3264340.39  29.494157  112.962439  -14.5668   -7.2215
    58   6907   1511  659044.56  3263910.39  29.494636  112.640658  -17.0378  -10.1570
    59   1495   1548  604924.56  3263540.39  29.497012  112.082440  -16.9687   -8.4978
    60   6208   1563  652054.56  3263390.39  29.490814  112.568502  -16.2621   -7.5626
    61   4102   1589  630994.56  3263130.39  29.490853  112.351283  -15.4252   -9.9715
    62  11138   1620  701354.56  3262820.39  29.478707  113.076702  -16.8070  -11.4033
    63   5464   1625  644614.56  3262770.39  29.486103  112.491696  -18.3961   -9.3722
    64   1746   1682  607434.56  3262200.39  29.484707  112.108199  -15.6559  -10.9094
    65  10482   1758  694794.56  3261440.39  29.467299  113.008834  -14.2517   -6.7389
    66   4980   1826  639774.56  3260760.39  29.468519  112.441528  -15.4500   -9.9099
    67   3355   1847  623524.56  3260550.39  29.468333  112.273951  -20.9540  -14.5633
    68   9970   1851  689674.56  3260510.39  29.459696  112.955899  -10.4180   -1.6730
    69   4761   1879  637584.56  3260230.39  29.463979  112.418881  -21.7246  -11.3786
    70   3312   1943  623094.56  3259590.39  29.459714  112.269409  -18.7842  -11.8669
    71   4522   1980  635194.56  3259220.39  29.455127  112.394115  -19.3975  -10.0111
    72   9636   1999  686334.56  3259030.39  29.446848  112.921222  -17.8355   -9.0230
    73   8592   2075  675894.56  3258270.39  29.441502  112.813503  -15.0728   -3.8644
    74   3133   2123  621304.56  3257790.39  29.443647  112.250754  -18.1885  -10.1465
    75   8140   2162  671374.56  3257400.39  29.434280  112.766784  -18.5839   -8.9689
    76   4520   2210  635174.56  3256920.39  29.434377  112.393625  -19.7608  -12.4678
    77   5477   2223  644744.56  3256790.39  29.432135  112.492246  -16.5666   -8.9960
    78   8373   2226  673704.56  3256760.39  29.428186  112.790694  -14.0705   -7.3552
    79   4065   2239  630624.56  3256630.39  29.432243  112.346692  -18.2949  -11.6629
    80  10632   2245  696294.56  3256570.39  29.423138  113.023423  -12.5498   -2.0221
    81   5219   2263  642164.56  3256390.39  29.428821  112.465603  -20.1453  -11.6360
    82   3885   2298  628824.56  3256040.39  29.427106  112.328070  -17.9209   -8.9001
    83   2068   2300  610654.56  3256020.39  29.428661  112.140784  -13.1821  -10.8354
    84  10373   2317  693704.56  3255850.39  29.417047  112.996612  -19.9535  -13.0986
    85   4138   2346  631354.56  3255560.39  29.422512  112.354088  -18.8432   -9.7084
    86   4221   2387  632184.56  3255150.39  29.418725  112.362593  -19.6143   -6.8711
    87   5333   2409  643304.56  3254930.39  29.415519  112.477162  -16.3682   -8.7991
    88  10369   2459  693664.56  3254430.39  29.404245  112.995949  -15.7838   -9.1064
    89   5994   2490  649914.56  3254120.39  29.407438  112.545166  -13.8842   -6.1202
    90   3071   2498  620684.56  3254040.39  29.409869  112.243950  -15.6572   -7.6766
    91   3080   2511  620774.56  3253910.39  29.408687  112.244864  -17.1672  -10.0587
    92   6522   2536  655194.56  3253660.39  29.402646  112.599505  -17.6630  -11.4440
    93   3561   2540  625584.56  3253620.39  29.405598  112.294398  -15.1974   -7.7902
    94   2637   2559  616344.56  3253430.39  29.404775  112.199160  -16.6272   -8.5930
    95   4599   2561  635964.56  3253410.39  29.402622  112.401333  -17.9676  -12.4176
    96   5928   2614  649254.56  3252880.39  29.396330  112.538197  -14.6039   -8.4858
    97   2458   2621  614554.56  3252810.39  29.399345  112.180649  -15.5016   -6.3551
    98  12173   2637  711704.56  3252650.39  29.385277  113.181424  -10.9453   -6.8207
    99   2992   2645  619894.56  3252570.39  29.396681  112.235649  -18.4171   -7.3820
   100   1800   2688  607974.56  3252140.39  29.393883  112.112778  -19.2746  -10.8649
   101   4650   2756  636474.56  3251460.39  29.384972  112.406346  -11.5372   -7.4937
   102   5658   2758  646554.56  3251440.39  29.383656  112.510187  -20.7225   -9.4432
   103  11985   2887  709824.56  3250150.39  29.363045  113.161587  -14.9612   -7.7150
   104   5583   2908  645804.56  3249940.39  29.370209  112.502262  -18.7646   -8.3085
   105   5678   2922  646754.56  3249800.39  29.368836  112.512029  -19.6265   -8.8146
   106   1768   2927  607654.56  3249750.39  29.372343  112.109246  -18.5212  -10.1506
   107   9383   2938  683804.56  3249640.39  29.362520  112.893577  -16.0490   -9.5426
   108   5587   2949  645844.56  3249530.39  29.366506  112.502620  -20.9496  -11.2506
   109   2967   2959  619644.56  3249430.39  29.368371  112.232731  -20.9756   -9.9150
   110  12654   2978  716514.56  3249240.39  29.353704  113.230285  -14.6523   -7.3354
   111   7263   2986  662604.56  3249160.39  29.361111  112.675184  -16.2006   -8.1531
   112   3063   3032  620604.56  3248700.39  29.361692  112.242540  -14.4128   -5.8104
   113   9382   3069  683794.56  3248330.39  29.350704  112.893255  -14.9803   -3.6268
   114   7485   3109  664824.56  3247930.39  29.349725  112.697862  -20.1424  -11.4122
   115   5834   3136  648314.56  3247660.39  29.349345  112.527809  -15.9534  -11.1814
   116   3151   3137  621484.56  3247650.39  29.352133  112.251489  -21.0133  -11.8412
   117    819   3153  598164.56  3247490.39  29.352726  112.011275  -19.1324  -11.1991
   118   1540   3168  605374.56  3247340.39  29.350789  112.085527  -17.1352  -13.3739
   119   1034   3183  600314.56  3247190.39  29.349850  112.033394  -20.0206  -10.7025
   120   8117   3212  671144.56  3246900.39  29.339589  112.762780  -15.7285  -10.3708
   121   2055   3329  610524.56  3245730.39  29.335819  112.138410  -19.3772  -14.8781
   122  12663   3372  716604.56  3245300.39  29.318155  113.230438  -15.0061   -7.7101
   123  11178   3378  701754.56  3245240.39  29.320081  113.077598  -18.3182  -12.4597
   124    922   3397  599194.56  3245050.39  29.330627  112.021665  -17.3511   -9.8791
   125   8998   3399  679954.56  3245030.39  29.321491  112.853179  -17.4455   -9.2490
   126  12163   3405  711604.56  3244970.39  29.316029  113.178919  -16.1606   -9.6455
   127   6292   3442  652894.56  3244600.39  29.321189  112.574549  -17.8675  -11.0943
   128   9021   3549  680184.56  3243530.39  29.307927  112.855301  -16.5071  -11.2948
   129   3649   3551  626464.56  3243510.39  29.314286  112.302305  -18.6708  -11.5291
   130   8909   3582  679064.56  3243200.39  29.305110  112.843720  -16.5120  -10.2881
   131   6999   3602  659964.56  3243000.39  29.305875  112.647102  -15.3767   -9.0985
   132  12323   3647  713204.56  3242550.39  29.293933  113.194917  -13.8859   -8.4898
   133   9088   3689  680854.56  3242130.39  29.295202  112.861968  -14.9437   -4.1195
   134  12055   3724  710524.56  3241780.39  29.287439  113.167197  -14.1828   -6.9378
   135   8674   3744  676714.56  3241580.39  29.290827  112.819275  -14.6005   -3.3378
   136   2656   3747  616534.56  3241550.39  29.297558  112.199861  -13.6537   -7.2632
   137   2766   3748  617634.56  3241540.39  29.297366  112.211183  -17.0676  -12.0255
   138   1429   3788  604264.56  3241140.39  29.294933  112.073507  -14.1540  -10.1828
   139   3033   3827  620304.56  3240750.39  29.289985  112.238583  -16.7241   -7.2392
   140   6219   3867  652164.56  3240350.39  29.282933  112.566448  -18.2605   -9.7981
   141   8467   3869  674644.56  3240330.39  29.279839  112.797775  -17.8831  -10.9301
   142  11718   3872  707154.56  3240300.39  29.274649  113.132248  -15.7297  -11.3897
   143   7660   3877  666574.56  3240250.39  29.280210  112.714723  -19.0378  -10.9250
   144   5350   3884  643474.56  3240180.39  29.282418  112.476993  -16.6322  -11.5434
   145   6348   3898  653454.56  3240040.39  29.279980  112.579681   -8.0627   -5.8154
   146  11723   3931  707204.56  3239710.39  29.269319  113.132652  -16.6052   -8.7597
   147   7020   3947  660174.56  3239550.39  29.274723  112.648763  -19.7390  -12.0725
   148   7024   3966  660214.56  3239360.39  29.273004  112.649147  -17.7841  -11.5133
   149    782   3981  597794.56  3239210.39  29.278035  112.006730  -17.3099  -10.8055
   150  12164   4054  711614.56  3238480.39  29.257494  113.177780  -14.8147   -9.6116
   151   5471   4141  644684.56  3237610.39  29.259092  112.489109  -19.4174  -10.1342
   152   6724   4176  657214.56  3237260.39  29.254435  112.617979  -16.6339  -11.3662
   153   6142   4184  651394.56  3237180.39  29.254425  112.558090  -17.7770   -9.9495
   154  12120   4193  711174.56  3237090.39  29.245031  113.172989  -19.9855  -13.6297
   155   1859   4195  608564.56  3237070.39  29.257843  112.117374  -18.0274  -14.7535
   156   8090   4245  670874.56  3236570.39  29.246436  112.758402  -17.7012  -11.1727
   157   7671   4267  666684.56  3236350.39  29.245011  112.715268  -19.0935   -9.4263
   158   2407   4295  614044.56  3236070.39  29.248336  112.173663  -20.7127  -10.0847
   159   3960   4306  629574.56  3235960.39  29.245845  112.333439  -16.5998   -9.0191
   160  12699   4420  716964.56  3234820.39  29.223577  113.232087  -14.9753   -8.4780
   161   2170   4439  611674.56  3234630.39  29.235554  112.149131  -18.3666  -10.1753
   162   1153   4448  601504.56  3234540.39  29.235600  112.044489  -17.7158   -9.6150
   163   2888   4472  618854.56  3234300.39  29.231921  112.222965  -16.3649   -9.9956
   164  11891   4522  708884.56  3233800.39  29.215738  113.148819  -12.5152   -6.7506
   165   7411   4552  664084.56  3233500.39  29.219640  112.688100  -20.8198  -11.0503
   166    901   4605  598984.56  3232970.39  29.221631  112.018421  -20.2066   -9.2576
   167   4971   4636  639684.56  3232660.39  29.214992  112.437038  -20.2841  -11.2965
   168   2104   4652  611014.56  3232500.39  29.216391  112.142128  -20.9791  -11.5531
   169   3307   4718  623044.56  3231840.39  29.209322  112.265796  -14.7345   -8.9568
   170   7979   4753  669764.56  3231490.39  29.200756  112.746206  -17.3428   -5.1095
   171   7156   4757  661534.56  3231450.39  29.201473  112.661576  -17.7160   -8.4376
   172   1418   4812  604154.56  3230900.39  29.202536  112.071412  -20.5061  -10.4776
   173   2084   4950  610814.56  3229520.39  29.189517  112.139773  -19.2571   -9.7592
   174    729   5013  597264.56  3228890.39  29.184946  112.000369  -19.8895  -10.3959
   175  11762   5044  707594.56  3228580.39  29.168869  113.134580  -20.9088  -15.6255
   176   3530   5082  625274.56  3228200.39  29.176258  112.288322  -20.5151  -12.9606
   177   1474   5127  604714.56  3227750.39  29.174064  112.076874  -19.6041  -11.0214
   178   9156   5129  681534.56  3227730.39  29.165204  112.866607  -21.7139  -14.0500
   179   4167   5165  631644.56  3227370.39  29.168122  112.353718  -20.6203  -12.5308
   180  11178   5268  701754.56  3226340.39  29.149608  113.074158  -14.7748   -8.2742
   181   9732   5426  687294.56  3224760.39  29.137574  112.925307  -15.7007   -4.7790
   182  11412   5456  704094.56  3224460.39  29.132277  113.097857  -18.1773  -10.2665
   183   1618   5459  606154.56  3224430.39  29.143984  112.091364  -15.5238   -8.9126
   184   2365   5496  613624.56  3224060.39  29.139998  112.168112  -13.0703   -8.2231
   185   1942   5557  609394.56  3223450.39  29.134865  112.124573  -17.9771  -13.8230
   186   4784   5565  637814.56  3223370.39  29.131374  112.416653  -18.1800   -7.8395
   187   2439   5578  614364.56  3223240.39  29.132532  112.175634  -13.2655   -7.3847
   188  10631   5579  696284.56  3223230.39  29.122414  113.017404  -19.2917  -10.2110
   189  10392   5627  693894.56  3222750.39  29.118452  112.992769  -18.9536   -8.1917
   190   4526   5656  635234.56  3222460.39  29.123441  112.390029  -19.4438  -12.3185
   191   9492   5657  684894.56  3222450.39  29.117088  112.900264  -21.7147  -10.7540
   192   7625   5689  666224.56  3222130.39  29.116783  112.708409  -14.9081   -4.8861
   193  11072   5706  700694.56  3221960.39  29.110269  113.062477  -14.6145   -8.4623
   194   9755   5721  687524.56  3221810.39  29.110929  112.927173  -15.4668   -4.2017
   195   5631   5728  646284.56  3221740.39  29.115719  112.503482  -21.7386  -11.2656
   196  12013   5806  710104.56  3220960.39  29.099728  113.158937  -16.7090  -11.2102
   197   1812   5809  608094.56  3220930.39  29.112236  112.110967  -15.6759   -8.0043
   198   2605   5812  616024.56  3220900.39  29.111265  112.192452  -14.7489   -6.3875
   199  12208   5848  712054.56  3220540.39  29.095616  113.178883  -15.4049   -9.2985
   200   4748   5849  637454.56  3220530.39  29.105788  112.412604  -15.2487   -9.1923
   201   1791   5890  607884.56  3220120.39  29.104944  112.108730  -16.7014   -8.7287
   202   9582   5934  685794.56  3219680.39  29.091969  112.909048  -19.6289  -12.3024
   203  10889   5962  698864.56  3219400.39  29.087466  113.043225  -15.2983   -8.7922
   204   5315   5978  643124.56  3219240.39  29.093522  112.470692  -19.6217  -12.2901
   205   7877   5987  668744.56  3219150.39  29.089566  112.733848  -16.0819  -11.0806
   206    508   6039  595054.56  3218630.39  29.092523  111.976766  -12.4675   -9.0251
   207   5840   6070  648374.56  3218320.39  29.084619  112.524502  -18.1083  -13.5948
   208  11095   6135  700924.56  3217670.39  29.071537  113.064067  -14.8432   -8.4486
   209   7564   6158  665614.56  3217440.39  29.074550  112.701445  -16.7410   -9.5133
   210   2761   6160  617584.56  3217420.39  29.079719  112.208115  -18.7464  -11.1538
   211    432   6198  594294.56  3217040.39  29.078230  111.968823  -17.0654  -10.8088
   212    279   6203  592764.56  3216990.39  29.077892  111.953101  -18.9338  -10.8974
   213   6001   6217  649984.56  3216850.39  29.071167  112.540841  -16.4584   -8.9381
   214   5513   6278  645104.56  3216240.39  29.066229  112.490643  -20.8626  -13.0950
   215  11658   6353  706554.56  3215490.39  29.050973  113.121469  -20.1810  -13.9163
   216   4670   6379  636674.56  3215230.39  29.058049  112.403941  -18.7021  -10.7497
   217   8567   6418  675644.56  3214840.39  29.049749  112.804039  -19.2604  -13.3061
   218   4400   6421  633974.56  3214810.39  29.054546  112.376162  -20.9227  -15.0227
   219   3346   6487  623434.56  3214150.39  29.049657  112.267847  -17.7295   -9.4011
   220   4454   6519  634514.56  3213830.39  29.045647  112.381590  -16.1536  -10.7327
   221  12216   6540  712134.56  3213620.39  29.033189  113.178391  -15.5654  -11.0982
   222  10296   6561  692934.56  3213410.39  29.034347  112.981294  -18.8921   -8.4387
   223   8643   6574  676404.56  3213280.39  29.035571  112.811596  -18.9053  -12.1276
   224   1211   6583  602084.56  3213190.39  29.042885  112.048499  -18.8164  -13.7664
   225   2910   6584  619074.56  3213180.39  29.041319  112.222969  -15.2053   -8.6465
   226  12373   6597  713704.56  3213050.39  29.027785  113.194395  -15.0306   -9.8660
   227  12592   6609  715894.56  3212930.39  29.026334  113.216845  -15.2862   -8.6596
   228   7487   6638  664844.56  3212640.39  29.031345  112.692830  -18.6514  -13.5932
   229    357   6642  593544.56  3212600.39  29.038216  111.960747  -19.0698  -13.5414
   230  12740   6646  717374.56  3212560.39  29.022745  113.231961  -15.7892  -10.8734
   231   1030   6653  600274.56  3212490.39  29.036712  112.029848  -17.8344  -12.5260
   232  12644   6695  716414.56  3212070.39  29.018489  113.222015  -13.6842   -9.1204
   233   7922   6721  669194.56  3211810.39  29.023287  112.737359  -18.7322  -13.7280
   234   4362   6810  633594.56  3210920.39  29.019486  112.371796  -18.2670  -13.1932
   235   3978   6837  629754.56  3210650.39  29.017446  112.332343  -16.0834   -9.5969
   236  11990   6840  709874.56  3210620.39  29.006504  113.154635  -16.0553  -10.5401
   237  11612   6840  706094.56  3210620.39  29.007121  113.115850  -15.9263  -10.7620
   238  10531   6848  695284.56  3210540.39  29.008100  113.004914  -15.0021   -8.3486
   239   4963   6852  639604.56  3210500.39  29.015052  112.433441  -18.5467  -12.7025
   240   4015   6883  630124.56  3210190.39  29.013258  112.336088  -19.3106  -11.0243
   241   5754   6935  647514.56  3209670.39  29.006672  112.514527  -17.6883   -9.7578
   242   4382   6963  633794.56  3209390.39  29.005659  112.373666  -18.5318  -12.0473
   243   7040   6975  660374.56  3209270.39  29.001511  112.646460  -12.3520   -8.8064
   244  11028   6991  700254.56  3209110.39  28.994431  113.055657  -17.7471  -12.6494
   245  10563   6993  695604.56  3209090.39  28.994972  113.007945  -16.6316  -11.1667
   246  11707   7014  707044.56  3208880.39  28.991273  113.125277  -16.2093  -12.0698
   247   9988   7020  689854.56  3208820.39  28.993405  112.948902  -15.4845   -3.3918
   248   5369   7028  643664.56  3208740.39  28.998720  112.474891  -18.8098  -13.3286
   249  12697   7050  716944.56  3208520.39  28.986381  113.226767  -16.9701  -11.2740
   250   2283   7064  612804.56  3208380.39  28.998574  112.158100  -16.5025  -11.7320
   251  12229   7071  712264.56  3208310.39  28.985274  113.178720  -17.0617   -9.0700
   252   1609   7073  606064.56  3208290.39  28.998340  112.088907  -17.7765  -10.2695
   253   8028   7084  670254.56  3208180.39  28.990397  112.747688  -18.7904  -14.4136
   254   6169   7119  651664.56  3207830.39  28.989584  112.556874  -19.6148  -10.4999
   255   7371   7148  663684.56  3207540.39  28.985482  112.680177  -18.4164  -11.3392
   256   2570   7161  615674.56  3207410.39  28.989564  112.187460  -15.4790   -9.4110
   257  11425   7229  704224.56  3206730.39  28.972334  113.095955  -17.2376   -9.3825
   258   3708   7315  627054.56  3205870.39  28.974585  112.304083  -14.5536   -9.0229
   259   9771   7353  687684.56  3205490.39  28.963686  112.926081  -18.9391  -12.2425
   260   6589   7363  655864.56  3205390.39  28.967063  112.599635  -18.4837  -13.4935
   261  12590   7397  715874.56  3205050.39  28.955266  113.215124  -16.7367  -10.3522
   262    338   7443  593354.56  3204590.39  28.965943  111.958129  -13.9779   -7.0567
   263  10969   7490  699664.56  3204120.39  28.949512  113.048717  -19.3115  -12.0333
   264   6661   7493  656584.56  3204090.39  28.955246  112.606841  -19.8741  -12.7118
   265   5069   7511  640664.56  3203910.39  28.955473  112.443496  -12.8308   -5.9756
   266   6449   7583  654464.56  3203190.39  28.947383  112.584969  -21.3922  -12.0868
   267  10702   7592  696994.56  3203100.39  28.940726  113.021156  -15.5380  -10.9305
   268   3932   7608  629294.56  3202940.39  28.947921  112.326732  -17.1473  -11.4121
   269   9579   7608  685764.56  3202940.39  28.940963  112.905965  -18.3316  -11.9607
   270   3788   7634  627854.56  3202680.39  28.945720  112.311930  -16.6455  -11.3590
   271  11047   7638  700444.56  3202640.39  28.936040  113.056452  -14.9664   -8.4828
   272   5637   7645  646344.56  3202570.39  28.942744  112.501593  -21.5255  -12.7371
   273   3830   7693  628274.56  3202090.39  28.940354  112.316171  -19.0801  -12.4543
   274   7192   7699  661894.56  3202030.39  28.935998  112.661016  -16.8772   -6.3805
   275   4258   7723  632554.56  3201790.39  28.937210  112.360041  -18.9237  -14.7599
   276   8337   7726  673344.56  3201760.39  28.932062  112.778405  -18.7788  -12.7414
   277   7901   7740  668984.56  3201620.39  28.931382  112.733670  -18.8843  -12.6427
   278   1170   7742  601674.56  3201600.39  28.938324  112.043238  -15.2119   -8.1826
   279   8641   7775  676384.56  3201270.39  28.927226  112.809504  -17.2347  -10.2897
   280    470   7786  594674.56  3201160.39  28.934891  111.971386  -15.9431   -8.8829
   281  11496   7791  704934.56  3201110.39  28.921528  113.102213  -15.3793   -9.2579
   282   7733   7827  667304.56  3200750.39  28.923754  112.716311  -17.9981   -9.6569
   283   8695   7858  676924.56  3200440.39  28.919663  112.814911  -18.5249  -10.1381
   284   9456   7935  684534.56  3199670.39  28.911642  112.892814  -17.1823  -13.2326
   285   5551   7985  645484.56  3199170.39  28.912164  112.492332  -14.0531   -7.4190
   286   4827   8014  638244.56  3198880.39  28.910350  112.418050  -15.5909  -10.7352
   287   7620   8050  666174.56  3198520.39  28.903782  112.704394  -17.6557  -13.4950
   288   2354   8054  613514.56  3198480.39  28.909172  112.164388  -14.5784   -6.5859
   289    706   8171  597034.56  3197310.39  28.899968  111.995265  -17.1008  -10.7292
   290  12395   8179  713924.56  3197230.39  28.885062  113.193642  -16.5124  -11.2703
   291  12467   8193  714644.56  3197090.39  28.883679  113.200994  -14.4513   -8.1818
   292   8798   8283  677954.56  3196190.39  28.881179  112.824801  -18.5703  -11.5056
   293   7694   8312  666914.56  3195900.39  28.880048  112.711594  -14.4812   -5.3283
   294  12380   8321  713774.56  3195810.39  28.872279  113.191835  -15.0477  -10.3875
   295    986   8343  599834.56  3195590.39  28.884231  112.023828  -18.3104  -14.0790
   296   2103   8352  611004.56  3195500.39  28.882500  112.138353  -14.8208  -10.7043
   297   7638   8356  666354.56  3195460.39  28.876151  112.705789  -14.9767   -9.9871
   298   4650   8363  636474.56  3195390.39  28.879048  112.399476  -14.5077   -6.9074
   299   5082   8370  640794.56  3195320.39  28.877949  112.443755  -16.8350  -10.9587
   300  11525   8433  705224.56  3194690.39  28.863574  113.104018  -14.5043   -7.8895
   301   6846   8480  658434.56  3194220.39  28.865966  112.624431  -13.9803   -7.2627
   302   4415   8485  634124.56  3194170.39  28.868288  112.375239  -14.3321   -8.5600
   303    272   8527  592694.56  3193750.39  28.868161  111.950463  -15.2155   -4.9077
   304  11894   8545  708914.56  3193570.39  28.852876  113.141620  -16.3474  -11.6885
   305   8798   8607  677954.56  3192950.39  28.851949  112.824290  -13.5846   -8.6105
   306   8767   8631  677644.56  3192710.39  28.849827  112.821076  -14.1844   -5.8356
   307   8067   8661  670644.56  3192410.39  28.848070  112.749300  -15.6758   -5.4907
   308   9717   8671  687144.56  3192310.39  28.844868  112.918353  -17.3462  -11.2328
   309    688   8671  596854.56  3192310.39  28.854858  111.992990  -16.5569   -7.8517
   310    947   8684  599444.56  3192180.39  28.853487  112.019529  -17.2895  -12.6005
   311  12038   8744  710354.56  3191580.39  28.834691  113.156003  -16.6091  -10.7299
   312   6624   8788  656214.56  3191140.39  28.838449  112.601251  -14.5101   -6.1539
   313  12752   8794  717494.56  3191080.39  28.828992  113.229043  -16.1224  -11.1607
   314  10104   8835  691014.56  3190670.39  28.829504  112.957727  -11.3183   19.6151
   315   9527   8840  685244.56  3190620.39  28.829898  112.898609  -16.1444   -9.8377
   316   1843   8857  608404.56  3190450.39  28.837149  112.111209  -18.1049  -13.6675
   317   1573   8898  605704.56  3190040.39  28.833674  112.083498  -18.6206  -13.4258
   318   2410   8904  614074.56  3189980.39  28.832416  112.169273  -15.0103   -9.2538
   319  11480   8925  704774.56  3189770.39  28.819267  113.098516  -13.1451   -7.4717
   320  11155   8968  701524.56  3189340.39  28.815902  113.065152  -11.1856   -6.0306
   321  10132   8970  691294.56  3189320.39  28.817284  112.960367  -16.7584   -9.2816
   322   3230   8977  622274.56  3189250.39  28.825074  112.253228  -18.3608  -12.6574
   323     75   8983  590724.56  3189190.39  28.827148  111.929899  -19.6872  -12.6641
   324   6284   9004  652814.56  3188980.39  28.819368  112.566119  -13.6533   -7.2380
   325    746   9015  597434.56  3188870.39  28.823769  111.998639  -16.6761  -10.9060
   326    544   9041  595414.56  3188610.39  28.821574  111.977916  -14.8706   -9.6358
   327   1929   9045  609264.56  3188570.39  28.820110  112.119842  -18.6003  -14.6000
   328  12416   9078  714134.56  3188240.39  28.803941  113.194091  -16.7908   -8.7036
   329   1447   9081  604444.56  3188210.39  28.817262  112.070416  -20.5017  -11.8205
   330  12122   9138  711194.56  3187640.39  28.799016  113.163873  -14.9547   -5.9673
   331   5782   9143  647794.56  3187590.39  28.807414  112.514505  -15.1117   -5.6736
   332   4394   9189  633914.56  3187130.39  28.804783  112.372252  -19.3230   -9.0535
   333   1137   9223  601344.56  3186790.39  28.804695  112.038522  -18.5335   -9.4560
   334   2399   9237  613964.56  3186650.39  28.802375  112.167810  -15.5858   -9.7251
   335  11190   9270  701874.56  3186320.39  28.788605  113.068198  -18.3118   -9.4348
   336   3761   9285  627584.56  3186170.39  28.796764  112.307294  -16.8589   -9.2443
   337   1759   9313  607564.56  3185890.39  28.796068  112.102167  -15.3855   -9.8378
   338  11445   9342  704424.56  3185600.39  28.781708  113.094179  -18.6574  -10.0812
   339  11148   9368  701454.56  3185340.39  28.779831  113.063724  -11.5829   -8.0462
   340   2038   9383  610354.56  3185190.39  28.789514  112.130682  -12.9852   -7.8708
   341   1394   9418  603914.56  3184840.39  28.786892  112.064676  -17.1789  -11.4526
   342   4778   9486  637754.56  3184160.39  28.777578  112.411231  -15.5377  -10.0164
   343   7815   9535  668124.56  3183670.39  28.769549  112.722180  -18.9350  -12.5225
   344  11788   9537  707854.56  3183650.39  28.763570  113.128940  -16.7746   -8.5860
   345  10404   9555  694014.56  3183470.39  28.764105  112.987226  -15.0217  -10.5949
   346  10826   9581  698234.56  3183210.39  28.761117  113.030383  -17.7479  -11.2485
   347   6837   9666  658344.56  3182360.39  28.758969  112.621850  -17.7885  -14.3740
   348   6331   9710  653284.56  3181920.39  28.755611  112.569979  -19.0636  -14.0983
   349   7128   9751  661254.56  3181510.39  28.750939  112.651525  -17.7202  -11.7481
   350   4215   9754  632124.56  3181480.39  28.753985  112.353256  -19.2300  -11.7776
   351   7206   9756  662034.56  3181460.39  28.750390  112.659503  -18.0842  -13.3020
   352   2419   9784  614164.56  3181180.39  28.752994  112.169308  -13.0212   -6.6647
   353  12425   9817  714224.56  3180850.39  28.737271  113.193617  -16.6869   -9.4939
   354   7668   9832  666654.56  3180700.39  28.742944  112.706691  -19.0478  -13.0968
   355   9771   9856  687684.56  3180460.39  28.737889  112.921923  -14.8607   -8.6275
   356  12466   9911  714634.56  3179910.39  28.728725  113.197636  -14.1885   -7.2409
   357   1857   9913  608544.56  3179890.39  28.741838  112.111633  -13.5770   -8.7809
   358   7720   9936  667174.56  3179660.39  28.733494  112.711862  -18.4752  -14.2561
   359    544   9949  595414.56  3179530.39  28.739628  111.977152  -15.2338   -8.7276
   360  12149   9968  711464.56  3179340.39  28.724107  113.165091  -15.1235   -8.0170
   361   9252   9974  682494.56  3179280.39  28.727989  112.868611  -18.3911  -12.9811
   362   6700   9979  656974.56  3179230.39  28.730896  112.607389  -18.9215  -15.9946
   363   6209  10016  652064.56  3178860.39  28.728145  112.557078  -19.8016  -12.9410
   364  10774  10017  697714.56  3178850.39  28.721867  113.024301  -14.0233   -9.3687
   365  12426  10072  714234.56  3178300.39  28.714269  113.193239  -13.6194   -9.2083
   366  11976  10082  709734.56  3178200.39  28.714106  113.147179  -15.9974  -10.1811
   367  10120  10089  691174.56  3178130.39  28.716357  112.957253  -20.6400  -13.4809
   368   3037  10152  620344.56  3177500.39  28.719222  112.232204  -19.3527   -9.6748
   369   9946  10154  689434.56  3177480.39  28.710750  112.939339  -18.1948  -12.8376
   370   5729  10187  647264.56  3177150.39  28.713273  112.507721  -16.8678  -11.4478
   371   6778  10307  657754.56  3175950.39  28.701206  112.614919  -15.5785   -8.2855
   372  12475  10385  714724.56  3175170.39  28.685956  113.197662  -17.9178  -11.5278
   373    257  10388  592544.56  3175140.39  28.700217  111.947406  -17.4056  -11.1788
   374   3392  10397  623894.56  3175050.39  28.696777  112.268279  -13.9709   -9.3085
   375   9180  10449  681774.56  3174530.39  28.685238  112.860483  -17.8481  -12.3288
   376   9787  10503  687844.56  3173990.39  28.679498  112.922493  -14.4831  -10.0382
   377    331  10524  593284.56  3173780.39  28.687889  111.954869  -14.8632   -6.8578
   378   6457  10536  654544.56  3173660.39  28.680932  112.581758  -17.9520  -15.6281
   379   5270  10539  642674.56  3173630.39  28.682026  112.460299  -16.7044  -10.2434
   380   5882  10624  648794.56  3172780.39  28.673666  112.522810  -16.3196  -10.7791
   381  12698  10643  716954.56  3172590.39  28.662313  113.219981  -17.9574   -9.6975
   382   4082  10719  630794.56  3171830.39  28.667040  112.338527  -19.5754  -10.6672
   383   8638  10728  676354.56  3171740.39  28.660818  112.804601  -16.9486  -11.8717
   384   3565  10790  625624.56  3171120.39  28.661145  112.285552  -15.8380  -10.5185
   385  10366  10802  693634.56  3171000.39  28.651671  112.981215  -17.3011  -11.8890
   386   5934  10813  649314.56  3170890.39  28.656552  112.527883  -17.2484  -13.1270
   387   3709  10846  627064.56  3170560.39  28.655951  112.300222  -20.4094  -13.0959
   388   1270  10852  602674.56  3170500.39  28.657575  112.050678  -17.3950   -8.7650
   389   2820  10898  618174.56  3170040.39  28.652101  112.209216  -15.2853  -10.1486
   390   9605  10947  686024.56  3169550.39  28.639706  112.903151  -19.1568  -10.5240
   391   6966  11002  659634.56  3169000.39  28.638267  112.633185  -17.7736  -12.3121
   392   3819  11042  628164.56  3168600.39  28.638155  112.311256  -16.8517  -10.4973
   393   2605  11093  616024.56  3168090.39  28.634698  112.187022  -14.0422   -7.4093
   394  10371  11178  693684.56  3167240.39  28.617744  112.981089  -15.9601   -8.8478
   395  10466  11192  694634.56  3167100.39  28.616339  112.990777  -18.3923   -9.0875
   396    129  11210  591264.56  3166920.39  28.626121  111.933646  -12.0988   -7.4925
   397  11731  11232  707284.56  3166700.39  28.610770  113.120022  -19.8575  -14.3521
   398   4278  11266  632754.56  3166360.39  28.617479  112.357945  -13.1829   -5.6418
   399   3217  11300  622144.56  3166020.39  28.615455  112.249401  -15.8559  -10.0790
   400  11455  11416  704524.56  3164860.39  28.594610  113.091480  -11.4487   -4.9860
