# Supplementary material for: Monitoring monthly surface water dynamics of Dongting Lake using Sentinel-1 data at 10 m
Source: PeerJ. 2018 Jun 20;6:e4992. doi: 10.7717/peerj.4992 (PMC6015492; doi:10.7717/peerj.4992)
Supplement: Supplemental Information 4 [file peerj-06-4992-s004.txt]

; ENVI Output of ROIs (5.2) [Tue Dec 26 18:25:59 2017]
; Number of ROIs: 2
; File Dimension: 12794 x 11444
;
; ROI name: non_water_sample
; ROI rgb value: {255, 255, 255}
; ROI npts: 607
;
; ROI name: water_sample
; ROI rgb value: {255, 255, 255}
; ROI npts: 203
;   ID      X      Y      Map X       Map Y        Lat         Lon       B13       B14
     1   1766     75  607634.56  3278270.39  29.629698  112.111848  -14.3155   -8.6693
     2  11384     88  703814.56  3278140.39  29.616482  113.104922  -17.0117  -11.2205
     3   1248    127  602454.56  3277750.39  29.625443  112.058298  -17.1313   -8.2411
     4  10469    129  694664.56  3277730.39  29.614249  113.010400  -16.8558   -9.9965
     5  12395    149  713924.56  3277530.39  29.609283  113.209151  -17.8650  -13.1196
     6  10701    171  696984.56  3277310.39  29.610096  113.034272  -15.2612  -10.6503
     7   4111    172  631084.56  3277300.39  29.618695  112.353915  -15.2191   -8.6272
     8   8775    176  677724.56  3277260.39  29.612545  112.835454  -10.7287   -2.4591
     9   8465    209  674624.56  3276930.39  29.610007  112.803399  -10.8201   -5.1025
    10  10998    218  699954.56  3276840.39  29.605383  113.064840  -15.6707   -9.0893
    11   6919    258  659164.56  3276440.39  29.607660  112.643724  -15.1932  -10.6740
    12   1293    316  602904.56  3275860.39  29.608352  112.062767  -15.6503   -7.0660
    13  10044    331  690414.56  3275710.39  29.596687  112.966177  -15.5971  -10.9858
    14   9360    372  683574.56  3275300.39  29.594016  112.895512  -16.4548   -8.8506
    15   7378    387  663754.56  3275150.39  29.595427  112.690915  -11.5536   -7.9156
    16   8338    397  673354.56  3275050.39  29.593226  112.789989  -11.6059   -6.2530
    17  11738    399  707354.56  3275030.39  29.587848  113.140868   -6.8416    1.2859
    18   9913    403  689104.56  3274990.39  29.590392  112.952531  -17.0674  -12.4812
    19   9249    422  682464.56  3274800.39  29.589669  112.883972  -16.4876  -10.9885
    20  11535    426  705324.56  3274760.39  29.585750  113.119870  -15.0506   -8.6402
    21   6743    427  657404.56  3274750.39  29.592638  112.625310  -13.0700   -8.9701
    22  11855    427  708524.56  3274750.39  29.585128  113.152887  -15.6960  -11.8123
    23   1897    434  608944.56  3274680.39  29.597190  112.125018  -14.8617   -8.5982
    24   7166    438  661634.56  3274640.39  29.591103  112.668956  -11.2208   -6.0636
    25  12265    445  712624.56  3274570.39  29.582811  113.195156  -16.1816  -13.0733
    26   7446    459  664434.56  3274430.39  29.588842  112.697825  -15.6491   -9.6103
    27   9258    461  682554.56  3274410.39  29.586138  112.884835  -18.1829   -9.7672
    28   2082    505  610794.56  3273970.39  29.590620  112.144047  -19.0580   -7.0485
    29   6895    510  658924.56  3273920.39  29.584957  112.640879  -14.9082  -11.4020
    30   6427    528  654244.56  3273740.39  29.583921  112.592548  -15.0701   -9.9876
    31  11965    539  709624.56  3273630.39  29.574842  113.164022  -15.5513  -11.0730
    32   9430    559  684274.56  3273430.39  29.577045  112.902420  -13.8118   -9.0115
    33    829    581  598264.56  3273210.39  29.584814  112.014614  -15.0697   -8.9725
    34   8065    585  670624.56  3273170.39  29.576643  112.761516  -11.3519   -4.5697
    35   7241    587  662384.56  3273150.39  29.577564  112.676475  -14.1340   -8.2339
    36   9481    599  684784.56  3273030.39  29.573361  112.907615  -16.7693  -11.5709
    37   7541    600  665384.56  3273020.39  29.575997  112.707417  -16.0100  -11.2293
    38   9149    610  681464.56  3272920.39  29.572857  112.873338  -17.3686  -10.0587
    39   2445    613  614424.56  3272890.39  29.580547  112.181410  -14.5883   -9.4633
    40  10000    617  689974.56  3272850.39  29.570957  112.961136  -15.5422   -9.0288
    41   1571    619  605684.56  3272830.39  29.580777  112.091179  -18.0455  -10.6622
    42  10563    626  695604.56  3272760.39  29.569275  113.019210  -15.5637   -9.8268
    43  12384    626  713814.56  3272760.39  29.566284  113.207079  -14.8458   -8.3074
    44   4060    631  630574.56  3272710.39  29.577334  112.348098  -20.1852  -11.3124
    45   4855    653  638524.56  3272490.39  29.574491  112.430128  -18.2085  -12.1225
    46   9811    713  688084.56  3271890.39  29.562585  112.941469  -16.3323  -12.0411
    47   9276    719  682734.56  3271830.39  29.562839  112.886260  -16.3356  -10.5097
    48   9062    722  680594.56  3271800.39  29.562880  112.864175  -16.0536   -9.1307
    49  11873    739  708704.56  3271630.39  29.556959  113.154147  -15.5462  -10.6140
    50   9375    743  683724.56  3271590.39  29.560529  112.896434  -16.7529  -10.8695
    51   9467    751  684644.56  3271510.39  29.559671  112.905913  -16.5901   -9.3210
    52  11093    755  700904.56  3271470.39  29.556797  113.073654  -16.4138   -8.9245
    53   9250    760  682474.56  3271420.39  29.559179  112.883509  -16.3407  -10.1486
    54  12279    766  712764.56  3271360.39  29.553838  113.195974  -10.8255   -7.1286
    55   7884    770  668814.56  3271320.39  29.560201  112.742551   -7.6547    0.2340
    56   4851    774  638484.56  3271280.39  29.563578  112.429561  -18.3438   -5.7687
    57  12309    807  713064.56  3270950.39  29.550089  113.198989  -12.8493   -6.8274
    58  10836    823  698334.56  3270790.39  29.551075  113.047018  -16.1325   -9.4917
    59  11570    837  705674.56  3270650.39  29.548624  113.122706  -15.6963   -9.2858
    60   4144    846  631414.56  3270560.39  29.557847  112.356509  -16.6700   -8.4896
    61  12336    847  713334.56  3270550.39  29.546436  113.201695  -13.4449   -7.5950
    62   7866    848  668634.56  3270540.39  29.553189  112.740573  -14.5478  -10.2973
    63    763    853  597604.56  3270490.39  29.560321  112.007556  -15.8407   -5.5215
    64  11427    860  704244.56  3270420.39  29.546784  113.107913  -17.7088  -12.4267
    65   9423    883  684204.56  3270190.39  29.547830  112.901150   -8.9659   -6.1273
    66   1979    886  609764.56  3270160.39  29.556332  112.133029  -14.4883   -7.4201
    67   1736    947  607334.56  3269550.39  29.551039  112.107890  -14.7828   -8.0814
    68  11024    959  700214.56  3269430.39  29.538508  113.066162  -16.8991   -7.5375
    69  11445    961  704424.56  3269410.39  29.537646  113.109580  -17.0007  -12.7410
    70  10632    975  696294.56  3269270.39  29.537688  113.025701  -15.2824   -8.8111
    71     80    991  590774.56  3269110.39  29.548384  111.936944  -14.5780   -6.0265
    72  10061    998  690584.56  3269040.39  29.536498  112.966765  -13.9591   -7.9006
    73   3896   1014  628934.56  3268880.39  29.542948  112.330716  -17.6285  -10.7436
    74  10159   1038  691564.56  3268640.39  29.532740  112.976803  -15.9557  -11.5484
    75    180   1048  591774.56  3268540.39  29.543167  111.947217  -15.1893   -5.6813
    76   9364   1061  683614.56  3268410.39  29.531861  112.894764  -12.8901   -7.4344
    77   4265   1066  632624.56  3268360.39  29.537869  112.368728  -16.8645   -6.8077
    78   1783   1095  607804.56  3268070.39  29.537644  112.112594  -19.2490  -10.2014
    79   7385   1102  663824.56  3268000.39  29.530916  112.690563  -13.1061   -6.0085
    80   6209   1111  652064.56  3267910.39  29.531592  112.569234  -12.7955   -3.5502
    81   1568   1124  605654.56  3267780.39  29.535211  112.090380  -17.6009  -10.0501
    82   6052   1139  650494.56  3267630.39  29.529256  112.552999  -10.6479   -1.3891
    83   1213   1160  602104.56  3267420.39  29.532258  112.053715  -15.2055   -7.9355
    84    137   1169  591344.56  3267330.39  29.532280  111.942678  -19.5586  -10.9636
    85   4026   1191  630234.56  3267110.39  29.526843  112.343919  -17.3012  -10.8396
    86    255   1202  592524.56  3267000.39  29.529215  111.954826  -14.0233   -5.9342
    87    846   1203  598434.56  3266990.39  29.528672  112.015807  -14.1352   -7.8646
    88   6099   1203  650964.56  3266990.39  29.523425  112.557759  -11.5326   -1.4097
    89   6530   1203  655274.56  3266990.39  29.522897  112.602218  -19.4399   -8.4932
    90   9961   1250  689584.56  3266520.39  29.513920  112.956012  -15.5403  -10.7975
    91    365   1339  593624.56  3265630.39  29.516770  111.966059  -15.4360   -7.2207
    92    266   1421  592634.56  3264810.39  29.509444  111.955775  -13.8442   -6.8301
    93   4634   1424  636314.56  3264780.39  29.505171  112.406354  -17.1591   -7.0315
    94   6793   1424  657904.56  3264780.39  29.502629  112.629028  -15.8521   -9.0246
    95   2741   1431  617384.56  3264710.39  29.506461  112.211085  -16.4977   -9.6901
    96   2522   1432  615194.56  3264700.39  29.506575  112.188494  -16.3535  -10.7800
    97   5298   1448  642954.56  3264540.39  29.502264  112.474809  -16.2024   -3.6233
    98   3578   1450  625754.56  3264520.39  29.503933  112.297401  -18.3087   -8.1500
    99  10651   1472  696484.56  3264300.39  29.492831  113.026767  -14.6777   -8.4820
   100   6808   1481  658054.56  3264210.39  29.497468  112.630492  -15.0256   -6.8031
   101   4291   1483  632884.56  3264190.39  29.500217  112.370904  -16.3878   -7.2480
   102   5838   1491  648354.56  3264110.39  29.497755  112.530444  -14.3380   -8.8839
   103   7581   1505  665784.56  3263970.39  29.494302  112.710170  -13.6785   -7.7597
   104  10578   1514  695754.56  3263880.39  29.489157  113.019166  -12.7091   -6.3375
   105   8150   1518  671474.56  3263840.39  29.492361  112.768823  -16.3331   -7.4436
   106  11382   1520  703794.56  3263820.39  29.487331  113.102040  -13.8419   -5.6018
   107   1595   1533  605924.56  3263690.39  29.498281  112.092770  -17.4526  -12.3876
   108  10455   1546  694524.56  3263560.39  29.486463  113.006428  -10.5607   -3.8828
   109   3996   1554  629934.56  3263480.39  29.494121  112.340393  -17.8784  -11.1255
   110    592   1559  595894.56  3263430.39  29.496745  111.989286  -14.5276   -6.9890
   111   2805   1563  618024.56  3263390.39  29.494490  112.217545  -18.0635  -10.0515
   112   4394   1581  633914.56  3263210.39  29.491265  112.381407  -16.9405   -8.0807
   113  11388   1653  703854.56  3262490.39  29.475326  113.102411  -14.5601   -6.5692
   114    336   1662  593334.56  3262400.39  29.487644  111.962791  -14.3206   -6.8071
   115   4822   1670  638194.56  3262320.39  29.482769  112.425434  -17.5295   -7.3986
   116  10273   1715  692704.56  3261870.39  29.471501  112.987368  -15.1979   -8.3990
   117  10741   1717  697384.56  3261850.39  29.470591  113.035604  -14.6023   -8.0680
   118  12747   1738  717444.56  3261640.39  29.465373  113.242313  -14.7265  -10.6532
   119  10153   1773  691504.56  3261290.39  29.466453  112.974897  -13.2483   -4.0718
   120  11160   1780  701574.56  3261220.39  29.464241  113.078676  -13.7739   -5.4336
   121   3126   1782  621234.56  3261200.39  29.474422  112.250410  -16.4397   -9.1159
   122  10426   1796  694234.56  3261060.39  29.463958  113.002995  -13.0532   -5.7626
   123   5174   1796  641714.56  3261060.39  29.471007  112.461569  -18.2536   -8.3851
   124  12400   1799  713974.56  3261030.39  29.460469  113.206433  -15.8569  -10.1208
   125    536   1808  595334.56  3260940.39  29.474318  111.983293  -20.4022  -10.8669
   126  10704   1836  697014.56  3260660.39  29.459916  113.031576  -14.3968   -7.6682
   127  10404   1853  694014.56  3260490.39  29.458851  113.000626  -12.0523   -5.9776
   128  11191   1871  701884.56  3260310.39  29.455983  113.081703  -15.1486   -5.9660
   129    611   1884  596084.56  3260180.39  29.467402  111.990960  -14.7960   -6.7436
   130   3749   1885  627464.56  3260170.39  29.464509  112.314532  -18.6211   -9.5813
   131  10295   1912  692924.56  3259900.39  29.453698  112.989288  -21.4803  -16.1899
   132   3603   1946  626004.56  3259560.39  29.459153  112.299409  -19.9032  -14.3819
   133   6136   1961  651334.56  3259410.39  29.454994  112.560527  -13.8945   -6.6174
   134  10175   1963  691724.56  3259390.39  29.449282  112.976832  -17.1292  -11.0814
   135    507   1971  595044.56  3259310.39  29.459631  111.980160  -14.6337   -6.5009
   136  11214   1972  702114.56  3259300.39  29.446837  113.083887  -14.2264   -6.5098
   137   7357   1984  663544.56  3259180.39  29.451384  112.686356  -13.9800   -2.7011
   138   7418   1988  664154.56  3259140.39  29.450944  112.692638   -6.7305    2.1148
   139   7418   1988  664154.56  3259140.39  29.450944  112.692638   -6.7305    2.1148
   140  10407   2004  694044.56  3258980.39  29.445226  113.000668  -12.0939   -4.7858
   141  11421   2014  704184.56  3258880.39  29.442713  113.105139  -15.1345   -5.7718
   142  10388   2054  693854.56  3258480.39  29.440746  112.998622  -14.4080   -8.6944
   143   4823   2068  638204.56  3258340.39  29.446858  112.425035  -17.4078  -10.3162
   144  10366   2078  693634.56  3258240.39  29.438615  112.996312  -13.3052   -4.3533
   145   5835   2100  648324.56  3258020.39  29.442814  112.529310  -14.3591   -7.7680
   146   8163   2126  671604.56  3257760.39  29.437496  112.769211  -15.0242   -8.9445
   147    505   2176  595024.56  3257260.39  29.441133  111.979776  -14.4096   -5.7017
   148  11982   2191  709794.56  3257110.39  29.425823  113.162606  -16.0563   -5.2233
   149   2691   2228  616884.56  3256740.39  29.434592  112.205077  -17.4139  -10.0296
   150  11287   2233  702844.56  3256690.39  29.423178  113.090927  -14.0143   -5.2924
   151  10698   2234  696954.56  3256680.39  29.424027  113.030243  -14.5532   -7.3405
   152   3701   2243  626984.56  3256590.39  29.432256  112.309169  -20.9385  -10.3971
   153  12689   2243  716864.56  3256590.39  29.419930  113.235337  -13.7766   -9.4718
   154   5650   2259  646474.56  3256430.39  29.428686  112.510029  -14.4193   -7.3634
   155  10274   2269  692714.56  3256330.39  29.421529  112.986497  -14.2006   -9.0753
   156  11108   2279  701054.56  3256230.39  29.419317  113.072401  -14.0529   -5.6583
   157   5986   2284  649834.56  3256180.39  29.426033  112.544623  -17.3725   -7.7862
   158   1641   2372  606384.56  3255300.39  29.422534  112.096700  -17.8089   -7.6883
   159   2314   2383  613114.56  3255190.39  29.420952  112.166055  -12.1557   -2.6265
   160  12594   2407  715914.56  3254950.39  29.405304  113.225229  -12.3287   -6.5302
   161   7356   2431  663534.56  3254710.39  29.411060  112.685587  -18.0647   -9.1934
   162   2365   2436  613624.56  3254660.39  29.416123  112.171257  -14.9436   -1.3095
   163  11990   2470  709874.56  3254320.39  29.400646  113.162897  -12.4979   -5.7219
   164  12538   2484  715354.56  3254180.39  29.398455  113.219310  -12.1690   -6.6931
   165  12739   2492  717364.56  3254100.39  29.397387  113.239995  -13.9902   -8.2167
   166   2273   2496  612704.56  3254060.39  29.410792  112.161713  -14.1810   -0.7308
   167   5173   2550  641704.56  3253520.39  29.402979  112.460492  -15.2046   -8.0132
   168  10641   2550  696384.56  3253520.39  29.395614  113.023805  -14.1629   -8.0383
   169  12414   2555  714114.56  3253470.39  29.392264  113.206401  -14.8968   -8.6396
   170   3980   2573  629774.56  3253290.39  29.402194  112.337536  -17.8287   -8.1231
   171   6232   2576  652294.56  3253260.39  29.399393  112.569570  -15.0902   -9.9045
   172    904   2658  599014.56  3252440.39  29.397329  112.020476  -13.8147   -6.8039
   173  11551   2666  705484.56  3252360.39  29.383695  113.117315   -7.6902   -2.2486
   174   2657   2672  616544.56  3252300.39  29.394560  112.201101  -18.0662  -12.3981
   175    989   2694  599864.56  3252080.39  29.394013  112.029203  -13.2828   -7.2101
   176  12641   2698  716384.56  3252040.39  29.378978  113.229497  -10.2383   -3.6276
   177  12427   2709  714244.56  3251930.39  29.378353  113.207440  -13.5137   -7.8995
   178  11711   2710  707084.56  3251920.39  29.379464  113.133709   -6.9639   -2.8151
   179  11391   2756  703884.56  3251460.39  29.375838  113.100671  -12.7128   -6.1255
   180  12584   2785  715814.56  3251170.39  29.371230  113.223457  -14.3322   -8.7679
   181   3488   2802  624854.56  3251000.39  29.382031  112.286578  -16.6738  -10.8696
   182   9455   2824  684524.56  3250780.39  29.372697  112.901182  -14.1260   -5.3567
   183   1129   2825  601264.56  3250770.39  29.382079  112.043508  -15.1094   -6.5925
   184  11539   2828  705364.56  3250740.39  29.369103  113.115777  -10.4255   -2.8134
   185   5438   2841  644354.56  3250610.39  29.376422  112.487415  -16.6876   -9.5897
   186  11737   2861  707344.56  3250410.39  29.365802  113.136102   -9.3631   -5.1828
   187   9474   2865  684714.56  3250370.39  29.368971  112.903070  -14.5582   -7.4977
   188   8039   2866  670364.56  3250360.39  29.370908  112.755284  -13.6799   -6.9807
   189   4673   2866  636704.56  3250360.39  29.375022  112.408579  -11.0565   -6.7245
   190  12098   2867  710954.56  3250350.39  29.364660  113.173259  -14.8141    2.6319
   191  11302   2890  702994.56  3250120.39  29.363896  113.091259  -11.4660   -1.6650
   192   7343   2905  663404.56  3249970.39  29.368314  112.683543  -14.8057   -7.5235
   193    906   2910  599034.56  3249920.39  29.374587  112.020455  -19.8439  -14.6264
   194   7682   2922  666794.56  3249800.39  29.366335  112.718431  -13.6431   -7.2543
   195   3002   2928  619994.56  3249740.39  29.371135  112.236370  -19.6464  -11.6626
   196   4632   2944  636294.56  3249580.39  29.368029  112.404259  -12.2616   -2.5010
   197   4496   2956  634934.56  3249460.39  29.367093  112.390235  -15.5449   -5.8177
   198  12752   3002  717494.56  3249000.39  29.351370  113.240326  -11.7671   -6.4770
   199   3956   3003  629534.56  3248990.39  29.363420  112.334557  -19.0908   -7.5108
   200   5721   3025  647184.56  3248770.39  29.359492  112.516320  -17.9818  -11.4782
   201   1205   3083  602024.56  3248190.39  29.358736  112.051100  -12.7155   -9.0158
   202   1599   3100  605964.56  3248020.39  29.356876  112.091669  -18.8004  -10.2305
   203   3517   3107  625144.56  3247950.39  29.354481  112.289219  -18.5507   -7.8136
   204   9252   3133  682494.56  3247690.39  29.345120  112.879764  -14.2785   -7.1052
   205   2313   3155  613104.56  3247470.39  29.351291  112.165158  -22.0920  -11.1722
   206   8019   3212  670164.56  3246900.39  29.339722  112.752690  -13.4280   -5.9613
   207   7611   3225  666084.56  3246770.39  29.339094  112.710662  -14.3583   -8.8136
   208   3150   3226  621474.56  3246760.39  29.344103  112.251288  -18.5120   -7.1090
   209   2885   3232  618824.56  3246700.39  29.343815  112.223989  -17.4600   -9.2827
   210   4307   3242  633044.56  3246600.39  29.341489  112.370422  -17.5135  -10.4681
   211   4060   3287  630574.56  3246150.39  29.337687  112.344932  -13.9509   -7.9307
   212   1238   3288  602354.56  3246140.39  29.340210  112.054309  -12.9796   -6.4103
   213   9330   3301  683274.56  3246010.39  29.329852  112.887516  -10.4690   -7.5825
   214   1986   3307  609834.56  3245950.39  29.337865  112.131326  -18.3940   -9.0024
   215   3342   3325  623394.56  3245770.39  29.334983  112.270950  -16.3296   -7.3844
   216  11281   3352  702784.56  3245500.39  29.322260  113.088247  -13.4952   -3.9266
   217  12253   3392  712504.56  3245100.39  29.317050  113.188206  -14.1274   -9.0835
   218  12340   3394  713374.56  3245080.39  29.316722  113.197155  -14.9251   -9.2660
   219   3217   3434  622144.56  3244680.39  29.325270  112.257957  -20.3055   -6.1967
   220   8623   3447  676204.56  3244550.39  29.317691  112.814501  -13.9362   -7.2920
   221  12407   3465  714044.56  3244370.39  29.310205  113.203912  -15.9926  -10.0785
   222   4573   3480  635704.56  3244220.39  29.319730  112.397522  -18.6463   -9.4042
   223   8164   3517  671614.56  3243850.39  29.312010  112.767144  -15.4543   -8.6869
   224    777   3545  597744.56  3243570.39  29.317385  112.006602  -18.1840   -9.1459
   225   5121   3548  641184.56  3243540.39  29.312992  112.453854  -18.1173   -7.6296
   226  12539   3555  715364.56  3243470.39  29.301863  113.217320  -15.3930   -9.1881
   227   6865   3558  658624.56  3243440.39  29.310014  112.633372  -14.4198   -7.4951
   228   3821   3565  628184.56  3243370.39  29.312849  112.319997  -17.9981   -8.5975
   229   8605   3575  676024.56  3243270.39  29.306169  112.812444  -14.3811   -7.7120
   230  12370   3587  713674.56  3243150.39  29.299265  113.199869  -16.0360  -11.9842
   231   8884   3590  678814.56  3243120.39  29.304423  112.841134  -14.1713   -7.5921
   232   4065   3625  630624.56  3242770.39  29.307184  112.345047  -17.8789   -9.0743
   233   6536   3628  655334.56  3242740.39  29.304109  112.599407  -14.6458   -7.2791
   234  12258   3722  712554.56  3241800.39  29.287279  113.188085  -16.0885  -11.9353
   235   6459   3765  654564.56  3241370.39  29.291844  112.591290  -18.8752   -9.3791
   236   3487   3812  624844.56  3240900.39  29.290897  112.285331  -18.0451   -8.3737
   237   1296   3834  602934.56  3240680.39  29.290892  112.059773  -12.8701   -6.5240
   238   1314   3910  603114.56  3239920.39  29.284019  112.061555  -11.7790   -7.6240
   239   4238   3938  632354.56  3239640.39  29.278762  112.362482  -17.0565   -7.2316
   240  12311   3967  713084.56  3239350.39  29.265093  113.193066  -16.5392  -10.9364
   241   7900   3968  668974.56  3239340.39  29.271681  112.739280  -14.1567   -8.3416
   242   2983   3995  619804.56  3239070.39  29.274873  112.233254  -15.5325   -9.2287
   243   5573   4006  645704.56  3238960.39  29.271155  112.499782  -20.6003   -7.4395
   244   3684   4010  626814.56  3238920.39  29.272834  112.305382  -16.0789   -8.4816
   245   1446   4038  604434.56  3238640.39  29.272359  112.075021  -13.5106   -6.9477
   246   6077   4049  650744.56  3238530.39  29.266683  112.551586  -15.2318   -7.7433
   247   7076   4074  660734.56  3238280.39  29.263194  112.654341  -16.9770   -7.4908
   248   6324   4084  653214.56  3238180.39  29.263228  112.576953  -14.5171   -7.8479
   249   2421   4125  614184.56  3237770.39  29.263664  112.175279  -17.5274  -11.1497
   250   7156   4134  661534.56  3237680.39  29.257679  112.662484  -14.2833   -7.3251
   251   4736   4156  637334.56  3237460.39  29.258559  112.413463  -18.1664   -8.9099
   252    121   4162  591184.56  3237400.39  29.262197  111.938543  -16.7509  -10.8113
   253   4332   4182  633294.56  3237200.39  29.256647  112.371862  -17.5023   -8.3699
   254   3274   4212  622714.56  3236900.39  29.255013  112.262963  -16.4217   -9.9244
   255   2060   4212  610574.56  3236900.39  29.256134  112.138041  -20.2259  -11.9896
   256  11822   4225  708194.56  3236770.39  29.242639  113.142283  -13.9516   -8.4703
   257   5169   4288  641664.56  3236140.39  29.246171  112.457848  -20.9688  -10.5788
   258   2309   4289  613064.56  3236130.39  29.248966  112.163585  -17.8037  -10.9053
   259   5414   4318  644114.56  3235840.39  29.243187  112.483014  -18.9128   -9.6653
   260   6994   4400  659914.56  3235020.39  29.233887  112.645433  -14.7611   -8.1497
   261  12664   4403  716614.56  3234990.39  29.225170  113.228522  -17.6478  -13.0326
   262   4363   4432  633604.56  3234700.39  29.234056  112.374750  -17.1339   -6.1219
   263   2186   4456  611834.56  3234460.39  29.234005  112.150760  -17.1017  -10.3203
   264   1751   4473  607484.56  3234290.39  29.232849  112.105990  -14.6420   -9.4500
   265   4084   4506  630814.56  3233960.39  29.227671  112.345961  -20.6137  -11.2095
   266   3731   4533  627284.56  3233690.39  29.225595  112.309618  -18.1401   -6.2664
   267    873   4534  598704.56  3233680.39  29.228061  112.015604  -16.2652  -10.2105
   268   7076   4560  660734.56  3233420.39  29.219348  112.653636  -19.1402   -9.2654
   269   6522   4590  655194.56  3233120.39  29.217334  112.596617  -20.9581   -9.5802
   270   1800   4597  607974.56  3233050.39  29.221617  112.110910  -12.8101   -7.8401
   271  11987   4635  709844.56  3232670.39  29.205387  113.158475  -17.3973  -11.9950
   272   4759   4662  637564.56  3232400.39  29.212879  112.415202  -19.8519   -7.0185
   273   1754   4675  607514.56  3232270.39  29.214618  112.106103  -13.2351   -6.8803
   274   1833   4684  608304.56  3232180.39  29.213738  112.114220  -13.6036   -7.2421
   275   4892   4704  638894.56  3231980.39  29.208944  112.428828  -19.8107   -8.5882
   276   2372   4709  613694.56  3231930.39  29.211009  112.169637  -17.4371  -10.2357
   277    473   4715  594704.56  3231870.39  29.212033  111.974297  -16.0075   -6.1873
   278   3922   4738  629194.56  3231640.39  29.206904  112.329026  -19.0972   -8.2370
   279   6727   4748  657244.56  3231540.39  29.202826  112.617476  -19.0208   -8.1986
   280   3566   4776  625634.56  3231260.39  29.203834  112.292369  -17.5814   -8.7240
   281   1834   4830  608314.56  3230720.39  29.200562  112.114180  -14.9559   -7.7044
   282   6888   4885  658854.56  3230170.39  29.190264  112.633836  -15.5647   -6.5449
   283   2821   4913  618184.56  3229890.39  29.192189  112.215602  -16.5100  -12.6669
   284   1869   4947  608664.56  3229550.39  29.189974  112.117666  -13.8948   -8.1654
   285   6512   4947  655094.56  3229550.39  29.185137  112.595090  -19.6499   -9.5645
   286   4498   5019  634954.56  3228830.39  29.180948  112.387924  -19.7289   -6.8865
   287   1870   5045  608674.56  3228570.39  29.181130  112.117673  -15.0296   -7.6204
   288   1074   5056  600714.56  3228460.39  29.180796  112.035809  -13.8832   -8.0808
   289  10935   5078  699324.56  3228240.39  29.167130  113.049530  -13.4222   -8.5057
   290   3320   5103  623174.56  3227990.39  29.174569  112.266706  -19.2590   -8.2613
   291    613   5119  596104.56  3227830.39  29.175469  111.988348  -13.4160   -8.6893
   292   2930   5159  619274.56  3227430.39  29.169889  112.226547  -17.9831  -12.6166
   293   6900   5195  658974.56  3227070.39  29.162281  112.634626  -14.6539   -6.7731
   294   5033   5214  640304.56  3226880.39  29.162771  112.442685  -17.9613  -12.2130
   295  11521   5228  705184.56  3226740.39  29.152666  113.109474  -15.7618    1.3452
   296   1900   5236  608974.56  3226660.39  29.163868  112.120570  -13.3423   -7.3627
   297  11440   5266  704374.56  3226360.39  29.149369  113.101082  -16.5302   -5.1269
   298   1497   5278  604944.56  3226240.39  29.160418  112.079097  -15.8724  -11.8073
   299  11559   5281  705564.56  3226210.39  29.147824  113.113281  -11.4243   -4.0274
   300  11599   5305  705964.56  3225970.39  29.145594  113.117346  -15.2850   -0.6213
   301  11555   5329  705524.56  3225730.39  29.143501  113.112781  -17.0622    6.6611
   302   1971   5335  609684.56  3225670.39  29.154873  112.127772  -13.9937   -7.6232
   303   3695   5358  626924.56  3225440.39  29.151189  112.304972  -18.4605   -9.8496
   304   2044   5367  610414.56  3225350.39  29.151922  112.135245  -12.4704   -7.7830
   305   5717   5373  647144.56  3225290.39  29.147650  112.512787  -22.4138  -14.5735
   306  11548   5382  705454.56  3225200.39  29.138732  113.111964  -14.3151   -2.4240
   307   6407   5508  654044.56  3223940.39  29.134650  112.583517  -18.2304  -12.7504
   308  10909   5508  699064.56  3223940.39  29.128385  113.046089  -13.9781   -8.9521
   309   2217   5508  612144.56  3223940.39  29.139047  112.152887  -14.0469   -8.5594
   310   6841   5516  658384.56  3223860.39  29.133394  112.628105  -19.0688   -9.4251
   311   1814   5525  608114.56  3223770.39  29.137863  112.111448  -17.3212  -12.8828
   312   1153   5540  601504.56  3223620.39  29.137055  112.043491  -16.3341  -12.9184
   313   7131   5553  661284.56  3223490.39  29.129690  112.657851  -17.9788   -8.3683
   314   1500   5578  604974.56  3223240.39  29.133343  112.079122  -16.2495  -11.8754
   315   6142   5580  651394.56  3223220.39  29.128473  112.556187  -16.5231  -10.4773
   316   2955   5600  619524.56  3223020.39  29.130071  112.228644  -14.8043   -6.3543
   317  12624   5610  716214.56  3222920.39  29.116380  113.222062  -12.6135   -5.0978
   318   3028   5674  620254.56  3222280.39  29.123324  112.236066  -14.7443   -7.1828
   319   4963   5703  639604.56  3221990.39  29.118727  112.434876  -17.8358  -14.7060
   320  12391   5740  713884.56  3221620.39  29.105050  113.197882  -14.2446   -9.1097
   321     89   5750  590864.56  3221520.39  29.118910  111.933951  -17.8479  -11.3284
   322  11160   5759  701574.56  3221430.39  29.105349  113.071420  -14.4540  -10.1056
   323  11890   5763  708874.56  3221390.39  29.103809  113.146386  -14.4485  -10.1234
   324  12690   5811  716874.56  3220910.39  29.098139  113.228450  -16.5593  -13.8071
   325   6853   5853  658504.56  3220490.39  29.102974  112.628859  -17.6370   -9.9256
   326   6527   5868  655244.56  3220340.39  29.102023  112.595348  -20.2350  -10.1172
   327  12315   5886  713124.56  3220160.39  29.092010  113.189798  -16.9623   -9.4775
   328  11670   5892  706674.56  3220100.39  29.092534  113.123553  -15.5357   -8.2972
   329  11926   5915  709234.56  3219870.39  29.090040  113.149798  -12.3162   -7.5850
   330  12571   5921  715684.56  3219810.39  29.088421  113.216017  -16.2506   -8.8146
   331   3289   5938  622864.56  3219640.39  29.099252  112.262598  -13.4038   -6.5047
   332   3004   5959  620014.56  3219430.39  29.097629  112.233293  -14.0652   -7.9442
   333   4141   5986  631384.56  3219160.39  29.094068  112.350076  -16.3417  -10.8674
   334  12169   6023  711664.56  3218790.39  29.079897  113.174546  -15.2527   -9.7225
   335  12277   6044  712744.56  3218580.39  29.077823  113.185595  -12.4581   -7.1336
   336  12648   6057  716454.56  3218450.39  29.076024  113.223660   -6.5600   -0.3475
   337   2956   6065  619534.56  3218370.39  29.088109  112.228248  -15.5556   -6.0512
   338   5834   6086  648314.56  3218160.39  29.083182  112.523864  -14.8377   -7.2623
   339   3008   6129  620054.56  3217730.39  29.082285  112.233521  -15.1320   -7.8398
   340    550   6142  595474.56  3217600.39  29.083196  111.980993  -18.3316  -13.6992
   341  11661   6171  706584.56  3217310.39  29.067383  113.122113  -15.0368  -11.3116
   342   1546   6251  605434.56  3216510.39  29.072572  112.083214  -14.0446   -3.9927
   343   4843   6254  638404.56  3216480.39  29.069141  112.421862  -14.4604   -9.0322
   344  11246   6282  702434.56  3216200.39  29.058038  113.079305  -14.7728   -8.5098
   345   7607   6294  666044.56  3216080.39  29.062225  112.705659  -15.1351   -9.8343
   346  11885   6300  708824.56  3216020.39  29.055383  113.144869  -15.0907   -9.2984
   347   5710   6351  647074.56  3215510.39  29.059416  112.510778  -14.9688   -9.6647
   348   5959   6366  649564.56  3215360.39  29.057772  112.536329  -14.0934   -9.6229
   349  12197   6378  711944.56  3215240.39  29.047832  113.176748  -15.0358   -9.6561
   350  12533   6380  715304.56  3215220.39  29.047088  113.211231  -13.9505  -10.3575
   351   2544   6389  615414.56  3215130.39  29.059253  112.185587  -16.1618   -8.6471
   352   8668   6496  676654.56  3214060.39  29.042573  112.814286  -17.5163  -11.5610
   353   3185   6504  621824.56  3213980.39  29.048278  112.251295  -13.6892   -7.2926
   354  12442   6519  714394.56  3213830.39  29.034705  113.201625  -15.2837  -10.2395
   355   6533   6523  655304.56  3213790.39  29.042920  112.595053  -15.8288   -9.7703
   356   1638   6535  606354.56  3213670.39  29.046867  112.092395  -15.7609  -11.0617
   357  10836   6540  698334.56  3213620.39  29.035412  113.036757  -14.4658   -9.2993
   358   2975   6548  619724.56  3213540.39  29.044507  112.229683  -12.4909   -8.0304
   359   7303   6549  663004.56  3213530.39  29.039611  112.674071  -14.0578  -10.7201
   360   5173   6558  641704.56  3213440.39  29.041348  112.455369  -14.3502   -9.3385
   361   2106   6569  611034.56  3213330.39  29.043399  112.140423  -14.1836   -7.0415
   362   5676   6572  646734.56  3213300.39  29.039515  112.506997  -14.8442   -9.9089
   363   2849   6617  618464.56  3212850.39  29.038398  112.216671  -13.6036   -8.8098
   364   1143   6625  601404.56  3212770.39  29.039149  112.041477  -16.1393   -8.3504
   365  11143   6629  701404.56  3212730.39  29.026902  113.068106  -13.5305   -8.6642
   366   6447   6647  654444.56  3212550.39  29.031836  112.586052  -19.6117   -9.3229
   367  12548   6675  715454.56  3212270.39  29.020456  113.212203  -13.8728   -7.9161
   368   3566   6690  625634.56  3212120.39  29.031124  112.290212  -13.2049   -8.8370
   369  10627   6690  696244.56  3212120.39  29.022205  113.015042  -14.5607   -9.4627
   370   3157   6701  621544.56  3212010.39  29.030528  112.248206  -13.3213   -8.7577
   371  12063   6730  710604.56  3211720.39  29.016306  113.162332  -14.8008   -9.1552
   372   3328   6748  623254.56  3211540.39  29.026122  112.265712  -14.5797   -8.4142
   373   3751   6751  627484.56  3211510.39  29.025435  112.309137  -13.8960   -9.0520
   374   1031   6774  600284.56  3211280.39  29.025791  112.029842  -14.1173   -7.2021
   375   8514   6777  675114.56  3211250.39  29.017435  112.798036  -15.0141  -10.5504
   376   7030   6807  660274.56  3210950.39  29.016681  112.645674  -14.8391  -10.1545
   377  10493   6808  694904.56  3210940.39  29.011767  113.001085  -14.9236   -8.0843
   378    600   6830  595974.56  3210720.39  29.021069  111.985540  -15.4110  -11.5294
   379   1862   6865  608594.56  3210370.39  29.016898  112.115078  -18.1240   -7.9641
   380   1395   6892  603924.56  3210100.39  29.014851  112.067108  -13.7847   -6.0925
   381  11229   6895  702264.56  3210070.39  29.002773  113.076452  -14.2580   -8.0461
   382  12190   6914  711874.56  3209880.39  28.999499  113.175016  -15.4108  -11.1626
   383  10446   6924  694434.56  3209780.39  29.001375  112.996060  -14.6293  -10.4457
   384  12510   6937  715074.56  3209650.39  28.996890  113.207801  -13.6194   -8.6401
   385   3401   6941  623984.56  3209610.39  29.008636  112.272993  -17.0174  -11.4212
   386     69   6944  590664.56  3209580.39  29.011170  111.930926  -17.1090  -12.5729
   387   3157   6944  621544.56  3209580.39  29.008600  112.247942  -13.5295   -8.1433
   388  10614   6945  696114.56  3209570.39  28.999223  113.013262  -12.8460   -6.2220
   389   4458   6945  634554.56  3209570.39  29.007203  112.381489  -14.9228  -10.4510
   390  11012   6947  700094.56  3209550.39  28.998425  113.054094  -15.1809   -9.5028
   391  10683   6966  696804.56  3209360.39  28.997223  113.020305  -13.9096   -9.3667
   392   2964   6987  619614.56  3209150.39  29.004902  112.228084  -13.9886   -7.0772
   393  10593   6994  695904.56  3209080.39  28.994836  113.011021  -16.6591   -8.7489
   394  10398   6996  693954.56  3209060.39  28.994953  112.991011  -12.5620   -7.8869
   395  10821   7006  698184.56  3208960.39  28.993401  113.034393  -14.6646   -8.2048
   396  10347   7016  693444.56  3208860.39  28.993226  112.985743  -13.1976   -8.4243
   397  10509   7067  695064.56  3208350.39  28.988379  113.002276  -15.1411  -12.4260
   398   8433   7071  674304.56  3208310.39  28.991023  112.789266  -14.9781   -9.8981
   399   7912   7076  669094.56  3208260.39  28.991273  112.735797  -14.7418   -9.8605
   400  10497   7093  694944.56  3208090.39  28.986052  113.001000  -15.0062  -10.6055
   401  10959   7102  699564.56  3208000.39  28.984527  113.048381  -16.7553  -10.4972
   402  12401   7106  713984.56  3207960.39  28.981830  113.196297  -11.6050   -7.7356
   403   4613   7129  636104.56  3207730.39  28.990436  112.397176  -14.3861  -11.1676
   404   5760   7145  647574.56  3207570.39  28.987717  112.514867  -14.4376   -7.2243
   405  10575   7151  695724.56  3207510.39  28.980701  113.008901  -15.0933  -10.2031
   406   6572   7154  655694.56  3207480.39  28.985941  112.598181  -15.3767   -6.7101
   407  12099   7187  710964.56  3207150.39  28.975027  113.165166  -16.8465  -10.6791
   408   2161   7188  611584.56  3207140.39  28.987492  112.145454  -15.7408   -9.7816
   409   3450   7198  624474.56  3207040.39  28.985397  112.277738  -18.0468   -6.6589
   410   1251   7203  602484.56  3206990.39  28.986901  112.052039  -15.4378   -9.6896
   411   3840   7207  628374.56  3206950.39  28.984199  112.317752  -15.1105  -10.4690
   412    833   7265  598304.56  3206370.39  28.981635  112.009082  -16.1913  -10.6012
   413  12236   7291  712334.56  3206110.39  28.965420  113.179022  -14.2475   -9.4610
   414   4262   7291  632594.56  3206110.39  28.976188  112.360961  -14.6677   -9.7126
   415   6315   7299  653124.56  3206030.39  28.973169  112.571611  -16.9809   -9.2668
   416   9782   7305  687794.56  3205970.39  28.968000  112.927289  -15.3591   -8.8415
   417   3736   7308  627334.56  3205940.39  28.975189  112.306965  -13.2216   -7.9414
   418  12645   7320  716424.56  3205820.39  28.962118  113.220913  -13.7082   -5.7076
   419  11079   7336  700764.56  3205660.39  28.963231  113.060273  -16.0480  -10.0487
   420    226   7340  592234.56  3205620.39  28.975319  111.946720  -15.0187   -7.7424
   421   3313   7368  623104.56  3205340.39  28.970190  112.263491  -13.4730   -7.4788
   422   2385   7379  613824.56  3205230.39  28.970058  112.168251  -14.2162  -10.6301
   423   1639   7441  606364.56  3204610.39  28.965106  112.091638  -14.5664   -9.0198
   424   3253   7463  622504.56  3204390.39  28.961675  112.257230  -13.4825   -7.7139
   425   3950   7468  629474.56  3204340.39  28.960536  112.328740  -13.6328   -7.7856
   426   3700   7516  626974.56  3203860.39  28.956456  112.303035  -17.0881  -11.4846
   427  12151   7519  711484.56  3203830.39  28.944996  113.169875  -14.4528   -9.7490
   428    350   7521  593474.56  3203810.39  28.958894  111.959295  -13.6169   -6.5150
   429   7163   7531  661604.56  3203710.39  28.951192  112.658283  -13.2334  -10.0438
   430   7536   7531  665334.56  3203710.39  28.950715  112.696544  -14.4549  -10.8603
   431   4384   7533  633814.56  3203690.39  28.954224  112.373192  -14.5636  -10.2602
   432  10679   7537  696764.56  3203650.39  28.945723  113.018894  -16.8234   -8.4232
   433   4626   7545  636234.56  3203570.39  28.952885  112.398005  -14.7593  -10.4688
   434   3969   7555  629664.56  3203470.39  28.952666  112.330589  -12.5398   -7.4171
   435   2209   7569  612064.56  3203330.39  28.953067  112.150000  -15.0846  -10.1697
   436   6079   7571  650764.56  3203310.39  28.948908  112.547031  -15.7075   -9.4405
   437  10373   7574  693704.56  3203280.39  28.942852  112.987449  -15.5732   -7.5631
   438  12439   7601  714364.56  3203010.39  28.937121  113.199250  -14.4601   -9.9337
   439   3289   7639  622864.56  3202630.39  28.945758  112.260732  -11.6884   -7.8423
   440   5909   7658  649064.56  3202440.39  28.941257  112.529477  -16.8765   -6.9507
   441   9583   7667  685804.56  3202350.39  28.935635  112.906277  -15.3341  -10.9743
   442    236   7683  592334.56  3202190.39  28.944357  111.947464  -12.9804   -6.6788
   443    573   7689  595704.56  3202130.39  28.943568  111.982035  -13.4608   -7.0876
   444   4073   7703  630704.56  3201990.39  28.939205  112.341087  -13.9256   -6.7403
   445   3253   7733  622504.56  3201690.39  28.937310  112.256936  -20.6398  -15.2310
   446   5098   7740  640954.56  3201620.39  28.934778  112.446184  -13.5606   -7.2314
   447  12504   7743  715014.56  3201590.39  28.924204  113.205644  -14.5923   -9.0380
   448  11179   7790  701764.56  3201120.39  28.922122  113.069715  -16.2983  -12.0826
   449   3323   7806  623204.56  3200960.39  28.930656  112.264037  -14.7611   -8.1048
   450   5813   7815  648104.56  3200870.39  28.927203  112.519423  -12.7603   -6.4130
   451   3619   7831  626164.56  3200710.39  28.928111  112.294371  -14.2117   -7.6918
   452   5519   7835  645164.56  3200670.39  28.925735  112.489244  -14.2239   -7.6488
   453   4060   7845  630574.56  3200570.39  28.926405  112.339589  -13.8800   -7.9564
   454   4224   7858  632214.56  3200440.39  28.925064  112.356395  -12.9236   -7.8698
   455   6446   7861  654434.56  3200410.39  28.922304  112.584280  -12.4242   -8.4664
   456   7222   7864  662194.56  3200380.39  28.921073  112.663855  -13.0659  -10.6071
   457   6580   7865  655774.56  3200370.39  28.921781  112.598016  -13.1096   -9.0911
   458  10756   7888  697534.56  3200140.39  28.913942  113.026174  -17.6235  -10.0745
   459   4169   7927  631664.56  3199750.39  28.918894  112.350673  -12.9857   -8.5839
   460   6147   7928  651444.56  3199740.39  28.916616  112.553526  -13.2591   -7.7541
   461   9425   7944  684224.56  3199580.39  28.910875  112.889621  -14.5597  -10.2798
   462   5596   7949  645934.56  3199530.39  28.915361  112.496993  -12.6016   -8.2658
   463   6033   7968  650304.56  3199340.39  28.913141  112.541782  -13.4904   -8.7864
   464  11626   7972  706234.56  3199300.39  28.904994  113.115210  -16.3497   -9.7351
   465   6660   7984  656574.56  3199180.39  28.910946  112.606055  -13.6457   -7.2203
   466   4507   8003  635044.56  3198990.39  28.911684  112.385247  -14.7909   -8.9626
   467   9778   8004  687754.56  3198980.39  28.904950  112.925712  -16.2555  -10.6039
   468    363   8033  593604.56  3198690.39  28.912678  111.960203  -13.3579   -4.3084
   469    413   8033  594104.56  3198690.39  28.912641  111.965331  -14.4527   -7.6369
   470   6702   8035  656994.56  3198670.39  28.906293  112.610291  -13.1856   -7.5626
   471  11376   8051  703734.56  3198510.39  28.898268  113.089441  -12.3099   -5.9072
   472   6204   8052  652014.56  3198500.39  28.905360  112.559204  -12.6169   -7.9840
   473    401   8067  593984.56  3198350.39  28.909582  111.964072  -13.9566   -3.8998
   474    348   8078  593454.56  3198240.39  28.908628  111.958627  -13.6170   11.3395
   475   3115   8112  621124.56  3197900.39  28.903241  112.242372  -12.0151   -6.9294
   476   6814   8119  658114.56  3197830.39  28.898577  112.621657  -13.1482   -7.7579
   477    423   8120  594204.56  3197820.39  28.904782  111.966284  -14.4643   -6.4766
   478   8024   8121  670214.56  3197810.39  28.896846  112.745708  -12.9191   -7.7992
   479   4755   8131  637524.56  3197710.39  28.899870  112.410524  -12.7702   -8.4635
   480   3313   8133  623104.56  3197690.39  28.901157  112.262654  -13.0818   -7.2009
   481   6902   8142  658994.56  3197600.39  28.896393  112.630647  -13.1399   -7.7463
   482  10075   8167  690724.56  3197350.39  28.889807  112.955884  -17.1514  -10.1545
   483   5161   8171  641584.56  3197310.39  28.895819  112.452104  -12.9759   -8.2222
   484    684   8192  596814.56  3197100.39  28.898090  111.992991  -13.4810   -8.6428
   485  11840   8194  708374.56  3197080.39  28.884623  113.136736  -14.3161   -8.3684
   486   3109   8251  621064.56  3196510.39  28.890703  112.241607  -14.3049   -8.1354
   487   4727   8294  637244.56  3196080.39  28.885192  112.407454  -14.1555   -8.4874
   488  10383   8391  693804.56  3195110.39  28.869138  112.987069  -15.2762  -10.0967
   489  12597   8398  715944.56  3195040.39  28.864971  113.213924  -15.3922  -11.0464
   490    975   8399  599724.56  3195030.39  28.879186  112.022651  -14.3001  -11.1930
   491  12151   8408  711484.56  3194940.39  28.864812  113.168207  -14.8581   -7.8400
   492   1337   8410  603344.56  3194920.39  28.877906  112.059758  -15.2817   -9.7977
   493     65   8467  590624.56  3194350.39  28.873724  111.929288  -16.6990  -13.1228
   494   5240   8537  642374.56  3193650.39  28.862706  112.459742  -13.7385   -8.1694
   495  11542   8547  705394.56  3193550.39  28.853264  113.105553  -16.0922   -9.6522
   496    742   8609  597394.56  3192930.39  28.860413  111.998579  -16.0056  -12.1239
   497  12097   8613  710944.56  3192890.39  28.846410  113.162291  -15.9571  -11.2315
   498  10000   8659  689974.56  3192430.39  28.845535  112.947369  -14.6580   -8.2626
   499   1866   8715  608634.56  3191870.39  28.849944  112.113703  -15.4898   -9.1884
   500   4294   8730  632914.56  3191720.39  28.846306  112.362547  -13.5827   -3.3179
   501   1657   8737  606544.56  3191650.39  28.848134  112.092259  -15.6488  -10.3673
   502   4243   8759  632404.56  3191430.39  28.843742  112.357286  -11.2405   -4.0877
   503   4343   8783  633404.56  3191190.39  28.841472  112.367506  -13.6735   -5.2657
   504  10419   8795  694164.56  3191070.39  28.832640  112.990064  -15.8158  -11.9778
   505   4461   8797  634584.56  3191050.39  28.840086  112.379583  -12.9880   -8.1586
   506   5669   8816  646664.56  3190860.39  28.837049  112.503352  -13.1072   -6.9791
   507   4170   8840  631674.56  3190620.39  28.836508  112.349710  -12.0321   -1.6047
   508    345   8843  593424.56  3190590.39  28.839590  111.957686  -17.6669  -10.4609
   509  11982   8858  709794.56  3190440.39  28.824500  113.150056  -13.2344   -8.0274
   510  12300   8890  712974.56  3190120.39  28.821091  113.182566  -12.5969   -6.2183
   511   5003   8918  640004.56  3189840.39  28.828588  112.434977  -13.8766   -8.7427
   512  12685   8932  716824.56  3189700.39  28.816659  113.221916  -14.3540   -9.1026
   513   5760   8944  647574.56  3189580.39  28.825395  112.512511  -10.6263   -8.7430
   514   9913   8958  689104.56  3189440.39  28.818691  112.937955  -13.7477   -9.0876
   515  12023   8964  710204.56  3189380.39  28.814872  113.154058  -13.1393   -6.7352
   516  12410   8968  714074.56  3189340.39  28.813873  113.193684  -16.4728   -9.8854
   517    834   9032  598314.56  3188700.39  28.822168  112.007642  -16.2541  -11.9547
   518  11160   9050  701574.56  3188520.39  28.808497  113.065518  -11.6725   -5.1769
   519  11241   9050  702384.56  3188520.39  28.808370  113.073813  -11.6571   -3.7297
   520   5146   9062  641434.56  3188400.39  28.815438  112.449450  -13.1464   -8.3435
   521  11316   9097  703134.56  3188050.39  28.804012  113.081410  -10.2455   -3.0039
   522   4200   9105  631974.56  3187970.39  28.812564  112.352475  -14.4683   -9.6169
   523  10313   9249  693104.56  3186530.39  28.791846  112.978431  -15.0607   -9.7185
   524   9707   9312  687044.56  3185900.39  28.787057  112.916269  -13.6220   -8.5508
   525   6570   9360  655674.56  3185420.39  28.786904  112.594931  -15.7060  -10.2073
   526   5692   9391  646894.56  3185110.39  28.785139  112.504963  -11.6689   -8.3957
   527   1559   9448  605564.56  3184540.39  28.784050  112.081551  -16.7799   -9.9119
   528   5884   9460  648814.56  3184420.39  28.778693  112.524538  -12.4246   -8.0968
   529   3073   9468  620704.56  3184340.39  28.780914  112.236617  -17.4019   -8.3127
   530    105   9497  591024.56  3184050.39  28.780739  111.932561   -6.7150    0.3225
   531    202   9534  591994.56  3183680.39  28.777330  111.942468  -10.9378   -0.6986
   532   7353   9546  663504.56  3183560.39  28.769152  112.674856  -13.5549  -10.1274
   533    244   9554  592414.56  3183480.39  28.775495  111.946754  -11.1832   -4.4665
   534   2152   9572  611494.56  3183300.39  28.772360  112.142174  -18.0108   -9.7350
   535   4721   9574  637184.56  3183280.39  28.769698  112.405287  -15.9062   -9.6070
   536    200   9574  591974.56  3183280.39  28.773722  111.942230  -16.2818   -9.8623
   537   1420   9584  604174.56  3183180.39  28.771890  112.067187  -17.3510   -8.5757
   538    937   9588  599344.56  3183140.39  28.771911  112.017710  -16.9989   -9.0627
   539   2637   9588  616344.56  3183140.39  28.770487  112.191834  -16.9280  -10.8070
   540   5586   9622  645834.56  3182800.39  28.764416  112.493809  -15.1466  -10.9274
   541   6273   9641  652704.56  3182610.39  28.761906  112.564133  -16.2875  -12.8323
   542   6893   9678  658904.56  3182240.39  28.757818  112.627567  -13.9208  -12.7229
   543   4711   9686  637084.56  3182160.39  28.759602  112.404127  -14.3449  -10.7995
   544  12438   9692  714354.56  3182100.39  28.748524  113.195183  -14.2182   -9.1510
   545   5423   9717  644204.56  3181850.39  28.756028  112.476997  -14.6594   -9.5830
   546    745   9744  597424.56  3181580.39  28.757978  111.997910  -16.7324   -8.4453
   547   9870   9749  688674.56  3181530.39  28.747397  112.932234  -12.1495   -7.8269
   548  11324   9758  703214.56  3181440.39  28.744375  113.081045  -16.4188  -10.4151
   549    512   9763  595094.56  3181390.39  28.756438  111.974031  -11.8568   -6.2303
   550  10510   9763  695074.56  3181390.39  28.745182  112.997721  -12.9019   -7.2049
   551   1517   9771  605144.56  3181310.39  28.754935  112.076949  -17.6984   -8.0489
   552   5754   9822  647514.56  3180800.39  28.746179  112.510753  -16.0600  -10.9617
   553    257   9833  592544.56  3180690.39  28.750306  111.947858  -17.2688   -8.8925
   554  10842   9877  698394.56  3180250.39  28.734391  113.031504  -14.1793   -8.0214
   555   9289   9882  682864.56  3180200.39  28.736236  112.872546  -13.2887   -1.8241
   556   4850   9912  638474.56  3179900.39  28.739061  112.418086  -15.3452  -11.4803
   557   3244   9919  622414.56  3179830.39  28.740054  112.253646  -16.6966  -10.0458
   558  10085   9943  690824.56  3179590.39  28.729580  112.953916  -14.0895   -8.2407
   559   2014   9950  610114.56  3179520.39  28.738366  112.127673  -15.9375   -8.1115
   560   5869   9970  648664.56  3179320.39  28.732692  112.522334  -13.7880  -10.2606
   561  12152   9993  711494.56  3179090.39  28.721847  113.165352  -15.1136  -10.0052
   562   2654   9993  616514.56  3179090.39  28.733923  112.193159  -17.2118  -10.3864
   563   5479   9996  644764.56  3179060.39  28.730790  112.482376  -14.3786  -11.3624
   564  11815  10017  708124.56  3178850.39  28.720230  113.130825  -15.9277  -10.5629
   565   1570  10019  605674.56  3178830.39  28.732510  112.082146  -16.4209   -8.7294
   566   9610  10035  686074.56  3178670.39  28.721974  112.905151  -12.3456   -8.0768
   567   9181  10044  681784.56  3178580.39  28.721774  112.861232  -14.7186   -9.8296
   568    276  10046  592734.56  3178560.39  28.731069  111.949630  -17.1719  -10.4862
   569   4924  10060  639214.56  3178420.39  28.725626  112.425481  -14.1724  -11.0141
   570  11753  10110  707504.56  3177920.39  28.711941  113.124311  -10.5841   -4.0947
   571   2922  10114  619194.56  3177880.39  28.722758  112.220472  -15.0055   -8.7836
   572   1096  10123  600934.56  3177790.39  28.723504  112.033521  -17.5295   -8.9845
   573   1733  10129  607304.56  3177730.39  28.722448  112.098731  -17.8549   -7.5718
   574   9828  10135  688254.56  3177670.39  28.712637  112.927296  -13.3951   -8.7361
   575  11839  10140  708364.56  3177620.39  28.709097  113.133055  -14.4367   -8.5071
   576   5163  10167  641604.56  3177350.39  28.715711  112.449813  -15.7417   -8.8772
   577   7076  10185  660734.56  3177170.39  28.711846  112.645587  -14.6360  -10.2051
   578  10406  10188  694034.56  3177140.39  28.707000  112.986350  -14.3301   -6.1957
   579   2489  10198  614864.56  3177040.39  28.715571  112.176058  -15.8878   -8.4616
   580   6537  10198  655344.56  3177040.39  28.711333  112.590405  -14.4332  -10.4603
   581   4917  10202  639144.56  3177000.39  28.712820  112.424590  -15.1395  -11.4987
   582   7541  10210  665384.56  3176920.39  28.709003  112.693140  -15.7854  -11.8946
   583  11709  10221  707064.56  3176810.39  28.701999  113.119607  -13.0226   -8.3030
   584   9310  10236  683074.56  3176660.39  28.704270  112.874126  -15.8345   -6.0711
   585   5551  10261  645484.56  3176410.39  28.706797  112.489407  -15.4572  -10.7613
   586   8426  10398  674234.56  3175040.39  28.690878  112.783420  -14.4103   -8.7089
   587   3511  10407  625084.56  3174950.39  28.695760  112.280447  -18.1676  -10.5166
   588    394  10407  593914.56  3174950.39  28.698403  111.961414  -16.4881   -9.1801
   589   9472  10408  684694.56  3174940.39  28.688523  112.890423  -11.9004   -4.3190
   590   6807  10425  658044.56  3174770.39  28.690524  112.617723  -14.4967  -10.7431
   591  11386  10442  703834.56  3174600.39  28.682578  113.086166  -10.8655   -5.1027
   592   6059  10446  650564.56  3174560.39  28.689522  112.541154  -14.8141  -10.7495
   593   9566  10448  685634.56  3174540.39  28.684779  112.899975  -12.6502   -1.1993
   594   5756  10448  647534.56  3174540.39  28.689691  112.510146  -15.5983  -10.5497
   595   3406  10468  624034.56  3174340.39  28.690357  112.269634  -17.7133   -8.4945
   596   9459  10478  684564.56  3174240.39  28.682226  112.888980  -11.4229   -2.1757
   597  11664  10508  706614.56  3173940.39  28.676183  113.114483  -13.9578   -7.9149
   598    766  10509  597634.56  3173930.39  28.688922  111.999404  -17.0712  -10.8924
   599   7157  10517  661544.56  3173850.39  28.681790  112.653406  -14.7189  -10.0132
   600   9357  10519  683544.56  3173830.39  28.678673  112.878479  -12.3633   -4.3649
   601   8619  10519  676164.56  3173830.39  28.679699  112.802980  -15.5990   -9.4353
   602  12353  10529  713504.56  3173730.39  28.673170  113.184914  -14.7253   -9.7943
   603     94  10537  590914.56  3173650.39  28.686885  111.930602  -16.3645   -9.0336
   604  11032  10539  700294.56  3173630.39  28.674382  113.049784  -17.6784   -9.9240
   605   3447  10567  624444.56  3173350.39  28.681383  112.273722  -15.8986   -8.2129
   606   4838  10574  638354.56  3173280.39  28.679337  112.416052  -15.2212  -12.6877
   607   4448  10630  634454.56  3172720.39  28.674696  112.376079  -14.8328   -7.0841

     1   5775     76  647724.56  3278260.39  29.625491  112.525865  -26.0276  -21.0868
     2   9472    162  684694.56  3277400.39  29.612793  112.907428  -23.6431  -19.4204
     3   3597    406  625944.56  3274960.39  29.598112  112.300567  -23.9141  -21.3090
     4   5295    431  642924.56  3274710.39  29.594023  112.475832  -26.6806  -21.5505
     5  10788    450  697854.56  3274520.39  29.584794  113.042744  -22.8837  -18.3853
     6   5125    552  641224.56  3273500.39  29.583300  112.458126  -26.2421  -20.9555
     7  12650    662  716474.56  3272400.39  29.562579  113.234448  -21.0019  -17.5769
     8   7323    705  663204.56  3271970.39  29.566812  112.684761  -25.0628  -21.1075
     9   6842    747  658394.56  3271550.39  29.563643  112.635064  -25.5267  -21.1245
    10   9634    800  686314.56  3271020.39  29.555003  112.923059  -22.8325  -18.1487
    11  12466    866  714634.56  3270360.39  29.544499  113.215066  -22.2861  -19.6839
    12   1150    869  601474.56  3270330.39  29.558568  112.047485  -25.5347  -21.7297
    13   4288    886  632854.56  3270160.39  29.554086  112.371321  -25.1369  -20.6425
    14  10379    936  693764.56  3269660.39  29.541601  112.999675  -22.3778  -17.9337
    15  11199    962  701964.56  3269400.39  29.537956  113.084206  -22.2662  -15.7838
    16    737   1085  597344.56  3268170.39  29.539406  112.004665  -24.7314  -21.7131
    17   5322   1100  643194.56  3268020.39  29.533634  112.477740  -26.1157  -21.4834
    18   8389   1149  673864.56  3267530.39  29.525318  112.794053  -23.4890  -18.8119
    19   1040   1190  600374.56  3267120.39  29.529691  112.035836  -24.6918  -21.7014
    20  12206   1282  712034.56  3266200.39  29.507426  113.187442   -7.8899   -3.2678
    21  10395   1303  693924.56  3265990.39  29.508474  113.000673  -22.0914  -17.0874
    22  12145   1382  711424.56  3265200.39  29.498511  113.180960  -22.4438  -18.5659
    23  11301   1398  702984.56  3265040.39  29.498467  113.093916  -22.8287  -17.0360
    24  11036   1477  700334.56  3264250.39  29.491769  113.066450  -23.2052  -14.3970
    25   2044   1480  610414.56  3264220.39  29.502675  112.139137  -25.0489  -21.8252
    26   9808   1525  688054.56  3263770.39  29.489346  112.939761  -23.1051  -17.1178
    27   1337   1537  603344.56  3263650.39  29.498136  112.066153  -25.6233  -22.1007
    28  11033   1594  700304.56  3263080.39  29.481221  113.065926  -22.7622  -15.6518
    29   2626   1612  616234.56  3262900.39  29.490237  112.199030  -23.4670  -22.5506
    30   8602   1665  675994.56  3262370.39  29.478473  112.815192  -24.4671  -18.3615
    31  11655   1766  706524.56  3261360.39  29.464697  113.129718  -23.0686  -17.1723
    32  11854   1805  708514.56  3260970.39  29.460849  113.150153  -22.8605  -14.1328
    33   8409   1807  674064.56  3260950.39  29.465933  112.795069  -24.3888  -18.7499
    34   8980   1862  679774.56  3260400.39  29.460165  112.853839  -24.8856  -18.4438
    35   2088   1872  610854.56  3260300.39  29.467264  112.143278  -24.8420  -22.0715
    36  11298   2034  702954.56  3258680.39  29.441109  113.092428  -22.5582  -15.9712
    37   9099   2046  680964.56  3258560.39  29.443396  112.865801  -25.0526  -19.0003
    38  11166   2067  701634.56  3258350.39  29.438346  113.078766  -22.9431  -13.7256
    39   3856   2145  628534.56  3257570.39  29.440940  112.325260  -24.1681  -21.0378
    40    909   2197  599064.56  3257050.39  29.438925  112.021408  -25.3870  -21.9609
    41   1099   2213  600964.56  3256890.39  29.437330  112.040980  -25.8049  -23.2531
    42   2976   2279  619734.56  3256230.39  29.429721  112.234399  -24.8168  -21.6244
    43   2163   2304  611604.56  3255980.39  29.428216  112.150572  -24.9518  -21.6955
    44   1032   2311  600294.56  3255910.39  29.428540  112.033984  -27.0250  -20.8563
    45   6321   2328  653184.56  3255740.39  29.421659  112.579085  -25.6373  -22.1358
    46   4797   2366  637944.56  3255360.39  29.420000  112.421980  -25.1147  -20.2037
    47   9836   2418  688334.56  3254840.39  29.408754  112.941114  -23.8763  -17.3952
    48   3876   2439  628734.56  3254630.39  29.414392  112.326977  -22.1101  -18.8657
    49   9286   2442  682834.56  3254600.39  29.407403  112.884413  -25.0286  -19.4680
    50   1120   2456  601174.56  3254460.39  29.415385  112.042921  -24.9726  -22.7839
    51    253   2540  592504.56  3253620.39  29.408474  111.953489  -26.2141  -22.1425
    52   8988   2565  679854.56  3253370.39  29.396738  112.853511  -25.2959  -18.9322
    53   9702   2597  686994.56  3253050.39  29.392808  112.927005  -24.5703  -14.2287
    54   4742   2636  637394.56  3252660.39  29.395699  112.415974  -24.6016  -19.8867
    55    321   2642  593184.56  3252600.39  29.399219  111.960411  -25.3279  -21.5030
    56  10270   2735  692674.56  3251670.39  29.379502  112.985268  -23.5784  -16.0439
    57  10877   2758  698744.56  3251440.39  29.376482  113.047737  -23.6786  -19.9530
    58   2274   2774  612714.56  3251280.39  29.385706  112.161531  -24.2493  -21.0547
    59   2869   2822  618664.56  3250800.39  29.380826  112.222783  -24.2240  -21.6758
    60   6837   2843  658344.56  3250590.39  29.374556  112.631517  -26.1572  -21.1972
    61   3822   2851  628194.56  3250510.39  29.377273  112.320931  -23.4009  -19.8157
    62   6171   2884  651684.56  3250180.39  29.371679  112.562860  -26.3647  -21.0333
    63   7001   2946  659984.56  3249560.39  29.365056  112.648259  -26.9064  -20.7161
    64    118   3008  591154.56  3248940.39  29.366339  111.939188  -25.5574  -22.2474
    65   7016   3093  660134.56  3248090.39  29.351775  112.649590  -26.5725  -21.1313
    66   6575   3128  655724.56  3247740.39  29.349171  112.604127  -26.3725  -22.2203
    67   2570   3150  615674.56  3247520.39  29.351508  112.191634  -24.8009  -22.1258
    68  10037   3152  690344.56  3247500.39  29.342243  112.960551  -25.7560  -19.3101
    69  10842   3165  698394.56  3247370.39  29.339827  113.043400  -25.1740  -20.4323
    70   6168   3176  651654.56  3247260.39  29.345338  112.562149  -26.2503  -21.5843
    71   3901   3295  628984.56  3246070.39  29.337130  112.328549  -23.5767  -21.4884
    72   9611   3478  686084.56  3244240.39  29.313474  112.916144  -25.7678  -21.3923
    73    374   3492  593714.56  3244100.39  29.322474  111.965149  -25.2701  -21.6054
    74  10486   3507  694834.56  3243950.39  29.309535  113.006148  -25.9657  -20.6759
    75  10083   3605  690804.56  3242970.39  29.301312  112.964503  -24.7390  -18.3384
    76  10738   3696  697354.56  3242060.39  29.292095  113.031744  -25.0802  -22.7518
    77   9777   3845  687744.56  3240570.39  29.280122  112.932605  -26.8373  -22.3186
    78   9282   3994  682794.56  3239080.39  29.267409  112.881428  -26.6557  -21.7659
    79  10369   4073  693664.56  3238290.39  29.258661  112.993115  -25.9975  -19.2118
    80    238   4210  592354.56  3236920.39  29.257780  111.950545  -25.4485  -21.7541
    81   8794   4299  677914.56  3236030.39  29.240592  112.830731  -25.9908  -14.1186
    82   9777   4417  687744.56  3234850.39  29.228525  112.931635  -26.1330  -21.8315
    83   5842   4483  648394.56  3234190.39  29.227804  112.526824  -27.4126  -20.8653
    84   9168   4501  681654.56  3234010.39  29.221838  112.868868  -26.8786  -22.5031
    85   8560   4554  675574.56  3233480.39  29.217916  112.806259  -27.6645  -22.6306
    86  10919   4581  699164.56  3233210.39  29.211985  113.048776  -25.2488  -20.3240
    87  10377   4640  693744.56  3232620.39  29.207505  112.992947  -25.3104  -22.5703
    88   2945   4667  619424.56  3232350.39  29.214271  112.228618  -23.8288  -22.1267
    89   9516   4708  685134.56  3231940.39  29.202660  112.904309  -26.5562  -20.1865
    90   5693   4708  646904.56  3231940.39  29.207678  112.511200  -26.4102  -20.9656
    91   8210   4779  672074.56  3231230.39  29.198099  112.769917  -27.9823  -21.7733
    92   5403   4798  644004.56  3231040.39  29.199891  112.481259  -26.6890  -21.8760
    93  10010   4904  690074.56  3229980.39  29.184248  112.954762  -25.8940  -20.2765
    94   5906   4912  649034.56  3229900.39  29.189023  112.532831  -26.9142  -21.1633
    95   9142   4983  681394.56  3229190.39  29.178394  112.865407  -26.9186  -22.1254
    96   8531   4998  675284.56  3229040.39  29.177902  112.802576  -25.6825  -19.5938
    97  11973   5119  709704.56  3227830.39  29.161757  113.156122  -22.7746  -20.2962
    98   2584   5149  615814.56  3227530.39  29.171112  112.190983  -24.5788  -22.5317
    99  12502   5338  714994.56  3225640.39  29.141119  113.210056  -21.9338  -18.3889
   100   9532   5375  685294.56  3225270.39  29.142468  112.904842  -22.1181  -16.3976
   101  10131   5379  691284.56  3225230.39  29.141218  112.966383  -19.6632   -5.3268
   102   2692   5505  616894.56  3223970.39  29.138888  112.201714  -24.4507  -23.2906
   103  10564   5615  695614.56  3222870.39  29.119270  113.010458  -24.7291  -20.1337
   104   8683   5625  676804.56  3222770.39  29.121127  112.817204  -26.9451  -22.0082
   105   8409   5744  674064.56  3221580.39  29.110771  112.788868  -26.9399  -21.7046
   106   8000   5803  669974.56  3220990.39  29.106002  112.746762  -26.1746  -17.0901
   107   9375   5814  683724.56  3220880.39  29.103095  112.887986  -25.3950  -19.8571
   108   9560   6077  685574.56  3218250.39  29.079101  112.906551  -23.8813  -18.9065
   109  11113   6085  701104.56  3218170.39  29.076019  113.066006  -23.8235  -20.6977
   110   3384   6261  623814.56  3216410.39  29.070013  112.272000  -24.3508  -22.3775
   111   8147   6307  671444.56  3215950.39  29.060336  112.761088  -26.4792  -20.7804
   112  11080   6369  700774.56  3215330.39  29.050454  113.062107  -23.6115  -19.1462
   113   9951   6422  689484.56  3214800.39  29.047404  112.946117  -24.9754  -20.6603
   114   3877   6456  628744.56  3214460.39  29.051928  112.322413  -23.9006  -20.1180
   115  10554   6508  695514.56  3213940.39  29.038734  113.007868  -24.1179  -20.2593
   116   8972   6521  679694.56  3213810.39  29.039892  112.845454  -24.5223  -19.6110
   117   2923   6809  619204.56  3210930.39  29.021003  112.224065  -23.8509  -22.4055
   118   9413   6863  684104.56  3210390.39  29.008410  112.890162  -25.3790  -19.9825
   119   9777   6928  687744.56  3209740.39  29.002016  112.927407  -24.5885  -18.6973
   120   9270   6967  682674.56  3209350.39  28.999234  112.875318  -25.6964  -20.3381
   121   9640   7024  686374.56  3208780.39  28.993557  112.913189  -24.1288  -18.9860
   122    658   7181  596554.56  3207210.39  28.989349  111.991193  -25.9105  -21.7792
   123   7552   7247  665494.56  3206550.39  28.976317  112.698604  -24.9746  -20.0994
   124   4914   7258  639114.56  3206440.39  28.978471  112.427907  -23.8695  -19.9869
   125  10187   7368  691844.56  3205340.39  28.961715  112.968726  -24.5840  -13.6890
   126  10403   7375  694004.56  3205270.39  28.960758  112.990869  -24.2589  -18.1691
   127   8109   7391  671064.56  3205110.39  28.962592  112.755532  -25.1967  -19.0447
   128   6669   7455  656664.56  3204470.39  28.958664  112.607715  -26.4461  -21.1927
   129   5717   7514  647144.56  3203880.39  28.954473  112.509971  -23.8366  -20.7542
   130   9197   7516  681944.56  3203860.39  28.949812  112.866937  -26.0623  -18.7905
   131   8939   7781  679364.56  3201210.39  28.926270  112.840053  -26.2908  -20.9296
   132   2936   7787  619334.56  3201150.39  28.932737  112.224360  -24.5839  -22.9444
   133   9091   7792  680884.56  3201100.39  28.925064  112.855621  -25.5235  -21.1259
   134   1199   7812  601964.56  3200900.39  28.931984  112.046149  -25.8130  -22.9558
   135   3173   7928  621704.56  3199740.39  28.919790  112.248519  -24.4846  -22.0419
   136   9078   7981  680754.56  3199210.39  28.908032  112.853985  -26.4940  -20.3967
   137   4432   8015  634294.56  3198870.39  28.910680  112.377541  -23.9472  -20.0669
   138   4991   8039  639884.56  3198630.39  28.907916  112.434837  -23.4676  -20.3138
   139   1739   8068  607364.56  3198340.39  28.908439  112.101301  -24.7153  -22.2186
   140   8949   8122  679464.56  3197800.39  28.895493  112.840535  -25.9474  -20.9550
   141   2971   8138  619684.56  3197640.39  28.901030  112.227577  -25.3132  -22.1190
   142  10541   8144  695384.56  3197580.39  28.891180  113.003688  -23.8259  -14.8894
   143   3437   8168  624344.56  3197340.39  28.897879  112.275331  -22.4446  -12.0847
   144   9160   8208  681574.56  3196940.39  28.887437  112.862026  -25.8522  -19.3332
   145   4233   8221  632304.56  3196810.39  28.892299  112.356892  -24.0354  -19.8164
   146   2408   8224  614054.56  3196780.39  28.893783  112.169755  -25.8401  -23.2979
   147   4414   8351  634114.56  3195510.39  28.880380  112.375296  -23.4531  -21.4325
   148   3357   8354  623544.56  3195480.39  28.881172  112.266924  -25.4522  -21.2493
   149   8608   8386  676054.56  3195160.39  28.872149  112.805165  -25.6330  -20.2216
   150   2585   8386  615824.56  3195160.39  28.879005  112.187738  -25.8906  -24.2518
   151  11008   8420  700054.56  3194820.39  28.865563  113.051065  -21.6636  -17.2444
   152   3945   8447  629424.56  3194550.39  28.872200  112.327102  -23.3177  -18.1369
   153   4586   8519  635834.56  3193830.39  28.865040  112.392727  -22.9268  -19.0818
   154   8615   8588  676124.56  3193140.39  28.853916  112.805568  -26.4754  -19.7506
   155   4654   8613  636514.56  3192890.39  28.856485  112.399584  -23.2135  -20.7333
   156   6858   8650  658554.56  3192520.39  28.850613  112.625422  -27.1187  -20.9900
   157   3335   8788  623324.56  3191140.39  28.842029  112.264194  -25.1782  -19.2815
   158   2568   8792  615654.56  3191100.39  28.842382  112.185580  -24.9349  -23.2419
   159   3719   8809  627164.56  3190930.39  28.839759  112.303526  -25.7900  -18.5849
   160   6420   8810  654174.56  3190920.39  28.836710  112.580317  -26.5676  -21.0445
   161   3962   8820  629594.56  3190820.39  28.838524  112.328417  -25.0760  -19.8401
   162   7706   8831  667034.56  3190710.39  28.833207  112.712056  -27.8662  -21.4316
   163   2612   8845  616094.56  3190570.39  28.837560  112.190035  -26.4648  -23.5088
   164   3507   8862  625044.56  3190400.39  28.835185  112.281740  -25.4258  -22.7819
   165   8341   8883  673384.56  3190190.39  28.827674  112.777037  -27.7145  -19.6645
   166   6059   8916  650564.56  3189860.39  28.827574  112.543184  -26.6773  -15.0724
   167   9036   8923  680334.56  3189790.39  28.823109  112.848175  -26.0366  -20.6806
   168   6817   8929  658144.56  3189730.39  28.825491  112.620830  -27.4520  -25.1039
   169   7385   8965  663824.56  3189370.39  28.821531  112.678972  -26.8964  -23.4700
   170   8803   8981  678004.56  3189210.39  28.818201  112.824214  -26.7453  -18.0345
   171   2552   9020  615494.56  3188820.39  28.821821  112.183707  -25.6594  -23.5021
   172   3399   9025  623964.56  3188770.39  28.820581  112.270494  -25.2250  -23.2827
   173   3312   9031  623094.56  3188710.39  28.820123  112.261572  -25.1968  -22.9992
   174   2468   9053  614654.56  3188490.39  28.818918  112.175066  -26.8217  -22.6030
   175   3702   9057  626994.56  3188450.39  28.817397  112.301505  -25.1525  -22.8485
   176   7877   9078  668744.56  3188240.39  28.810699  112.729208  -27.0331  -19.0352
   177   3153   9131  621504.56  3187710.39  28.811250  112.245173  -25.0696  -22.6137
   178   2713   9139  617104.56  3187630.39  28.810937  112.200082  -26.0252  -20.7397
   179   7151   9184  661484.56  3187180.39  28.802068  112.654687  -26.6115  -18.9376
   180   8279   9187  672764.56  3187150.39  28.800331  112.770221  -27.2106  -18.2140
   181   9091   9190  680884.56  3187120.39  28.798944  112.853382  -26.1764  -19.7840
   182   5871   9219  648684.56  3186830.39  28.800454  112.523523  -24.7166  -16.2911
   183   7893   9272  668904.56  3186300.39  28.793175  112.730558  -28.0531  -20.0444
   184   5677   9288  646744.56  3186140.39  28.794450  112.503560  -25.3382  -21.1621
   185   3695   9337  626924.56  3185650.39  28.792137  112.300474  -24.8665  -23.4046
   186   8228   9365  672254.56  3185370.39  28.784341  112.764727  -26.5491  -18.8664
   187   5313   9379  643104.56  3185230.39  28.786649  112.466160  -23.9238  -21.5906
   188   3636   9406  626334.56  3184960.39  28.785969  112.294353  -24.8053  -22.6891
   189   9530   9500  685274.56  3184020.39  28.770354  112.897837  -25.0116  -19.7755
   190   3465   9582  624624.56  3183200.39  28.770253  112.276644  -23.9749  -22.4032
   191   8353   9597  673504.56  3183050.39  28.763242  112.777173  -26.7538  -18.6630
   192   9308   9754  683054.56  3181480.39  28.747757  112.874697  -25.3830  -17.9565
   193   8386   9769  673834.56  3181330.39  28.747680  112.780289  -26.7217  -18.4191
   194   4330  10046  633274.56  3178560.39  28.727517  112.364689  -22.9480  -20.0747
   195   9038  10063  680354.56  3178390.39  28.720260  112.846567  -25.3802  -20.9737
   196   7365  10275  663624.56  3176270.39  28.703363  112.675035  -25.7371  -21.6073
   197   1633  10447  606304.56  3174550.39  28.693833  112.088196  -25.3050  -21.4068
   198   8872  10516  678694.56  3173860.39  28.679623  112.828867  -24.5446  -17.8734
   199   7375  10527  663724.56  3173750.39  28.680613  112.675696  -24.8893  -19.8479
   200   7675  10711  666724.56  3171910.39  28.663629  112.706120  -24.6639  -19.0245
   201   2860  10740  618574.56  3171620.39  28.666323  112.213473  -25.1551  -20.6360
   202   7749  11000  667464.56  3169020.39  28.637458  112.713266  -25.0996  -19.2205
   203   8638  11158  676354.56  3167440.39  28.622023  112.803937  -26.6188  -21.8850
