# Supplementary material for: Monitoring monthly surface water dynamics of Dongting Lake using Sentinel-1 data at 10 m
Source: PeerJ. 2018 Jun 20;6:e4992. doi: 10.7717/peerj.4992 (PMC6015492; doi:10.7717/peerj.4992)
Supplement: Supplemental Information 5 [file peerj-06-4992-s005.txt]

; ENVI Output of ROIs (5.2) [Tue Dec 26 18:44:32 2017]
; Number of ROIs: 2
; File Dimension: 12794 x 11444
;
; ROI name: non_water_sample
; ROI rgb value: {255, 0, 0}
; ROI npts: 400
;
; ROI name: water_sample
; ROI rgb value: {0, 255, 0}
; ROI npts: 200
;   ID      X      Y      Map X       Map Y        Lat         Lon       B15       B16
     1   2714      4  617114.56  3278980.39  29.635247  112.209834  -13.5461   -8.8154
     2  12522     12  715194.56  3278900.39  29.621420  113.222529  -10.9583   -7.5220
     3   1696     53  606934.56  3278490.39  29.631743  112.104640  -15.4578   -9.6490
     4  12064     87  710614.56  3278150.39  29.615440  113.175110  -16.5244  -12.9911
     5   3892     90  628894.56  3278120.39  29.626322  112.331398  -15.6780   -9.9348
     6  12123    102  711204.56  3278000.39  29.613987  113.181171  -16.0709  -12.0857
     7  12078    183  710754.56  3277190.39  29.606758  113.176369  -16.6715  -12.6041
     8   9942    187  689394.56  3277150.39  29.609831  112.955900  -15.8652  -11.1266
     9  12736    229  717334.56  3276730.39  29.601478  113.244184  -14.0579   -8.4893
    10   3747    233  627444.56  3276690.39  29.613569  112.316256  -16.9337  -12.4371
    11   8233    254  672304.56  3276480.39  29.606271  112.779378  -16.0149  -11.1876
    12   5438    271  644354.56  3276310.39  29.608294  112.490807  -14.6305   -8.9925
    13   2477    292  614744.56  3276100.39  29.609482  112.185052  -18.5969  -12.5677
    14  12491    302  714884.56  3276000.39  29.595320  113.218757  -14.9419  -11.0315
    15  10436    316  694334.56  3275860.39  29.597434  113.006660  -17.4770  -12.2463
    16   4707    431  637044.56  3274710.39  29.594684  112.415131  -14.6569   -9.4418
    17    832    449  598294.56  3274530.39  29.596723  112.015043  -14.9993   -5.4012
    18   6497    476  654944.56  3274260.39  29.588526  112.599847  -14.1000   -7.9544
    19  12567    520  715644.56  3273820.39  29.575529  113.226167  -18.7517  -12.1680
    20   7127    522  661244.56  3273800.39  29.583576  112.664806  -15.9034   -9.9298
    21   7423    524  664204.56  3273780.39  29.583009  112.695353  -15.1108   -9.4295
    22    889    526  598864.56  3273760.39  29.589729  112.020858  -15.5944   -9.3598
    23   9375    628  683724.56  3272740.39  29.570902  112.896628  -17.1248  -14.4680
    24   8150    639  671474.56  3272630.39  29.571655  112.770203  -16.3833  -10.2795
    25   9267    701  682644.56  3272010.39  29.564476  112.885362  -16.9718  -13.6130
    26    809    707  598064.56  3271950.39  29.573460  112.012435  -14.7545   -9.0699
    27   5994    718  649914.56  3271840.39  29.567308  112.547594  -15.0215   -9.6766
    28  12327    737  713244.56  3271650.39  29.556371  113.200982  -13.4243   -7.4349
    29   7680    743  666774.56  3271590.39  29.562911  112.721543  -14.2007   -8.0479
    30   5464    744  644614.56  3271580.39  29.565589  112.492863  -18.3213  -13.2452
    31   7669    762  666664.56  3271400.39  29.561212  112.720378  -17.6007  -12.6849
    32   4448    808  634454.56  3270940.39  29.560952  112.387928  -16.0917  -11.6386
    33   2714    817  617114.56  3270850.39  29.561889  112.208959  -15.3528   -9.7483
    34   1473    837  604704.56  3270650.39  29.561189  112.080853  -20.2494  -14.7212
    35  10114    873  691114.56  3270290.39  29.547692  112.972450  -15.4437  -10.8575
    36   1761    894  607584.56  3270080.39  29.555800  112.110522  -14.7667   -9.5364
    37   2350    987  613474.56  3269150.39  29.546886  112.171214  -17.1009  -13.1976
    38   9618    998  686154.56  3269040.39  29.537167  112.921070  -13.4917   -7.4274
    39   8742   1003  677394.56  3268990.39  29.537992  112.830700  -15.2270  -12.5451
    40   4659   1016  636564.56  3268860.39  29.541956  112.409443  -14.6393   -9.5659
    41   1788   1043  607854.56  3268590.39  29.542332  112.113161  -15.4061   -9.8275
    42   3581   1063  625784.56  3268390.39  29.538848  112.298156  -15.3496  -11.2721
    43   3145   1091  621424.56  3268110.39  29.536754  112.253137  -14.5416  -10.8907
    44   3579   1118  625764.56  3267840.39  29.533888  112.297886  -18.4950  -13.1027
    45   2511   1145  615084.56  3267570.39  29.532482  112.187661  -15.5928   -9.2057
    46   5343   1181  643404.56  3267210.39  29.526302  112.479801  -17.3665  -13.3533
    47   6425   1243  654224.56  3266590.39  29.519418  112.591331  -13.9727   -7.0652
    48   5646   1309  646434.56  3265930.39  29.514402  112.510887  -17.1949  -12.3105
    49   6575   1311  655724.56  3265910.39  29.513097  112.606706  -15.6543  -11.7484
    50   9977   1319  689744.56  3265830.39  29.507672  112.957543  -16.8182  -13.9781
    51   4292   1335  632894.56  3265670.39  29.513570  112.371187  -15.9460   -9.5239
    52  11942   1368  709394.56  3265340.39  29.500115  113.160058  -14.2540   -7.2775
    53   9853   1373  688504.56  3265290.39  29.502989  112.944663  -11.8652   -6.0337
    54   1835   1377  608324.56  3265250.39  29.512152  112.117680  -16.5496  -12.6398
    55   3089   1433  620864.56  3264690.39  29.505949  112.246980  -17.1562  -12.4609
    56   7588   1438  665854.56  3264640.39  29.500337  112.710993  -14.2736   -8.2774
    57  10695   1439  696924.56  3264630.39  29.495738  113.031363  -14.2593   -8.4011
    58  10027   1468  690244.56  3264340.39  29.494157  112.962439  -14.0819   -8.3089
    59   1495   1548  604924.56  3263540.39  29.497012  112.082440  -15.7549   -9.2231
    60   6208   1563  652054.56  3263390.39  29.490814  112.568502  -14.6481   -7.1063
    61  11669   1565  706664.56  3263370.39  29.482802  113.131541  -15.9958  -11.3134
    62   4102   1589  630994.56  3263130.39  29.490853  112.351283  -15.1886  -10.0110
    63   1118   1614  601154.56  3262880.39  29.491367  112.043492  -16.3607  -10.6939
    64  11138   1620  701354.56  3262820.39  29.478707  113.076702  -13.0503   -8.8721
    65   1388   1656  603854.56  3262460.39  29.487356  112.071301  -14.5084   -7.1315
    66   1751   1681  607484.56  3262210.39  29.484793  112.108716  -14.3049   -7.1436
    67   6308   1736  653054.56  3261660.39  29.475085  112.578572  -17.6841   -7.2327
    68   9684   1747  686814.56  3261550.39  29.469507  112.926598  -13.1298   -7.7990
    69  10482   1758  694794.56  3261440.39  29.467299  113.008834  -13.1212   -7.2660
    70   4980   1826  639774.56  3260760.39  29.468519  112.441528  -14.7919   -8.8938
    71   3355   1847  623524.56  3260550.39  29.468333  112.273951  -17.1447  -11.1677
    72   9970   1851  689674.56  3260510.39  29.459696  112.955899  -10.9784   -2.6234
    73   4761   1879  637584.56  3260230.39  29.463979  112.418881  -17.5547  -14.8982
    74   5756   1889  647534.56  3260130.39  29.461944  112.521451  -15.7244   -7.7699
    75   3312   1943  623094.56  3259590.39  29.459714  112.269409  -18.4906  -13.3963
    76   4522   1980  635194.56  3259220.39  29.455127  112.394115  -17.4679  -14.2367
    77   9636   1999  686334.56  3259030.39  29.446848  112.921222  -17.9357   -9.9406
    78   1558   2036  605554.56  3258660.39  29.452923  112.088468  -17.0829  -10.8937
    79   8592   2075  675894.56  3258270.39  29.441502  112.813503  -15.8513   -1.3914
    80   3133   2123  621304.56  3257790.39  29.443647  112.250754  -16.9967  -14.0665
    81   4520   2210  635174.56  3256920.39  29.434377  112.393625  -18.5788  -12.8933
    82   5477   2223  644744.56  3256790.39  29.432135  112.492246  -15.8220   -9.6778
    83   8373   2226  673704.56  3256760.39  29.428186  112.790694  -13.8945   -6.7031
    84  10632   2245  696294.56  3256570.39  29.423138  113.023423  -13.0583   -8.2955
    85   2055   2292  610524.56  3256100.39  29.429394  112.139452  -13.1410   -6.5868
    86   3885   2298  628824.56  3256040.39  29.427106  112.328070  -17.4447  -14.5356
    87  10373   2317  693704.56  3255850.39  29.417047  112.996612  -18.0090  -11.2772
    88   1919   2332  609164.56  3255700.39  29.425904  112.125394  -15.1948   -8.7272
    89   4138   2346  631354.56  3255560.39  29.422512  112.354088  -16.0523  -10.7683
    90   4221   2387  632184.56  3255150.39  29.418725  112.362593  -16.9299  -12.3243
    91   5333   2409  643304.56  3254930.39  29.415519  112.477162  -14.3497   -8.6931
    92  10369   2459  693664.56  3254430.39  29.404245  112.995949  -13.1674   -8.8427
    93   5994   2490  649914.56  3254120.39  29.407438  112.545166  -12.4093   -7.2101
    94   3080   2511  620774.56  3253910.39  29.408687  112.244864  -15.3501  -11.0644
    95   8361   2536  673584.56  3253660.39  29.400237  112.788968  -14.8782  -10.0148
    96   6522   2536  655194.56  3253660.39  29.402646  112.599505  -17.3159   -8.8865
    97   3561   2540  625584.56  3253620.39  29.405598  112.294398  -13.1368   -7.8505
    98   2637   2559  616344.56  3253430.39  29.404775  112.199160  -14.9985   -8.7060
    99   4599   2561  635964.56  3253410.39  29.402622  112.401333  -15.4212  -11.5716
   100   5238   2599  642354.56  3253030.39  29.398484  112.467126  -15.0730   -8.5807
   101   5928   2614  649254.56  3252880.39  29.396330  112.538197  -13.9162   -7.5208
   102   2458   2621  614554.56  3252810.39  29.399345  112.180649  -15.4744   -6.0573
   103  12173   2637  711704.56  3252650.39  29.385277  113.181424  -11.1638   -7.4383
   104   2986   2641  619834.56  3252610.39  29.397047  112.235035  -17.8633  -13.1016
   105   6864   2642  658614.56  3252600.39  29.392655  112.634588  -16.9454  -10.7238
   106   4650   2756  636474.56  3251460.39  29.384972  112.406346  -14.4238  -10.0194
   107   5658   2758  646554.56  3251440.39  29.383656  112.510187  -16.5244  -11.1460
   108   3391   2799  623884.56  3251030.39  29.382397  112.276588  -16.1778  -10.8758
   109    951   2845  599484.56  3250570.39  29.380417  112.025150  -19.1076  -12.6356
   110   4004   2864  630014.56  3250380.39  29.375913  112.339665  -13.9373  -10.0630
   111  11985   2887  709824.56  3250150.39  29.363045  113.161587  -13.0737   -4.9832
   112   5678   2922  646754.56  3249800.39  29.368836  112.512029  -18.3725  -12.5889
   113   1768   2927  607654.56  3249750.39  29.372343  112.109246  -14.9674   -8.3599
   114   9383   2938  683804.56  3249640.39  29.362520  112.893577  -15.6060   -9.2514
   115   2756   2947  617534.56  3249550.39  29.369653  112.211008  -13.2139   -8.5297
   116   5587   2949  645844.56  3249530.39  29.366506  112.502620  -17.6334  -12.4947
   117   2967   2959  619644.56  3249430.39  29.368371  112.232731  -17.0631  -11.8625
   118  12654   2978  716514.56  3249240.39  29.353704  113.230285  -14.2674   -8.4356
   119   7263   2986  662604.56  3249160.39  29.361111  112.675184  -15.5721   -8.4610
   120   9382   3069  683794.56  3248330.39  29.350704  112.893255  -15.2772   -2.6244
   121   3518   3082  625154.56  3248200.39  29.356736  112.289351  -14.7213   -9.1589
   122   7485   3109  664824.56  3247930.39  29.349725  112.697862  -15.0444   -7.3477
   123   5834   3136  648314.56  3247660.39  29.349345  112.527809  -15.6477  -11.0557
   124   3151   3137  621484.56  3247650.39  29.352133  112.251489  -17.1137  -12.6868
   125    819   3153  598164.56  3247490.39  29.352726  112.011275  -16.7780  -10.0318
   126   1508   3169  605054.56  3247330.39  29.350726  112.082230  -20.2003  -16.2661
   127   6621   3191  656184.56  3247110.39  29.343430  112.608775  -16.4920  -11.7483
   128   8117   3212  671144.56  3246900.39  29.339589  112.762780  -14.3824   -9.9660
   129   2055   3329  610524.56  3245730.39  29.335819  112.138410  -16.0152   -9.0639
   130  12663   3372  716604.56  3245300.39  29.318155  113.230438  -14.7141   -8.6615
   131   8998   3399  679954.56  3245030.39  29.321491  112.853179  -17.4179  -10.6954
   132  12163   3405  711604.56  3244970.39  29.316029  113.178919  -14.6652  -10.5006
   133   6292   3442  652894.56  3244600.39  29.321189  112.574549  -16.1093   -8.8820
   134  12111   3483  711084.56  3244190.39  29.309081  113.173419  -18.0527  -13.2851
   135   9021   3549  680184.56  3243530.39  29.307927  112.855301  -16.6853  -10.9960
   136   3649   3551  626464.56  3243510.39  29.314286  112.302305  -16.6085  -11.0110
   137   6999   3602  659964.56  3243000.39  29.305875  112.647102  -14.0895   -8.7053
   138  12323   3647  713204.56  3242550.39  29.293933  113.194917  -14.3858   -8.2622
   139   2766   3748  617634.56  3241540.39  29.297366  112.211183  -17.2852   -9.7705
   140   1429   3788  604264.56  3241140.39  29.294933  112.073507  -13.3315   -9.9708
   141   3276   3827  622734.56  3240750.39  29.289751  112.263596  -17.7449  -14.8320
   142   6219   3867  652164.56  3240350.39  29.282933  112.566448  -16.8656  -10.0083
   143   8467   3869  674644.56  3240330.39  29.279839  112.797775  -19.0992   -7.0724
   144  11718   3872  707154.56  3240300.39  29.274649  113.132248  -15.4859  -10.6948
   145   7660   3877  666574.56  3240250.39  29.280210  112.714723  -15.1891   -9.4500
   146   5350   3884  643474.56  3240180.39  29.282418  112.476993  -17.0923  -11.5876
   147   6348   3898  653454.56  3240040.39  29.279980  112.579681  -10.1484   -7.3316
   148  11723   3931  707204.56  3239710.39  29.269319  113.132652  -16.6662  -12.3350
   149   7020   3947  660174.56  3239550.39  29.274723  112.648763  -15.0393   -6.3090
   150    782   3981  597794.56  3239210.39  29.278035  112.006730  -15.3314   -8.0649
   151  11159   4032  701564.56  3238700.39  29.261123  113.074450  -21.4599  -19.0234
   152     54   4099  590514.56  3238030.39  29.267930  111.931700  -17.1777  -11.9054
   153  11354   4123  703514.56  3237790.39  29.252602  113.094341  -16.6740  -11.0856
   154   6724   4176  657214.56  3237260.39  29.254435  112.617979  -15.4806  -10.7818
   155   4107   4183  631044.56  3237190.39  29.256792  112.348709  -15.2600   -8.0100
   156   6142   4184  651394.56  3237180.39  29.254425  112.558090  -14.8359   -8.7201
   157  12120   4193  711174.56  3237090.39  29.245031  113.172989  -17.4758  -14.0937
   158   8090   4245  670874.56  3236570.39  29.246436  112.758402  -16.7189   -9.8882
   159   7671   4267  666684.56  3236350.39  29.245011  112.715268  -14.7818  -10.6534
   160   2407   4295  614044.56  3236070.39  29.248336  112.173663  -17.6113  -11.0430
   161   3960   4306  629574.56  3235960.39  29.245845  112.333439  -15.0311  -10.0013
   162   5352   4362  643494.56  3235400.39  29.239288  112.476579  -16.8963  -10.9833
   163   5195   4367  641924.56  3235350.39  29.239014  112.460421  -19.1776  -16.2248
   164  12098   4389  710954.56  3235130.39  29.227390  113.170354  -15.7021  -10.9659
   165   1153   4448  601504.56  3234540.39  29.235600  112.044489  -16.1289  -10.3740
   166   2888   4472  618854.56  3234300.39  29.231921  112.222965  -16.7841   -9.3952
   167   6712   4508  657094.56  3233940.39  29.224497  112.616274  -16.7059  -10.9291
   168  11891   4522  708884.56  3233800.39  29.215738  113.148819  -10.8889   -6.0576
   169   7411   4552  664084.56  3233500.39  29.219640  112.688100  -13.2402   -8.3067
   170    901   4605  598984.56  3232970.39  29.221631  112.018421  -17.6969  -13.2877
   171   2104   4652  611014.56  3232500.39  29.216391  112.142128  -16.6419  -11.0386
   172   3307   4718  623044.56  3231840.39  29.209322  112.265796  -15.4087  -10.3318
   173   7979   4753  669764.56  3231490.39  29.200756  112.746206  -19.2461   -4.6137
   174   7156   4757  661534.56  3231450.39  29.201473  112.661576  -17.7009  -11.3955
   175   1418   4812  604154.56  3230900.39  29.202536  112.071412  -16.3430  -12.6071
   176   3148   4994  621454.56  3229080.39  29.184571  112.249141  -14.9670   -8.4616
   177    729   5013  597264.56  3228890.39  29.184946  112.000369  -18.5384  -13.3022
   178   1474   5127  604714.56  3227750.39  29.174064  112.076874  -15.0857   -8.8907
   179   9157   5131  681544.56  3227710.39  29.165022  112.866707  -21.5586  -13.0220
   180   2656   5159  616534.56  3227430.39  29.170144  112.198376  -18.1892  -13.2574
   181  11330   5173  703274.56  3227290.39  29.157934  113.089949  -16.2806  -10.9078
   182  12762   5189  717594.56  3227130.39  29.154114  113.237058  -14.2646   -6.9078
   183  11178   5268  701754.56  3226340.39  29.149608  113.074158  -13.1234   -7.7190
   184   9732   5426  687294.56  3224760.39  29.137574  112.925307  -18.1379   -4.6159
   185   1618   5459  606154.56  3224430.39  29.143984  112.091364  -15.7311   -9.2608
   186   2365   5496  613624.56  3224060.39  29.139998  112.168112  -12.3248   -7.1656
   187   1942   5557  609394.56  3223450.39  29.134865  112.124573  -16.4935   -9.0600
   188   4784   5565  637814.56  3223370.39  29.131374  112.416653  -18.7063  -14.4881
   189   2439   5578  614364.56  3223240.39  29.132532  112.175634  -14.2243   -9.3358
   190  10631   5579  696284.56  3223230.39  29.122414  113.017404  -18.4193  -12.0554
   191  10392   5627  693894.56  3222750.39  29.118452  112.992769  -15.3288   -9.9669
   192   4526   5654  635234.56  3222480.39  29.123621  112.390031  -13.2308   -8.3127
   193   9755   5721  687524.56  3221810.39  29.110929  112.927173  -14.8464   -3.6406
   194   1347   5771  603444.56  3221310.39  29.116052  112.063217  -15.8837  -10.1005
   195  12497   5781  714944.56  3221210.39  29.101173  113.208689  -13.6182   -9.3344
   196   4593   5800  635904.56  3221020.39  29.110376  112.396738  -16.9657  -12.5894
   197  11295   5805  702924.56  3220970.39  29.100985  113.085202  -16.4228  -10.5500
   198  12013   5806  710104.56  3220960.39  29.099728  113.158937  -15.9262  -11.2395
   199   1812   5809  608094.56  3220930.39  29.112236  112.110967  -13.9753   -8.4459
   200   2605   5811  616024.56  3220910.39  29.111355  112.192453  -14.4310   -6.4164
   201   2689   5849  616864.56  3220530.39  29.107849  112.201044  -15.5800  -11.2427
   202   4748   5849  637454.56  3220530.39  29.105788  112.412604  -16.2648  -10.2962
   203   1189   5880  601864.56  3220220.39  29.106344  112.046881  -15.2434   -7.9176
   204   1791   5890  607884.56  3220120.39  29.104944  112.108730  -14.7209   -9.3742
   205   9031   5908  680284.56  3219940.39  29.095108  112.852499  -14.0972   -6.0733
   206   9753   5910  687504.56  3219920.39  29.093883  112.926650  -14.2281   -6.3202
   207   9583   5933  685804.56  3219690.39  29.092058  112.909152  -20.4284  -11.1591
   208  10889   5962  698864.56  3219400.39  29.087466  113.043225  -14.0062   -8.5073
   209   3710   5964  627074.56  3219380.39  29.096492  112.305822  -17.4965  -13.5860
   210   7877   5987  668744.56  3219150.39  29.089566  112.733848  -14.4457   -9.6082
   211    508   6039  595054.56  3218630.39  29.092523  111.976766  -15.1830   -9.3773
   212  11924   6041  709214.56  3218610.39  29.078679  113.149357  -13.9204   -9.0085
   213   5840   6070  648374.56  3218320.39  29.084619  112.524502  -17.7616  -12.1582
   214  11095   6135  700924.56  3217670.39  29.071537  113.064067  -13.2601   -8.6619
   215   7564   6158  665614.56  3217440.39  29.074550  112.701445  -17.6462  -11.8209
   216   2761   6160  617584.56  3217420.39  29.079719  112.208115  -18.1382  -11.4252
   217    432   6198  594294.56  3217040.39  29.078230  111.968823  -15.5738  -11.4854
   218    279   6203  592764.56  3216990.39  29.077892  111.953101  -16.2139  -11.9244
   219   6001   6217  649984.56  3216850.39  29.071167  112.540841  -15.1753   -9.0012
   220   9543   6218  685404.56  3216840.39  29.066407  112.904571  -17.5300   -5.1550
   221   3200   6266  621974.56  3216360.39  29.069740  112.253095  -15.2934   -6.8815
   222   5513   6278  645104.56  3216240.39  29.066229  112.490643  -18.0476   -9.1450
   223  11658   6353  706554.56  3215490.39  29.050973  113.121469  -16.0646  -12.1362
   224   4670   6379  636674.56  3215230.39  29.058049  112.403941  -17.9516  -12.4121
   225   7176   6390  661734.56  3215120.39  29.054119  112.661262  -15.9851  -11.1701
   226   8567   6418  675644.56  3214840.39  29.049749  112.804039  -16.8319  -10.1887
   227   4400   6421  633974.56  3214810.39  29.054546  112.376162  -17.0881  -11.7801
   228   4454   6519  634514.56  3213830.39  29.045647  112.381590  -16.7647  -11.0748
   229  12216   6540  712134.56  3213620.39  29.033189  113.178391  -15.0309  -11.3540
   230  10296   6561  692934.56  3213410.39  29.034347  112.981294  -18.0296  -14.6277
   231   1211   6583  602084.56  3213190.39  29.042885  112.048499  -17.0749   -9.9861
   232   9161   6587  681584.56  3213150.39  29.033670  112.864748  -13.4382   -5.2480
   233  12373   6597  713704.56  3213050.39  29.027785  113.194395  -14.4762   -9.2516
   234  12574   6608  715714.56  3212940.39  29.026455  113.215000  -12.7986   -7.3750
   235   7487   6638  664844.56  3212640.39  29.031345  112.692830  -16.6937   -9.4823
   236  12740   6646  717374.56  3212560.39  29.022745  113.231961  -15.0109   -9.3269
   237   1030   6653  600274.56  3212490.39  29.036712  112.029848  -15.1416   -7.7022
   238  12644   6695  716414.56  3212070.39  29.018489  113.222015  -11.9987   -7.4273
   239  10885   6712  698824.56  3211900.39  29.019821  113.041481  -15.3549   -9.0015
   240   2642   6752  616394.56  3211500.39  29.026407  112.195275  -14.6400   -9.9239
   241   7719   6784  667164.56  3211180.39  29.017871  112.716428  -16.3574   -9.3866
   242   3978   6837  629754.56  3210650.39  29.017446  112.332343  -13.4579   -8.1023
   243  11612   6840  706094.56  3210620.39  29.007121  113.115850  -15.5007  -10.8487
   244   4961   6851  639584.56  3210510.39  29.015144  112.433237  -17.5693  -10.4148
   245   4015   6883  630124.56  3210190.39  29.013258  112.336088  -17.4981  -11.1039
   246   5754   6935  647514.56  3209670.39  29.006672  112.514527  -16.5655   -9.4157
   247   4382   6963  633794.56  3209390.39  29.005659  112.373666  -18.4361  -12.2780
   248   7040   6975  660374.56  3209270.39  29.001511  112.646460  -14.2122   -9.2074
   249  11028   6991  700254.56  3209110.39  28.994431  113.055657  -17.2153  -12.4500
   250  10563   6993  695604.56  3209090.39  28.994972  113.007945  -15.1747   -9.3726
   251  11173   7012  701704.56  3208900.39  28.992308  113.070496  -14.6492   -8.6393
   252  11707   7014  707044.56  3208880.39  28.991273  113.125277  -16.2120  -11.8260
   253   1722   7033  607194.56  3208690.39  29.001856  112.100544  -15.4052  -10.3120
   254  12697   7050  716944.56  3208520.39  28.986381  113.226767  -16.9862  -11.8309
   255   2283   7064  612804.56  3208380.39  28.998574  112.158100  -17.4513  -10.7770
   256  12229   7071  712264.56  3208310.39  28.985274  113.178720  -16.1850  -11.5157
   257   1609   7073  606064.56  3208290.39  28.998340  112.088907  -14.0548   -6.1521
   258   8028   7084  670254.56  3208180.39  28.990397  112.747688  -15.9975  -10.1787
   259   6169   7119  651664.56  3207830.39  28.989584  112.556874  -14.9581   -8.6353
   260   7371   7148  663684.56  3207540.39  28.985482  112.680177  -15.2721  -10.2964
   261   2570   7161  615674.56  3207410.39  28.989564  112.187460  -15.1987   -9.3100
   262   1917   7169  609144.56  3207330.39  28.989417  112.120429  -15.7909   -8.1558
   263  11425   7229  704224.56  3206730.39  28.972334  113.095955  -15.0165   -9.3559
   264   3708   7315  627054.56  3205870.39  28.974585  112.304083  -15.0474   -8.8495
   265   6589   7363  655864.56  3205390.39  28.967063  112.599635  -17.3593  -10.9905
   266  10641   7396  696384.56  3205060.39  28.958500  113.015243  -15.7232  -11.7139
   267  12590   7397  715874.56  3205050.39  28.955266  113.215124  -17.2374  -11.4631
   268  10969   7490  699664.56  3204120.39  28.949512  113.048717  -15.6558  -11.8762
   269   6661   7493  656584.56  3204090.39  28.955246  112.606841  -16.6831   -8.2895
   270   5069   7511  640664.56  3203910.39  28.955473  112.443496  -15.1119   -7.0441
   271  11627   7556  706244.56  3203460.39  28.942515  113.116075  -13.9287   -9.2007
   272   6449   7583  654464.56  3203190.39  28.947383  112.584969  -18.0694  -12.7926
   273  10702   7592  696994.56  3203100.39  28.940726  113.021156  -15.6944  -10.3673
   274   9579   7608  685764.56  3202940.39  28.940963  112.905965  -17.6477  -10.5026
   275   3932   7608  629294.56  3202940.39  28.947921  112.326732  -16.1443  -12.0802
   276   3788   7634  627854.56  3202680.39  28.945720  112.311930  -16.4382  -11.7816
   277  11047   7638  700444.56  3202640.39  28.936040  113.056452  -13.3462   -8.1205
   278   5637   7645  646344.56  3202570.39  28.942744  112.501593  -19.7453  -14.4906
   279  11344   7654  703414.56  3202480.39  28.934128  113.086877  -16.3699  -11.1275
   280   3830   7693  628274.56  3202090.39  28.940354  112.316171  -16.6937  -13.2155
   281   7901   7740  668984.56  3201620.39  28.931382  112.733670  -16.8909  -10.9768
   282   1170   7742  601674.56  3201600.39  28.938324  112.043238  -14.0098   -9.3074
   283   8641   7775  676384.56  3201270.39  28.927226  112.809504  -18.3131  -12.4606
   284    470   7786  594674.56  3201160.39  28.934891  111.971386  -15.2747   -8.9818
   285  11496   7791  704934.56  3201110.39  28.921528  113.102213  -15.1469   -8.6313
   286   5598   7813  645954.56  3200890.39  28.927630  112.497375  -16.9021   -9.7615
   287   7733   7827  667304.56  3200750.39  28.923754  112.716311  -14.8165   -8.0102
   288   8695   7858  676924.56  3200440.39  28.919663  112.814911  -19.8118   -6.8854
   289   9456   7935  684534.56  3199670.39  28.911642  112.892814  -18.1262  -11.3867
   290   4827   8014  638244.56  3198880.39  28.910350  112.418050  -15.7268  -10.6152
   291   6042   8085  650394.56  3198170.39  28.902574  112.542549  -13.9373   -4.8555
   292    706   8171  597034.56  3197310.39  28.899968  111.995265  -16.2015  -10.0589
   293   4407   8177  634044.56  3197250.39  28.896088  112.374785  -14.0901   -8.4779
   294  12395   8179  713924.56  3197230.39  28.885062  113.193642  -17.2019  -12.0564
   295  12467   8193  714644.56  3197090.39  28.883679  113.200994  -14.2631   -8.0055
   296  11843   8233  708404.56  3196690.39  28.881101  113.136971  -15.9699   -9.3092
   297  12380   8321  713774.56  3195810.39  28.872279  113.191835  -14.6009   -9.4158
   298   2103   8352  611004.56  3195500.39  28.882500  112.138353  -17.1659  -11.8698
   299   4650   8363  636474.56  3195390.39  28.879048  112.399476  -14.4830   -6.0927
   300  11525   8433  705224.56  3194690.39  28.863574  113.104018  -13.8162   -9.0149
   301  12398   8444  713954.56  3194580.39  28.861155  113.193447  -13.8795   -7.2157
   302   4415   8485  634124.56  3194170.39  28.868288  112.375239  -15.2482   -8.7677
   303    272   8527  592694.56  3193750.39  28.868161  111.950463  -15.3735   -6.6736
   304  11894   8545  708914.56  3193570.39  28.852876  113.141620  -16.4883  -10.8331
   305  11124   8587  701214.56  3193150.39  28.850318  113.062655  -17.2798   -9.2826
   306   8798   8607  677954.56  3192950.39  28.851949  112.824290  -17.0416   -6.4358
   307   1280   8618  602774.56  3192840.39  28.859181  112.053724  -16.6817   -9.2507
   308   8767   8631  677644.56  3192710.39  28.849827  112.821076  -10.2104   -7.0011
   309   8067   8661  670644.56  3192410.39  28.848070  112.749300  -15.9278   -5.3644
   310   9717   8671  687144.56  3192310.39  28.844868  112.918353  -16.4568   -9.5043
   311    688   8671  596854.56  3192310.39  28.854858  111.992990  -15.5965   -7.9936
   312    947   8684  599444.56  3192180.39  28.853487  112.019529  -16.3815  -10.6302
   313  10449   8719  694464.56  3191830.39  28.839451  112.993268  -16.3862  -10.1420
   314  12038   8744  710354.56  3191580.39  28.834691  113.156003  -15.4109  -11.6144
   315  12752   8794  717494.56  3191080.39  28.828992  113.229043  -15.9670  -11.4584
   316   9527   8840  685244.56  3190620.39  28.829898  112.898609  -16.0725   -9.6533
   317   1843   8858  608404.56  3190440.39  28.837059  112.111208  -16.1798  -10.0086
   318   4074   8875  630714.56  3190270.39  28.833447  112.339831  -15.1853   -8.4699
   319   1573   8898  605704.56  3190040.39  28.833674  112.083498  -15.8844   -8.7859
   320   2410   8904  614074.56  3189980.39  28.832416  112.169273  -14.1552   -8.7855
   321  11480   8925  704774.56  3189770.39  28.819267  113.098516  -12.6642   -7.1808
   322  11155   8968  701524.56  3189340.39  28.815902  113.065152   -9.6867   -5.4250
   323   3230   8977  622274.56  3189250.39  28.825074  112.253228  -15.5273  -11.8381
   324     75   8983  590724.56  3189190.39  28.827148  111.929899  -21.0049  -11.7083
   325    746   9015  597434.56  3188870.39  28.823769  111.998639  -16.5360   -9.5968
   326   1929   9045  609264.56  3188570.39  28.820110  112.119842  -16.9959   -9.8382
   327  12416   9078  714134.56  3188240.39  28.803941  113.194091  -15.7885   -6.5221
   328   1447   9081  604444.56  3188210.39  28.817262  112.070416  -17.9238  -13.8943
   329   1649   9102  606464.56  3188000.39  28.815201  112.091095  -16.9349   -9.5801
   330   1769   9116  607664.56  3187860.39  28.813838  112.103378  -15.1152  -10.4563
   331  12122   9138  711194.56  3187640.39  28.799016  113.163873  -14.6581   -5.8782
   332   4394   9189  633914.56  3187130.39  28.804783  112.372252  -17.3390  -12.3233
   333   2399   9237  613964.56  3186650.39  28.802375  112.167810  -15.6224  -10.8744
   334   3761   9285  627584.56  3186170.39  28.796764  112.307294  -17.8890   -9.8388
   335   1759   9313  607564.56  3185890.39  28.796068  112.102167  -15.3924   -9.6018
   336  11445   9342  704424.56  3185600.39  28.781708  113.094179  -14.0833  -10.5245
   337  10875   9391  698724.56  3185110.39  28.778181  113.035732  -17.0533   -9.8501
   338   1394   9418  603914.56  3184840.39  28.786892  112.064676  -15.9355  -11.5774
   339   4778   9486  637754.56  3184160.39  28.777578  112.411231  -14.2643  -10.7744
   340   6493   9487  654904.56  3184150.39  28.775538  112.586871  -16.9708  -10.1089
   341   7815   9535  668124.56  3183670.39  28.769549  112.722180  -15.2470   -9.0397
   342  11788   9537  707854.56  3183650.39  28.763570  113.128940  -15.1027  -10.0401
   343  10404   9555  694014.56  3183470.39  28.764105  112.987226  -15.0534   -8.5383
   344    381   9648  593784.56  3182540.39  28.766913  111.960709  -16.4811  -11.3794
   345   6837   9666  658344.56  3182360.39  28.758969  112.621850  -18.5050  -12.6855
   346  11568   9691  705654.56  3182110.39  28.750032  113.106140  -16.3146  -10.5110
   347   6331   9710  653284.56  3181920.39  28.755611  112.569979  -17.7893  -12.7719
   348   7128   9751  661254.56  3181510.39  28.750939  112.651525  -17.3234   -9.9718
   349   4215   9754  632124.56  3181480.39  28.753985  112.353256  -15.8088  -11.1667
   350   7206   9756  662034.56  3181460.39  28.750390  112.659503  -17.6492  -12.2745
   351  12425   9817  714224.56  3180850.39  28.737271  113.193617  -15.1986   -9.0471
   352  10733   9826  697304.56  3180760.39  28.739159  113.020437  -16.5896   -9.7799
   353   7668   9832  666654.56  3180700.39  28.742944  112.706691  -17.5130  -11.1906
   354   9771   9856  687684.56  3180460.39  28.737889  112.921923  -14.6511   -9.7649
   355   9464   9859  684614.56  3180430.39  28.738062  112.890495  -18.1515  -13.0178
   356   1956   9875  609534.56  3180270.39  28.745183  112.121806  -16.7759  -11.4173
   357  12466   9911  714634.56  3179910.39  28.728725  113.197636  -13.3318   -7.1986
   358   7719   9936  667164.56  3179660.39  28.733495  112.711759  -17.2560   -9.6386
   359  12149   9968  711464.56  3179340.39  28.724107  113.165091  -13.1675   -7.3706
   360   9252   9974  682494.56  3179280.39  28.727989  112.868611  -16.3358   -9.8496
   361   6700   9979  656974.56  3179230.39  28.730896  112.607389  -19.2016  -14.9510
   362   5160   9994  641574.56  3179080.39  28.731325  112.449722  -17.2658  -11.3315
   363   3501  10003  624984.56  3178990.39  28.732227  112.279867  -16.1810  -11.2639
   364  10774  10017  697714.56  3178850.39  28.721867  113.024301  -14.3515   -8.6973
   365  12426  10072  714234.56  3178300.39  28.714269  113.193239  -13.5301   -8.6723
   366  10120  10089  691174.56  3178130.39  28.716357  112.957253  -16.1907  -11.3885
   367   7970  10149  669674.56  3177530.39  28.713950  112.737134  -18.5850  -11.7890
   368  11264  10256  702614.56  3176460.39  28.699548  113.074017  -16.2731  -10.4311
   369   1442  10267  604394.56  3176350.39  28.710233  112.068812  -11.5961   -6.0078
   370   9455  10267  684524.56  3176350.39  28.701267  112.888912  -15.9462  -11.3152
   371  12475  10385  714724.56  3175170.39  28.685956  113.197662  -16.0626  -11.8669
   372    257  10388  592544.56  3175140.39  28.700217  111.947406  -16.0769  -10.5440
   373   3392  10397  623894.56  3175050.39  28.696777  112.268279  -14.8923   -8.0791
   374    229  10405  592264.56  3174970.39  28.698702  111.944526  -17.7208  -13.8322
   375   9787  10503  687844.56  3173990.39  28.679498  112.922493  -15.1248   -9.0446
   376   4771  10512  637684.56  3173900.39  28.685004  112.409271  -16.8897  -10.5791
   377   6457  10536  654544.56  3173660.39  28.680932  112.581758  -16.5499  -14.5968
   378   5270  10539  642674.56  3173630.39  28.682026  112.460299  -17.8407  -14.4804
   379   5882  10624  648794.56  3172780.39  28.673666  112.522810  -14.5007  -10.3049
   380   8497  10701  674944.56  3172010.39  28.663445  112.790219  -19.5901  -14.6788
   381   6667  10710  656644.56  3171920.39  28.664979  112.603006  -16.4141  -13.0690
   382   4082  10719  630794.56  3171830.39  28.667040  112.338527  -17.8056  -15.8984
   383   8638  10728  676354.56  3171740.39  28.660818  112.804601  -17.0592  -10.0403
   384  10366  10802  693634.56  3171000.39  28.651671  112.981215  -17.0604  -11.4962
   385  12033  10802  710304.56  3171000.39  28.649070  113.151682  -16.6178  -11.3273
   386   1270  10852  602674.56  3170500.39  28.657575  112.050678  -15.3449  -10.8535
   387   2820  10898  618174.56  3170040.39  28.652101  112.209216  -16.3462   -9.8370
   388   1882  10953  608794.56  3169490.39  28.647960  112.113199  -18.6207  -11.6267
   389   6966  11002  659634.56  3169000.39  28.638267  112.633185  -17.8987  -12.0813
   390     37  11054  590344.56  3168480.39  28.640264  111.924359  -15.7833  -11.6573
   391   2863  11082  618604.56  3168200.39  28.635457  112.213424  -14.0364   -9.0330
   392   2605  11093  616024.56  3168090.39  28.634698  112.187022  -13.8081   -8.6143
   393  10371  11178  693684.56  3167240.39  28.617744  112.981089  -15.2873  -10.0220
   394    129  11210  591264.56  3166920.39  28.626121  111.933646  -13.3675   -8.4658
   395   2721  11226  617184.56  3166760.39  28.622591  112.198751  -17.1064  -11.4975
   396  11731  11232  707284.56  3166700.39  28.610770  113.120022  -18.9913  -13.6512
   397   4278  11266  632754.56  3166360.39  28.617479  112.357945  -12.2808   -4.0165
   398   3217  11300  622144.56  3166020.39  28.615455  112.249401  -16.4426   -9.9467
   399  11455  11416  704524.56  3164860.39  28.594610  113.091480  -12.2013   -5.6846
   400   8571  11435  675684.56  3164670.39  28.597123  112.796660  -16.2267   -9.3935

     1   1643    105  606404.56  3277970.39  29.627097  112.099115  -24.1378  -21.4490
     2   5874    156  648714.56  3277460.39  29.618155  112.535978  -26.4246  -21.5754
     3   1178    207  601754.56  3276950.39  29.618282  112.050994  -24.8194  -21.7510
     4   3621    290  626184.56  3276120.39  29.608555  112.303179  -23.6204  -19.2778
     5  12740    395  717374.56  3275070.39  29.586501  113.244265  -22.3935  -16.6509
     6   1555    488  605524.56  3274140.39  29.592612  112.089655  -24.6593  -21.4385
     7  10492    502  694894.56  3274000.39  29.580570  113.012106  -23.0616  -20.1130
     8   9027    557  680244.56  3273450.39  29.577815  112.860837  -23.3244  -19.9471
     9   1100    645  600974.56  3272570.39  29.578822  112.042532  -24.1051  -22.4690
    10  11184    716  701814.56  3271860.39  29.560168  113.083114  -22.7258  -18.4830
    11  12554    800  715514.56  3271020.39  29.550300  113.224273  -22.8774  -17.3348
    12   9660    925  686574.56  3269770.39  29.543689  112.925527  -22.3666  -18.2782
    13    182    944  591794.56  3269580.39  29.552551  111.947511  -24.6724  -18.3312
    14   4191   1039  631884.56  3268630.39  29.540384  112.361126  -24.9296  -22.2026
    15   6700   1130  656974.56  3267720.39  29.529270  112.619859  -22.9138  -15.2726
    16    342   1131  593394.56  3267710.39  29.535557  111.963864  -21.7504  -17.5619
    17  12658   1163  716554.56  3267390.39  29.517383  113.234279  -21.2056  -19.1565
    18   5286   1197  642834.56  3267050.39  29.524923  112.473899  -25.4935  -22.2449
    19  10618   1363  696154.56  3265390.39  29.502714  113.023560  -21.9124  -20.3395
    20   8573   1429  675704.56  3264730.39  29.499803  112.812582  -21.1192  -13.5022
    21  11035   1452  700324.56  3264500.39  29.494025  113.066393  -22.8960  -18.6775
    22   2106   1456  611034.56  3264460.39  29.504786  112.145557  -21.8306  -18.9710
    23   8394   1507  673914.56  3263950.39  29.493017  112.793999  -22.1611  -14.0030
    24   9831   1597  688284.56  3263050.39  29.482817  112.942009  -23.7833  -19.4377
    25   8707   1674  677044.56  3262280.39  29.477513  112.826003  -21.9463  -12.9244
    26   1538   1721  605354.56  3261810.39  29.481365  112.086709  -23.3094  -21.7949
    27  11320   1804  703174.56  3260980.39  29.461818  113.095121  -23.4615  -19.2512
    28   2805   1859  618024.56  3260430.39  29.467781  112.217225  -23.4607  -20.8973
    29   9074   1875  680714.56  3260270.39  29.458857  112.863506  -23.6837  -14.9446
    30   4506   1939  635034.56  3259630.39  29.458843  112.392516  -22.7579  -18.2918
    31  11187   2077  701844.56  3258250.39  29.437410  113.080911  -22.6725  -20.0555
    32  11162   2096  701594.56  3258060.39  29.435736  113.078301  -23.3032  -20.4733
    33   9302   2128  682994.56  3257740.39  29.435704  112.886585  -23.8307  -15.3165
    34   2170   2338  611674.56  3255640.39  29.425141  112.151259  -24.6520  -20.2638
    35    544   2371  595414.56  3255310.39  29.423507  111.983627  -25.8822  -19.3535
    36   1122   2377  601194.56  3255250.39  29.422512  112.043200  -26.2464  -22.4150
    37    368   2397  593654.56  3255050.39  29.421293  111.965464  -25.4097  -22.9653
    38   9647   2447  686444.56  3254550.39  29.406421  112.921594  -23.8462  -18.7675
    39   4401   2481  633984.56  3254210.39  29.410053  112.381029  -24.6267  -20.5516
    40  11138   2509  701354.56  3253930.39  29.398525  113.075070  -23.0100  -18.3726
    41   9969   2541  689664.56  3253610.39  29.397459  112.954603  -24.3943  -18.2261
    42   9493   2564  684904.56  3253380.39  29.396095  112.905533  -24.8528  -17.8626
    43    828   2592  598254.56  3253100.39  29.403344  112.012703  -24.6201  -18.2700
    44  11236   2593  702334.56  3253090.39  29.390791  113.085010  -23.0488  -18.9702
    45   2244   2613  612414.56  3252890.39  29.400261  112.158605  -25.0397  -18.9613
    46   4465   2616  634624.56  3252860.39  29.397804  112.387458  -25.1866  -20.5213
    47   9399   2679  683964.56  3252230.39  29.385859  112.895658  -24.3385  -18.4365
    48  11003   2729  700004.56  3251730.39  29.378897  113.060765  -23.4102  -19.8019
    49   6128   2750  651254.56  3251520.39  29.383820  112.558615  -25.7224  -21.0644
    50   2885   2771  618824.56  3251310.39  29.385413  112.224487  -23.2923  -21.0819
    51  11108   2851  701054.56  3250510.39  29.367726  113.071355  -22.7277  -18.3231
    52  10902   2884  698994.56  3250180.39  29.365077  113.050084  -23.2095  -18.8255
    53   6775   2895  657724.56  3250070.39  29.369942  112.625056  -26.2847  -20.9865
    54  11043   2921  700404.56  3249810.39  29.361516  113.064535  -23.1640  -18.7644
    55   9216   2940  682134.56  3249620.39  29.362582  112.876377  -24.6662  -19.5861
    56   4893   2975  638904.56  3249270.39  29.364946  112.431104  -24.4563  -20.6283
    57   6854   2983  658514.56  3249190.39  29.361904  112.633066  -25.3872  -21.4505
    58  10619   3050  696164.56  3248520.39  29.350549  113.020648  -23.6690  -18.6909
    59   5201   3087  641984.56  3248150.39  29.354497  112.462684  -26.1462  -19.7189
    60   7104   3103  661014.56  3247990.39  29.350760  112.658638  -25.4970  -19.2232
    61   3863   3147  628604.56  3247550.39  29.350523  112.324809  -23.5266  -20.3245
    62   9835   3174  688324.56  3247280.39  29.340563  112.939717  -24.5958  -19.6311
    63  10129   3181  691264.56  3247210.39  29.339488  112.969972  -24.6751  -18.7286
    64   7845   3215  668424.56  3246870.39  29.339685  112.734770  -24.5966  -20.4999
    65   7071   3226  660684.56  3246760.39  29.339706  112.655060  -24.1132  -20.2425
    66   5429   3268  644264.56  3246340.39  29.337906  112.485928  -25.8381  -21.8377
    67   2560   3293  615574.56  3246090.39  29.338614  112.190454  -22.9028  -23.2021
    68  10218   3320  692154.56  3245820.39  29.326814  112.978892  -24.9623  -18.5547
    69   2570   3455  615674.56  3244470.39  29.323986  112.191314  -24.8646  -22.5642
    70  10017   3461  690144.56  3244410.39  29.314401  112.957959  -25.1795  -19.1533
    71   9541   3555  685384.56  3243470.39  29.306631  112.908810  -25.8873  -19.3495
    72   2545   3572  615424.56  3243300.39  29.313452  112.188617  -25.1647  -21.8677
    73  11011   3754  700084.56  3241480.39  29.286433  113.059729  -23.2939  -18.8375
    74   9465   3768  684624.56  3241340.39  29.287529  112.900632  -25.3768  -19.6742
    75   8982   3921  679794.56  3239810.39  29.274425  112.850682  -26.6804  -19.9457
    76  10596   3965  695934.56  3239370.39  29.268053  113.016656  -24.4867  -18.0162
    77   9741   4034  687384.56  3238680.39  29.263127  112.928581  -26.0937  -19.3474
    78   8915   4062  679124.56  3238400.39  29.261801  112.843560  -26.6943  -19.7858
    79  10078   4117  690754.56  3237850.39  29.255135  112.963106  -25.5852  -18.6372
    80   9163   4122  681604.56  3237800.39  29.256034  112.868975  -26.0183  -19.7770
    81   8809   4316  678064.56  3235860.39  29.239037  112.832247  -26.1187  -19.6783
    82   1665   4324  606624.56  3235780.39  29.246368  112.097286  -24.3361  -21.3072
    83   9966   4403  689634.56  3234990.39  29.229506  112.951095  -25.5943  -18.1194
    84  10519   4455  695164.56  3234470.39  29.223974  113.007872  -24.2593  -17.4658
    85   2956   4574  619534.56  3233280.39  29.222652  112.229850  -23.5696  -21.4146
    86   1839   4597  608364.56  3233050.39  29.221584  112.114922  -23.1261  -21.2562
    87   5572   4618  645694.56  3232840.39  29.215938  112.498874  -26.3290  -21.6234
    88   5195   4679  641924.56  3232230.39  29.210863  112.460022  -27.0653  -21.9166
    89   2852   4785  618494.56  3231170.39  29.203711  112.218927  -24.9303  -22.5955
    90   9079   4791  680764.56  3231110.39  29.195805  112.859243  -26.1606  -20.5392
    91   2700   4815  616974.56  3230870.39  29.201145  112.203262  -24.3672  -21.3412
    92   6093   4833  650904.56  3230690.39  29.195929  112.552165  -26.9000  -21.5227
    93   2604   4952  616014.56  3229500.39  29.188871  112.193246  -23.8087  -22.6877
    94   5668   4961  646654.56  3229410.39  29.184880  112.508295  -26.2809  -20.9052
    95   1340   5023  603374.56  3228790.39  29.183559  112.063193  -23.7089  -19.6100
    96  10383   5122  693804.56  3227800.39  29.164018  112.992723  -24.0254  -17.5931
    97   8621   5132  676184.56  3227700.39  29.165688  112.811615  -26.0796  -18.8023
    98  12534   5204  715314.56  3226980.39  29.153150  113.213603  -22.8249  -19.2351
    99   9032   5273  680294.56  3226290.39  29.152391  112.853629  -25.3504  -19.2589
   100   8379   5282  673764.56  3226200.39  29.152491  112.786507  -24.9224  -18.8886
   101  10273   5549  692704.56  3223530.39  29.125669  112.980679  -24.2035  -17.9657
   102   2796   5568  617934.56  3223340.39  29.133107  112.212336  -24.5920  -19.7547
   103   3892   5660  628894.56  3222420.39  29.123739  112.324872  -23.7669  -20.3871
   104   3096   5723  620934.56  3221790.39  29.118838  112.243002  -23.9614  -20.6877
   105  10791   5818  697884.56  3220840.39  29.100608  113.033416  -23.3663  -20.3875
   106   5064   5882  640614.56  3220200.39  29.102464  112.445028  -23.1484  -20.0430
   107  10968   5897  699654.56  3220050.39  29.093205  113.051453  -22.9947  -19.4535
   108   8017   5921  670144.56  3219810.39  29.095334  112.748328  -26.0702  -19.9230
   109   8812   5926  678094.56  3219760.39  29.093793  112.829977  -24.9440  -17.8335
   110   3269   6102  622664.56  3218000.39  29.084472  112.260363  -24.4115  -20.9752
   111  10032   6175  690294.56  3217270.39  29.069564  112.954853  -24.1261  -18.1792
   112  10913   6237  699104.56  3216650.39  29.062623  113.045199  -23.5664  -19.5384
   113   3415   6273  624124.56  3216290.39  29.068900  112.275171  -24.8564  -19.7713
   114  10593   6418  695904.56  3214840.39  29.046793  113.012029  -23.2558  -19.1012
   115  11131   6426  701284.56  3214760.39  29.045232  113.067240  -23.2216  -17.7968
   116   3343   6483  623404.56  3214190.39  29.050021  112.267544  -23.2310  -17.6908
   117   8279   6517  672764.56  3213850.39  29.041212  112.774318  -25.7956  -20.3411
   118   8106   6625  671034.56  3212770.39  29.031702  112.756392  -25.7245  -20.1164
   119   3884   6630  628814.56  3212720.39  29.036220  112.322931  -23.8992  -21.1286
   120   4466   6660  634634.56  3212420.39  29.032911  112.382653  -23.2710  -21.7803
   121   9617   6685  686144.56  3212170.39  29.024171  112.911392  -23.8286  -19.1405
   122   4592   6760  635894.56  3211420.39  29.023754  112.395468  -24.6337  -21.2881
   123   4111   6839  631084.56  3210630.39  29.017130  112.345994  -23.7073  -21.2123
   124   9668   6882  686654.56  3210200.39  29.006326  112.916299  -24.6845  -17.0808
   125   2854   6903  618514.56  3209990.39  29.012585  112.216881  -24.6713  -20.7434
   126  10101   7173  690984.56  3207290.39  28.979434  112.960236  -23.6741  -17.9186
   127  10121   7185  691184.56  3207170.39  28.978322  112.962267  -24.3611  -18.0569
   128   4876   7202  638734.56  3207000.39  28.983566  112.424077  -23.8371  -22.0992
   129   7471   7216  664684.56  3206860.39  28.979219  112.690339  -25.1988  -20.1642
   130   7781   7328  667784.56  3205740.39  28.968710  112.721978  -25.2422  -18.9050
   131   6017   7350  650144.56  3205520.39  28.968921  112.540966  -25.2477  -20.8082
   132   3970   7370  629674.56  3205320.39  28.969359  112.330906  -24.0670  -21.0855
   133    769   7409  597664.56  3204930.39  28.968689  112.002388  -25.7743  -21.3247
   134    961   7442  599584.56  3204600.39  28.965562  112.022062  -24.8320  -20.1876
   135   5457   7471  644544.56  3204310.39  28.958649  112.483353  -25.1784  -18.6985
   136   5084   7494  640814.56  3204080.39  28.956990  112.445056  -24.1324  -21.0541
   137   1042   7612  600394.56  3202900.39  28.950157  112.030222  -24.7881  -21.1485
   138   9288   7749  682854.56  3201530.39  28.928663  112.875892  -24.9705  -18.0378
   139   9055   7777  680524.56  3201250.39  28.926468  112.851954  -25.6360  -18.3066
   140   5507   7800  645044.56  3201020.39  28.928907  112.488058  -23.6903  -20.7502
   141   1005   7807  600024.56  3200950.39  28.932588  112.026252  -25.0962  -21.3281
   142   1702   7922  606994.56  3199800.39  28.921646  112.097645  -24.6191  -19.7038
   143   3123   7939  621204.56  3199630.39  28.918845  112.243378  -26.2290  -20.4878
   144   8639   8073  676364.56  3198290.39  28.900344  112.808832  -25.6857  -18.4388
   145   7956   8086  669534.56  3198160.39  28.900093  112.738790  -24.9819  -19.7376
   146   3715   8145  627124.56  3197570.39  28.899681  112.303864  -24.2345  -20.0747
   147   7655   8169  666524.56  3197330.39  28.893000  112.707807  -24.6257  -19.5796
   148   3396   8265  623934.56  3196370.39  28.889165  112.271020  -24.6283  -19.1416
   149   8802   8284  677994.56  3196180.39  28.881083  112.825210  -23.8705  -15.8882
   150   8641   8372  676384.56  3195300.39  28.873367  112.808569  -24.9695  -16.6480
   151   8014   8410  670114.56  3194920.39  28.870785  112.744247  -24.9327  -18.0173
   152   8992   8523  679894.56  3193790.39  28.859257  112.844304  -24.7726  -18.9981
   153   9298   8593  682954.56  3193090.39  28.852509  112.875548  -25.2368  -18.0362
   154   3301   8652  622984.56  3192500.39  28.854334  112.260857  -24.3577  -19.6956
   155  11145   8659  701424.56  3192430.39  28.843790  113.064678  -23.9942  -19.1059
   156   8054   8722  670514.56  3191800.39  28.842584  112.747876  -26.4795  -19.2849
   157   6166   8771  651634.56  3191310.39  28.840532  112.554342  -26.7084  -20.4762
   158   7711   8779  667084.56  3191230.39  28.837892  112.712645  -26.1879  -19.4595
   159   2603   8792  616004.56  3191100.39  28.842350  112.189167  -25.8929  -20.8452
   160  11315   8793  703124.56  3191090.39  28.831435  113.081853  -23.3118  -19.8512
   161   4680   8824  636774.56  3190780.39  28.837418  112.401993  -23.7563  -20.9085
   162   7012   8836  660094.56  3190660.39  28.833640  112.640941  -27.6330  -20.5349
   163   9419   8853  684164.56  3190490.39  28.828881  112.887523  -24.6414  -18.2979
   164   3011   8876  620084.56  3190260.39  28.834395  112.230894  -26.3726  -20.1893
   165   8688   8937  676854.56  3189650.39  28.822330  112.812502  -26.3903  -18.8444
   166   4343   9000  633404.56  3189020.39  28.821891  112.367250  -24.7797  -20.6882
   167   2650   9023  616474.56  3188790.39  28.821462  112.193746  -25.7751  -19.9184
   168   4741   9027  637384.56  3188750.39  28.819035  112.407998  -24.6345  -20.7358
   169   8129   9028  671264.56  3188740.39  28.814877  112.755098  -26.6024  -18.3327
   170   5996   9126  649934.56  3187760.39  28.808700  112.536450  -26.0425  -20.7842
   171   7237   9175  662344.56  3187270.39  28.802772  112.663509  -27.9542  -21.4136
   172   5741   9185  647384.56  3187170.39  28.803671  112.510250  -25.3266  -19.6045
   173   8441   9187  674384.56  3187150.39  28.800113  112.786814  -23.4653  -14.9866
   174   8612   9218  676094.56  3186840.39  28.797083  112.804280  -25.7785  -19.0785
   175   7629   9247  666264.56  3186550.39  28.795775  112.703556  -28.7184  -21.6979
   176   8580   9273  675774.56  3186290.39  28.792165  112.800917  -26.5519  -15.9762
   177   5195   9293  641924.56  3186090.39  28.794540  112.454181  -23.8470  -20.3712
   178   3022   9302  620194.56  3186000.39  28.795942  112.231569  -25.2880  -21.9447
   179   7348   9331  663454.56  3185710.39  28.788556  112.674654  -26.9258  -21.7334
   180   8323   9398  673204.56  3185040.39  28.781236  112.774405  -25.4441  -17.7791
   181   3447   9494  624444.56  3184080.39  28.778212  112.274897  -25.2216  -19.6763
   182   5149   9521  641464.56  3183810.39  28.774017  112.449185  -22.5383  -20.6983
   183   8528   9606  675254.56  3182960.39  28.762193  112.795077  -25.9730  -18.5795
   184   9470   9627  684674.56  3182750.39  28.758983  112.891487  -25.0478  -19.8534
   185   8574   9799  675714.56  3181030.39  28.744718  112.799488  -22.5459  -15.9921
   186   3472   9813  624694.56  3180890.39  28.749401  112.277107  -23.3099  -20.0881
   187   5056  10008  640534.56  3178940.39  28.730175  112.439057  -22.7825  -20.5243
   188   6209  10016  652064.56  3178860.39  28.728145  112.557078  -25.2764  -20.7135
   189   9092  10166  680894.56  3177360.39  28.710893  112.851930  -23.7356  -17.7776
   190   9234  10356  682314.56  3175460.39  28.693552  112.866157  -24.4262  -18.9077
   191   5845  10408  648424.56  3174940.39  28.693199  112.519306  -23.8336  -19.3984
   192   4136  10410  631334.56  3174920.39  28.694869  112.344409  -25.4368  -19.9613
   193   7999  10446  669964.56  3174560.39  28.687116  112.739659  -25.9362  -20.3084
   194   9403  10623  684004.56  3172790.39  28.669225  112.883017  -25.0908  -19.6838
   195   7656  10725  666534.56  3171770.39  28.662390  112.704156  -26.3787  -20.8714
   196   7664  10800  666614.56  3171020.39  28.655613  112.704865  -25.5063  -19.8616
   197   5818  10863  648154.56  3170390.39  28.652174  112.515951  -24.1161  -21.3321
   198   9239  10982  682364.56  3169200.39  28.637069  112.865668  -27.8331  -22.2230
   199   8483  10998  674804.56  3169040.39  28.636669  112.788333  -26.6639  -22.4946
   200   4753  11082  637504.56  3168200.39  28.633588  112.406742  -24.3704  -20.7290
