# Supplementary material for: Monitoring monthly surface water dynamics of Dongting Lake using Sentinel-1 data at 10 m
Source: PeerJ. 2018 Jun 20;6:e4992. doi: 10.7717/peerj.4992 (PMC6015492; doi:10.7717/peerj.4992)
Supplement: Supplemental Information 6 [file peerj-06-4992-s006.txt]

; ENVI Output of ROIs (5.2) [Tue Dec 26 18:47:53 2017]
; Number of ROIs: 2
; File Dimension: 12794 x 11444
;
; ROI name: non_water_sample
; ROI rgb value: {255, 0, 0}
; ROI npts: 400
;
; ROI name: water_sample
; ROI rgb value: {0, 255, 0}
; ROI npts: 200
;   ID      X      Y      Map X       Map Y        Lat         Lon       B21       B22
     1  12522     12  715194.56  3278900.39  29.621420  113.222529  -11.6154   -2.3145
     2  11384     30  703814.56  3278720.39  29.621713  113.105031  -15.0447   -9.2016
     3  12689     38  716864.56  3278640.39  29.618785  113.239714  -17.1959  -10.6454
     4   6000     48  649974.56  3278540.39  29.627748  112.549137  -16.5632  -10.8848
     5  12064     87  710614.56  3278150.39  29.615440  113.175110  -14.7250   -8.7866
     6   3892     90  628894.56  3278120.39  29.626322  112.331398  -16.3278  -11.0432
     7  12123    102  711204.56  3278000.39  29.613987  113.181171  -14.4123  -11.1584
     8   9942    187  689394.56  3277150.39  29.609831  112.955900  -15.4240   -9.1866
     9  11640    198  706374.56  3277040.39  29.606139  113.131137  -12.2884   -7.3555
    10  12736    229  717334.56  3276730.39  29.601478  113.244184  -13.7754   -3.4284
    11   3747    233  627444.56  3276690.39  29.613569  112.316256  -18.5054  -11.1045
    12   8233    254  672304.56  3276480.39  29.606271  112.779378  -15.7129  -10.1234
    13   5438    271  644354.56  3276310.39  29.608294  112.490807  -15.8643   -9.4817
    14   2477    292  614744.56  3276100.39  29.609482  112.185052  -16.7247  -10.6919
    15  12491    302  714884.56  3276000.39  29.595320  113.218757  -13.5217   -9.3617
    16  10436    316  694334.56  3275860.39  29.597434  113.006660  -14.9845   -8.9093
    17  11316    400  703134.56  3275020.39  29.588454  113.097321  -14.8831  -10.1736
    18   4707    431  637044.56  3274710.39  29.594684  112.415131  -13.8213   -9.7621
    19    832    449  598294.56  3274530.39  29.596723  112.015043  -13.7586   -8.4184
    20   9346    469  683434.56  3274330.39  29.585287  112.893903  -14.4645   -9.0101
    21   7423    524  664204.56  3273780.39  29.583009  112.695353  -16.1549  -10.5569
    22    889    526  598864.56  3273760.39  29.589729  112.020858  -14.8282   -9.9884
    23  12422    581  714194.56  3273210.39  29.570277  113.211088  -13.6812   -8.0774
    24   9267    701  682644.56  3272010.39  29.564476  112.885362  -14.4138   -9.4286
    25   1863    718  608604.56  3271840.39  29.571593  112.121225  -16.6940   -9.6519
    26   7680    743  666774.56  3271590.39  29.562911  112.721543  -14.5723   -8.6914
    27   7669    762  666664.56  3271400.39  29.561212  112.720378  -15.5879   -9.1879
    28   2714    817  617114.56  3270850.39  29.561889  112.208959  -15.9894  -11.6325
    29  10114    873  691114.56  3270290.39  29.547692  112.972450  -14.5232   -8.9503
    30   9853    890  688504.56  3270120.39  29.546556  112.945497  -13.2118   -7.8497
    31   1761    894  607584.56  3270080.39  29.555800  112.110522  -14.8085  -10.3358
    32    182    944  591794.56  3269580.39  29.552551  111.947511  -15.8211   -8.3518
    33   9618    998  686154.56  3269040.39  29.537167  112.921070  -13.0164   -7.4854
    34   4659   1016  636564.56  3268860.39  29.541956  112.409443  -15.3880  -11.3560
    35   1788   1043  607854.56  3268590.39  29.542332  112.113161  -17.7485   -9.9828
    36   3581   1063  625784.56  3268390.39  29.538848  112.298156  -16.4250  -11.0510
    37    569   1072  595664.56  3268300.39  29.540709  111.987340  -14.8718   -9.6053
    38   3579   1118  625764.56  3267840.39  29.533888  112.297886  -16.0539  -10.3579
    39   2511   1145  615084.56  3267570.39  29.532482  112.187661  -17.3799   -9.5070
    40   5343   1181  643404.56  3267210.39  29.526302  112.479801  -15.9088  -10.2474
    41   6425   1243  654224.56  3266590.39  29.519418  112.591331  -17.0138  -11.3574
    42   5646   1309  646434.56  3265930.39  29.514402  112.510887  -15.7913   -9.4185
    43   6575   1311  655724.56  3265910.39  29.513097  112.606706  -16.1516  -10.1088
    44   3588   1313  625854.56  3265890.39  29.516284  112.298590  -15.7497  -10.0896
    45  12359   1335  713564.56  3265670.39  29.502386  113.203113  -16.9566   -9.7242
    46   4292   1335  632894.56  3265670.39  29.513570  112.371187  -16.9825   -9.3976
    47  11942   1368  709394.56  3265340.39  29.500115  113.160058  -14.7924   -8.5867
    48   9853   1373  688504.56  3265290.39  29.502989  112.944663  -13.5691   -8.4251
    49   1835   1377  608324.56  3265250.39  29.512152  112.117680  -16.2498   -8.2978
    50  11518   1381  705154.56  3265210.39  29.499646  113.116320  -14.3085   -9.2355
    51  11983   1429  709804.56  3264730.39  29.494545  113.164168  -13.0245   -7.6498
    52   4026   1431  630234.56  3264710.39  29.505188  112.343633  -15.0401   -9.1787
    53   3089   1433  620864.56  3264690.39  29.505949  112.246980  -16.2461   -9.9072
    54   7588   1438  665854.56  3264640.39  29.500337  112.710993  -15.4442   -8.3885
    55  10695   1439  696924.56  3264630.39  29.495738  113.031363  -14.0651   -7.0727
    56  10027   1468  690244.56  3264340.39  29.494157  112.962439  -14.5169   -7.8057
    57   6920   1499  659174.56  3264030.39  29.495702  112.642016  -19.2934  -12.8334
    58   8394   1507  673914.56  3263950.39  29.493017  112.793999  -15.6070   -6.2670
    59  10765   1531  697624.56  3263710.39  29.487329  113.038413  -14.6739   -6.7223
    60   6208   1563  652054.56  3263390.39  29.490814  112.568502  -15.4308   -5.9788
    61   1118   1614  601154.56  3262880.39  29.491367  112.043492  -15.4217   -9.0072
    62  11138   1620  701354.56  3262820.39  29.478707  113.076702  -14.4338  -10.0649
    63   5464   1625  644614.56  3262770.39  29.486103  112.491696  -16.4787  -10.6499
    64   1388   1656  603854.56  3262460.39  29.487356  112.071301  -14.3964   -8.5467
    65   1751   1681  607484.56  3262210.39  29.484793  112.108716  -20.6358  -14.7246
    66   6308   1736  653054.56  3261660.39  29.475085  112.578572  -14.3624   -7.9314
    67   4575   1744  635724.56  3261580.39  29.476363  112.399871  -15.7856   -8.5711
    68   9684   1747  686814.56  3261550.39  29.469507  112.926598  -13.1843   -7.8278
    69  10482   1758  694794.56  3261440.39  29.467299  113.008834  -14.8240   -8.0112
    70   4980   1826  639774.56  3260760.39  29.468519  112.441528  -15.1312   -9.9500
    71   3355   1847  623524.56  3260550.39  29.468333  112.273951  -20.0757  -12.4652
    72   9970   1851  689674.56  3260510.39  29.459696  112.955899  -10.1927   -2.6019
    73   9074   1875  680714.56  3260270.39  29.458857  112.863506  -17.9406   -8.8838
    74   3312   1943  623094.56  3259590.39  29.459714  112.269409  -18.5896  -12.9845
    75   9636   1999  686334.56  3259030.39  29.446848  112.921222  -16.5373   -7.6479
    76   1558   2036  605554.56  3258660.39  29.452923  112.088468  -19.3553  -11.2542
    77   8592   2075  675894.56  3258270.39  29.441502  112.813503  -15.7049  -11.7812
    78   8137   2122  671344.56  3257800.39  29.437892  112.766537  -20.1851  -10.7177
    79   3133   2123  621304.56  3257790.39  29.443647  112.250754  -15.4228   -8.9539
    80   4520   2210  635174.56  3256920.39  29.434377  112.393625  -16.8624   -9.2447
    81   8373   2226  673704.56  3256760.39  29.428186  112.790694  -16.1078   -8.6205
    82   4065   2239  630624.56  3256630.39  29.432243  112.346692  -15.3704  -11.0651
    83   3885   2298  628824.56  3256040.39  29.427106  112.328070  -16.8998  -10.0459
    84   1919   2332  609164.56  3255700.39  29.425904  112.125394  -17.2333   -9.5528
    85   4221   2387  632184.56  3255150.39  29.418725  112.362593  -15.7935   -9.7381
    86  10369   2459  693664.56  3254430.39  29.404245  112.995949  -15.1893   -8.0719
    87   3080   2511  620774.56  3253910.39  29.408687  112.244864  -15.6991   -9.6769
    88   6522   2536  655194.56  3253660.39  29.402646  112.599505  -13.6537   -7.7593
    89   3561   2540  625584.56  3253620.39  29.405598  112.294398  -14.4197   -9.1908
    90   2637   2559  616344.56  3253430.39  29.404775  112.199160  -16.9796   -7.2120
    91   5238   2599  642354.56  3253030.39  29.398484  112.467126  -15.0226   -9.5692
    92   5928   2614  649254.56  3252880.39  29.396330  112.538197  -14.5138   -7.5746
    93   6864   2642  658614.56  3252600.39  29.392655  112.634588  -16.1619  -10.6280
    94   2992   2645  619894.56  3252570.39  29.396681  112.235649  -15.2598   -9.1527
    95   9399   2679  683964.56  3252230.39  29.385859  112.895658  -21.0617  -13.5069
    96   1800   2688  607974.56  3252140.39  29.393883  112.112778  -14.4847  -10.1907
    97   4650   2756  636474.56  3251460.39  29.384972  112.406346  -14.6585   -5.3794
    98   5658   2758  646554.56  3251440.39  29.383656  112.510187  -15.9245   -8.6795
    99    951   2845  599484.56  3250570.39  29.380417  112.025150  -16.5115   -9.4053
   100   4004   2864  630014.56  3250380.39  29.375913  112.339665  -15.1824   -9.8385
   101   5583   2908  645804.56  3249940.39  29.370209  112.502262  -17.1085   -9.8102
   102   5678   2922  646754.56  3249800.39  29.368836  112.512029  -15.1200  -11.3193
   103   9216   2940  682134.56  3249620.39  29.362582  112.876377  -19.3065  -15.8076
   104   2756   2947  617534.56  3249550.39  29.369653  112.211008  -13.8196   -8.6874
   105   2967   2959  619644.56  3249430.39  29.368371  112.232731  -15.8565  -10.6946
   106  12654   2978  716514.56  3249240.39  29.353704  113.230285  -12.4894   -7.3091
   107   7263   2986  662604.56  3249160.39  29.361111  112.675184  -16.5452   -8.2766
   108   3063   3032  620604.56  3248700.39  29.361692  112.242540  -13.6160   -9.1655
   109  10619   3050  696164.56  3248520.39  29.350549  113.020648  -18.0618  -14.5166
   110   9382   3069  683794.56  3248330.39  29.350704  112.893255  -15.9624  -11.7107
   111   3518   3082  625154.56  3248200.39  29.356736  112.289351  -13.8820   -9.2575
   112   5834   3136  648314.56  3247660.39  29.349345  112.527809  -17.2399  -10.5243
   113   3151   3137  621484.56  3247650.39  29.352133  112.251489  -14.7608  -10.4996
   114   3860   3146  628574.56  3247560.39  29.350616  112.324501  -20.7958  -16.3837
   115   1034   3183  600314.56  3247190.39  29.349850  112.033394  -16.3805  -10.0718
   116   6621   3191  656184.56  3247110.39  29.343430  112.608775  -19.1543  -12.3657
   117   8117   3212  671144.56  3246900.39  29.339589  112.762780  -16.2231  -10.5930
   118   2055   3329  610524.56  3245730.39  29.335819  112.138410  -14.9457   -8.8016
   119  12663   3372  716604.56  3245300.39  29.318155  113.230438  -12.7253   -8.5775
   120    922   3397  599194.56  3245050.39  29.330627  112.021665  -16.4428   -9.7999
   121   8998   3399  679954.56  3245030.39  29.321491  112.853179  -16.8781  -12.7296
   122  12163   3405  711604.56  3244970.39  29.316029  113.178919  -14.1822  -10.0940
   123   6292   3442  652894.56  3244600.39  29.321189  112.574549  -16.7906   -9.9308
   124  12111   3483  711084.56  3244190.39  29.309081  113.173419  -17.3596  -12.4974
   125   3649   3551  626464.56  3243510.39  29.314286  112.302305  -16.0382   -9.3698
   126   9541   3555  685384.56  3243470.39  29.306631  112.908810  -16.3552  -10.9044
   127   8909   3582  679064.56  3243200.39  29.305110  112.843720  -17.8645  -13.0551
   128   6999   3602  659964.56  3243000.39  29.305875  112.647102  -15.5668   -9.7651
   129  12323   3647  713204.56  3242550.39  29.293933  113.194917  -14.0941   -8.1663
   130  12571   3717  715684.56  3241850.39  29.287198  113.220296  -13.5834   -8.1098
   131  12055   3724  710524.56  3241780.39  29.287439  113.167197  -12.9506   -8.1264
   132   2656   3747  616534.56  3241550.39  29.297558  112.199861  -13.2659   -9.1924
   133   2766   3748  617634.56  3241540.39  29.297366  112.211183  -14.6636   -9.5455
   134   3033   3827  620304.56  3240750.39  29.289985  112.238583  -18.9373   -9.9323
   135   3276   3827  622734.56  3240750.39  29.289751  112.263596  -17.9823   -8.7828
   136   6219   3867  652164.56  3240350.39  29.282933  112.566448  -16.3292  -11.7634
   137   8467   3869  674644.56  3240330.39  29.279839  112.797775  -15.6010   -9.7090
   138  11718   3872  707154.56  3240300.39  29.274649  113.132248  -16.4461  -11.0298
   139   7660   3877  666574.56  3240250.39  29.280210  112.714723  -17.7674  -11.0844
   140   5350   3884  643474.56  3240180.39  29.282418  112.476993  -16.8348  -11.4607
   141   6348   3898  653454.56  3240040.39  29.279980  112.579681   -9.0979   -5.5341
   142  11723   3931  707204.56  3239710.39  29.269319  113.132652  -14.5253   -9.0504
   143   7020   3947  660174.56  3239550.39  29.274723  112.648763  -16.8704  -10.1419
   144  10596   3965  695934.56  3239370.39  29.268053  113.016656  -15.8426  -10.9851
   145   7024   3966  660214.56  3239360.39  29.273004  112.649147  -17.7084  -11.3655
   146    782   3981  597794.56  3239210.39  29.278035  112.006730  -17.6204   -9.9292
   147     54   4099  590514.56  3238030.39  29.267930  111.931700  -16.1443  -12.4228
   148  11354   4123  703514.56  3237790.39  29.252602  113.094341  -15.2812   -7.3010
   149   6142   4184  651394.56  3237180.39  29.254425  112.558090  -16.5759   -9.9170
   150   8090   4245  670874.56  3236570.39  29.246436  112.758402  -16.8961  -10.0773
   151   5195   4367  641924.56  3235350.39  29.239014  112.460421  -15.1722  -10.3045
   152  12098   4389  710954.56  3235130.39  29.227390  113.170354  -17.3348  -12.0599
   153  12699   4420  716964.56  3234820.39  29.223577  113.232087  -14.3099   -8.5134
   154   2170   4439  611674.56  3234630.39  29.235554  112.149131  -16.1936   -9.2293
   155  10519   4455  695164.56  3234470.39  29.223974  113.007872  -18.8466  -10.8172
   156   6712   4508  657094.56  3233940.39  29.224497  112.616274  -16.3851  -10.2780
   157  11891   4522  708884.56  3233800.39  29.215738  113.148819  -12.0403   -7.1427
   158   7411   4552  664084.56  3233500.39  29.219640  112.688100  -19.4536  -12.2813
   159   4971   4636  639684.56  3232660.39  29.214992  112.437038  -14.4362   -9.0499
   160   2104   4652  611014.56  3232500.39  29.216391  112.142128  -16.8513   -9.6032
   161   3307   4718  623044.56  3231840.39  29.209322  112.265796  -16.1943   -9.7973
   162   7979   4753  669764.56  3231490.39  29.200756  112.746206  -17.3755  -12.9019
   163   7156   4757  661534.56  3231450.39  29.201473  112.661576  -15.4887  -10.3845
   164   1418   4812  604154.56  3230900.39  29.202536  112.071412  -14.9096   -9.4431
   165   1737   4929  607344.56  3229730.39  29.191711  112.104108  -20.3024  -13.9304
   166   3148   4994  621454.56  3229080.39  29.184571  112.249141  -15.6405   -9.1995
   167    729   5013  597264.56  3228890.39  29.184946  112.000369  -16.1329  -10.5828
   168  11762   5044  707594.56  3228580.39  29.168869  113.134580  -19.1720  -14.5558
   169   9156   5129  681534.56  3227730.39  29.165204  112.866607  -17.7840   -9.7150
   170   8621   5132  676184.56  3227700.39  29.165688  112.811615  -18.1685  -13.5003
   171   5816   5138  648134.56  3227640.39  29.168737  112.523275  -15.4319   -2.5217
   172   2656   5159  616534.56  3227430.39  29.170144  112.198376  -15.7366   -7.8920
   173   4167   5165  631644.56  3227370.39  29.168122  112.353718  -15.6215   -9.3560
   174    573   5166  595704.56  3227360.39  29.171257  111.984195  -14.3757   -8.6474
   175  11330   5173  703274.56  3227290.39  29.157934  113.089949  -18.2103  -13.0199
   176  12762   5189  717594.56  3227130.39  29.154114  113.237058  -13.1625   -7.1713
   177  11178   5268  701754.56  3226340.39  29.149608  113.074158  -14.7976   -8.8993
   178   8379   5282  673764.56  3226200.39  29.152491  112.786507  -19.8308  -12.2788
   179   9732   5426  687294.56  3224760.39  29.137574  112.925307  -15.9219  -10.9755
   180  11412   5456  704094.56  3224460.39  29.132277  113.097857  -15.8402  -10.2595
   181   1618   5459  606154.56  3224430.39  29.143984  112.091364  -17.1805   -9.8708
   182   2365   5496  613624.56  3224060.39  29.139998  112.168112  -13.1855   -9.3139
   183   1942   5557  609394.56  3223450.39  29.134865  112.124573  -15.9904  -10.0088
   184   4784   5565  637814.56  3223370.39  29.131374  112.416653  -14.6593   -7.3550
   185   2439   5578  614364.56  3223240.39  29.132532  112.175634  -13.1124   -8.1410
   186  10631   5579  696284.56  3223230.39  29.122414  113.017404  -19.4505  -11.0525
   187  10392   5627  693894.56  3222750.39  29.118452  112.992769  -15.2619  -10.3182
   188   9492   5657  684894.56  3222450.39  29.117088  112.900264  -16.3643  -10.7645
   189   7625   5689  666224.56  3222130.39  29.116783  112.708409  -16.4200  -11.0870
   190  11072   5706  700694.56  3221960.39  29.110269  113.062477  -14.2610   -8.8734
   191   9755   5721  687524.56  3221810.39  29.110929  112.927173  -15.5612  -11.1021
   192  12497   5781  714944.56  3221210.39  29.101173  113.208689  -13.5608   -9.5839
   193  11295   5805  702924.56  3220970.39  29.100985  113.085202  -16.2485  -11.3449
   194  12013   5806  710104.56  3220960.39  29.099728  113.158937  -16.5809  -11.4281
   195   1812   5809  608094.56  3220930.39  29.112236  112.110967  -16.7852   -9.1082
   196   2605   5811  616024.56  3220910.39  29.111355  112.192453  -20.6462  -12.9483
   197  12208   5848  712054.56  3220540.39  29.095616  113.178883  -14.8289   -9.5580
   198   2689   5849  616864.56  3220530.39  29.107849  112.201044  -15.7500  -10.2673
   199   1791   5890  607884.56  3220120.39  29.104944  112.108730  -14.6622   -9.1640
   200   9031   5908  680284.56  3219940.39  29.095108  112.852499  -16.0608  -11.9983
   201   8017   5921  670144.56  3219810.39  29.095334  112.748328  -16.0914   -9.9467
   202   9584   5934  685814.56  3219680.39  29.091966  112.909253  -17.7984  -12.3944
   203  10889   5962  698864.56  3219400.39  29.087466  113.043225  -14.7564   -9.0590
   204   3710   5964  627074.56  3219380.39  29.096492  112.305822  -16.8260   -9.5666
   205   5315   5978  643124.56  3219240.39  29.093522  112.470692  -17.1073  -10.3357
   206   7877   5987  668744.56  3219150.39  29.089566  112.733848  -14.9207   -9.4452
   207    508   6039  595054.56  3218630.39  29.092523  111.976766  -11.5605   -8.3217
   208  11924   6041  709214.56  3218610.39  29.078679  113.149357  -13.0249   -7.3092
   209   5840   6070  648374.56  3218320.39  29.084619  112.524502  -15.0542  -10.2513
   210   7564   6158  665614.56  3217440.39  29.074550  112.701445  -14.7160  -10.0301
   211   2761   6160  617584.56  3217420.39  29.079719  112.208115  -14.9289   -8.1904
   212    279   6203  592764.56  3216990.39  29.077892  111.953101  -16.0564   -8.4992
   213   3200   6266  621974.56  3216360.39  29.069740  112.253095  -15.0706  -10.8273
   214  11658   6353  706554.56  3215490.39  29.050973  113.121469  -15.0212   -9.4240
   215   7176   6390  661734.56  3215120.39  29.054119  112.661262  -15.3264   -9.5151
   216   4400   6421  633974.56  3214810.39  29.054546  112.376162  -15.8067  -11.5589
   217   3343   6483  623404.56  3214190.39  29.050021  112.267544  -20.5464  -10.3474
   218   4454   6519  634514.56  3213830.39  29.045647  112.381590  -15.0629   -9.8301
   219  10296   6561  692934.56  3213410.39  29.034347  112.981294  -15.6361   -9.1890
   220   8643   6574  676404.56  3213280.39  29.035571  112.811596  -14.6269  -10.1131
   221   2910   6584  619074.56  3213180.39  29.041319  112.222969  -14.0275  -10.1828
   222  12574   6608  715714.56  3212940.39  29.026455  113.215000  -13.6794   -7.9479
   223    357   6642  593544.56  3212600.39  29.038216  111.960747  -16.3694   -9.5143
   224  12740   6646  717374.56  3212560.39  29.022745  113.231961  -14.7655  -10.2498
   225   1030   6653  600274.56  3212490.39  29.036712  112.029848  -14.6016  -10.3694
   226  12644   6695  716414.56  3212070.39  29.018489  113.222015  -14.4593   -9.0970
   227  10885   6712  698824.56  3211900.39  29.019821  113.041481  -15.8267   -9.3566
   228   2642   6752  616394.56  3211500.39  29.026407  112.195275  -14.9454   -8.3793
   229   7719   6784  667164.56  3211180.39  29.017871  112.716428  -15.9539  -12.7085
   230   4362   6810  633594.56  3210920.39  29.019486  112.371796  -14.6686   -8.3455
   231  11612   6840  706094.56  3210620.39  29.007121  113.115850  -16.6913  -11.4888
   232  11990   6840  709874.56  3210620.39  29.006504  113.154635  -15.3528  -10.4763
   233  10531   6848  695284.56  3210540.39  29.008100  113.004914  -14.3508   -6.8668
   234   4961   6851  639584.56  3210510.39  29.015144  112.433237  -13.7609   -8.7349
   235   4015   6883  630124.56  3210190.39  29.013258  112.336088  -15.7237  -10.3962
   236   5754   6935  647514.56  3209670.39  29.006672  112.514527  -15.0732   -9.9688
   237   4382   6963  633794.56  3209390.39  29.005659  112.373666  -14.7609   -9.9422
   238   7040   6975  660374.56  3209270.39  29.001511  112.646460  -14.5292   -9.2824
   239  11028   6991  700254.56  3209110.39  28.994431  113.055657  -17.9041  -12.5173
   240  11707   7014  707044.56  3208880.39  28.991273  113.125277  -17.0991  -12.7677
   241   9988   7020  689854.56  3208820.39  28.993405  112.948902  -15.0192   -9.5229
   242   5369   7028  643664.56  3208740.39  28.998720  112.474891  -13.3849   -9.0579
   243   1722   7033  607194.56  3208690.39  29.001856  112.100544  -17.2531   -9.4535
   244   2283   7064  612804.56  3208380.39  28.998574  112.158100  -14.1042   -7.2533
   245  12229   7071  712264.56  3208310.39  28.985274  113.178720  -13.3008   -8.7230
   246   1609   7073  606064.56  3208290.39  28.998340  112.088907  -19.2353  -12.4487
   247   4503   7098  635004.56  3208040.39  28.993350  112.385924  -15.1190  -10.0587
   248   2570   7161  615674.56  3207410.39  28.989564  112.187460  -15.1417   -8.1754
   249  10101   7173  690984.56  3207290.39  28.979434  112.960236  -14.2731   -9.6292
   250  10121   7185  691184.56  3207170.39  28.978322  112.962267  -16.0900   -8.9882
   251  11508   7209  705054.56  3206930.39  28.974005  113.104505  -13.6962   -6.9983
   252  11425   7229  704224.56  3206730.39  28.972334  113.095955  -15.1649   -9.6300
   253   3708   7315  627054.56  3205870.39  28.974585  112.304083  -16.0196  -10.5330
   254   9771   7353  687684.56  3205490.39  28.963686  112.926081  -13.4798   -8.4026
   255   6589   7363  655864.56  3205390.39  28.967063  112.599635  -15.7915  -10.8313
   256  10641   7396  696384.56  3205060.39  28.958500  113.015243  -15.1359   -9.8056
   257  12590   7397  715874.56  3205050.39  28.955266  113.215124  -14.8430  -10.0728
   258   1690   7431  606874.56  3204710.39  28.965966  112.096880  -14.2197   -3.2249
   259    338   7443  593354.56  3204590.39  28.965943  111.958129  -16.9777   -9.5210
   260  10969   7490  699664.56  3204120.39  28.949512  113.048717  -15.0389   -8.8673
   261   6661   7493  656584.56  3204090.39  28.955246  112.606841  -14.8858   -9.7361
   262   5069   7511  640664.56  3203910.39  28.955473  112.443496  -13.8647   -6.4610
   263  11627   7556  706244.56  3203460.39  28.942515  113.116075  -14.4765   -9.9978
   264  10702   7592  696994.56  3203100.39  28.940726  113.021156  -16.0230  -10.5144
   265   3932   7608  629294.56  3202940.39  28.947921  112.326732  -17.8097  -11.1831
   266   9579   7608  685764.56  3202940.39  28.940963  112.905965  -14.0447   -7.7370
   267   3788   7634  627854.56  3202680.39  28.945720  112.311930  -17.5812  -11.6891
   268  11047   7638  700444.56  3202640.39  28.936040  113.056452  -14.4805   -9.0184
   269   5637   7645  646344.56  3202570.39  28.942744  112.501593  -17.8887  -11.9230
   270   3830   7693  628274.56  3202090.39  28.940354  112.316171  -16.7117  -11.1002
   271   7192   7699  661894.56  3202030.39  28.935998  112.661016  -15.5373   -9.0436
   272   4258   7723  632554.56  3201790.39  28.937210  112.360041  -15.4046  -10.2047
   273   8337   7726  673344.56  3201760.39  28.932062  112.778405  -16.3740  -10.4313
   274   7901   7740  668984.56  3201620.39  28.931382  112.733670  -15.2150  -10.3589
   275    470   7786  594674.56  3201160.39  28.934891  111.971386  -15.0507  -10.5235
   276  11496   7791  704934.56  3201110.39  28.921528  113.102213  -15.3990   -9.6599
   277   5598   7813  645954.56  3200890.39  28.927630  112.497375  -16.6773  -13.1864
   278   7733   7827  667304.56  3200750.39  28.923754  112.716311  -15.0549   -8.1440
   279   8695   7858  676924.56  3200440.39  28.919663  112.814911  -16.0941  -12.2121
   280   5551   7985  645484.56  3199170.39  28.912164  112.492332  -14.0798   -9.5955
   281    706   8171  597034.56  3197310.39  28.899968  111.995265  -15.6474   -8.8589
   282   4407   8177  634044.56  3197250.39  28.896088  112.374785  -14.8255  -10.4325
   283  12395   8179  713924.56  3197230.39  28.885062  113.193642  -16.4047  -10.0990
   284  12467   8193  714644.56  3197090.39  28.883679  113.200994  -14.8665   -8.7015
   285  11843   8233  708404.56  3196690.39  28.881101  113.136971  -15.8898   -9.3338
   286   7694   8312  666914.56  3195900.39  28.880048  112.711594  -15.4230  -11.0200
   287    986   8343  599834.56  3195590.39  28.884231  112.023828  -15.2017   -8.1767
   288   2103   8352  611004.56  3195500.39  28.882500  112.138353  -17.0171  -11.9236
   289   7638   8356  666354.56  3195460.39  28.876151  112.705789  -15.5401  -10.0254
   290   4650   8363  636474.56  3195390.39  28.879048  112.399476  -15.6667  -11.3270
   291   5082   8370  640794.56  3195320.39  28.877949  112.443755  -15.7721  -12.6369
   292   8641   8372  676384.56  3195300.39  28.873367  112.808569  -18.7190  -12.7632
   293  11525   8433  705224.56  3194690.39  28.863574  113.104018  -13.9060   -8.6364
   294  12398   8444  713954.56  3194580.39  28.861155  113.193447  -14.4970   -9.1311
   295   4415   8485  634124.56  3194170.39  28.868288  112.375239  -14.8117   -9.8017
   296   6979   8512  659764.56  3193900.39  28.862914  112.638018  -18.4278  -12.7483
   297    272   8527  592694.56  3193750.39  28.868161  111.950463  -15.7919   -5.3556
   298  11894   8545  708914.56  3193570.39  28.852876  113.141620  -16.5996  -10.1219
   299  11124   8587  701214.56  3193150.39  28.850318  113.062655  -17.9431   -9.5484
   300   9298   8593  682954.56  3193090.39  28.852509  112.875548  -14.9794  -10.7983
   301   8798   8607  677954.56  3192950.39  28.851949  112.824290  -14.4808  -10.0566
   302   8767   8631  677644.56  3192710.39  28.849827  112.821076  -12.5262   -8.6597
   303  11961   8632  709584.56  3192700.39  28.844919  113.148323  -15.0558  -11.9353
   304   9717   8671  687144.56  3192310.39  28.844868  112.918353  -13.2879   -8.9257
   305    688   8671  596854.56  3192310.39  28.854858  111.992990  -17.2363   -9.8093
   306    947   8684  599444.56  3192180.39  28.853487  112.019529  -16.1153   -9.4502
   307  10449   8719  694464.56  3191830.39  28.839451  112.993268  -13.6633   -9.5781
   308  12038   8744  710354.56  3191580.39  28.834691  113.156003  -16.7189   -9.6854
   309  10104   8835  691014.56  3190670.39  28.829504  112.957727  -13.4462   20.1674
   310   4074   8875  630714.56  3190270.39  28.833447  112.339831  -15.3338   -9.1918
   311   2410   8904  614074.56  3189980.39  28.832416  112.169273  -15.6019   -9.8929
   312  11480   8925  704774.56  3189770.39  28.819267  113.098516  -11.5005   -7.0984
   313  11155   8968  701524.56  3189340.39  28.815902  113.065152  -10.7939   -5.0412
   314  10132   8970  691294.56  3189320.39  28.817284  112.960367  -15.4252   -9.1251
   315   3230   8977  622274.56  3189250.39  28.825074  112.253228  -17.7320  -10.2533
   316     75   8983  590724.56  3189190.39  28.827148  111.929899  -17.2307   -8.3271
   317   6284   9004  652814.56  3188980.39  28.819368  112.566119  -14.7563   -9.2366
   318    746   9015  597434.56  3188870.39  28.823769  111.998639  -15.3141   -9.4614
   319    542   9039  595394.56  3188630.39  28.821756  111.977713  -16.0831  -11.6400
   320   1929   9045  609264.56  3188570.39  28.820110  112.119842  -15.1380   -9.2853
   321  12416   9078  714134.56  3188240.39  28.803941  113.194091  -14.7039   -5.3752
   322   1769   9116  607664.56  3187860.39  28.813838  112.103378  -14.8933   -7.9381
   323  12122   9138  711194.56  3187640.39  28.799016  113.163873  -14.9447   -5.8930
   324   5782   9143  647794.56  3187590.39  28.807414  112.514505  -15.7940  -10.5170
   325   4394   9189  633914.56  3187130.39  28.804783  112.372252  -15.0640  -10.0359
   326   2399   9237  613964.56  3186650.39  28.802375  112.167810  -16.7603  -11.3239
   327   7629   9247  666264.56  3186550.39  28.795775  112.703556  -17.6786   -9.6162
   328  11190   9270  701874.56  3186320.39  28.788605  113.068198  -15.8668   -9.3135
   329   8580   9273  675774.56  3186290.39  28.792165  112.800917  -21.1334  -12.6892
   330   3761   9285  627584.56  3186170.39  28.796764  112.307294  -17.5863  -11.0217
   331   1759   9313  607564.56  3185890.39  28.796068  112.102167  -15.4839  -10.2705
   332  11445   9342  704424.56  3185600.39  28.781708  113.094179  -15.3408  -11.8624
   333  11148   9368  701454.56  3185340.39  28.779831  113.063724  -14.2200   -9.5374
   334   2038   9383  610354.56  3185190.39  28.789514  112.130682  -14.8955   -8.6388
   335  10875   9391  698724.56  3185110.39  28.778181  113.035732  -14.6130   -8.9913
   336   1394   9418  603914.56  3184840.39  28.786892  112.064676  -17.7111  -11.4186
   337   6493   9487  654904.56  3184150.39  28.775538  112.586871  -15.5556   -8.5847
   338   7815   9535  668124.56  3183670.39  28.769549  112.722180  -15.7828   -8.7632
   339  11788   9537  707854.56  3183650.39  28.763570  113.128940  -14.3276   -7.6225
   340  10826   9581  698234.56  3183210.39  28.761117  113.030383  -15.0742   -9.2896
   341   8533   9608  675304.56  3182940.39  28.762006  112.795586  -18.1037  -11.0208
   342    381   9648  593784.56  3182540.39  28.766913  111.960709  -16.0670   -9.8395
   343  11568   9691  705654.56  3182110.39  28.750032  113.106140  -15.5370  -10.1446
   344   7128   9751  661254.56  3181510.39  28.750939  112.651525  -13.9379   -9.4430
   345   4215   9754  632124.56  3181480.39  28.753985  112.353256  -14.7360   -8.7513
   346   7206   9756  662034.56  3181460.39  28.750390  112.659503  -13.9168  -11.0532
   347   2419   9784  614164.56  3181180.39  28.752994  112.169308  -12.9410   -8.2384
   348   8574   9799  675714.56  3181030.39  28.744718  112.799488  -17.9299  -13.0001
   349  10733   9826  697304.56  3180760.39  28.739159  113.020437  -15.8012   -7.9633
   350   7668   9832  666654.56  3180700.39  28.742944  112.706691  -14.1047   -9.7686
   351   9771   9856  687684.56  3180460.39  28.737889  112.921923  -14.6640   -9.2817
   352   9464   9859  684614.56  3180430.39  28.738062  112.890495  -16.0011  -11.1815
   353   1956   9875  609534.56  3180270.39  28.745183  112.121806  -15.0106   -8.5751
   354  12466   9911  714634.56  3179910.39  28.728725  113.197636  -14.3067   -8.9311
   355   1857   9913  608544.56  3179890.39  28.741838  112.111633  -14.7472   -8.8080
   356   1235   9914  602324.56  3179880.39  28.742256  112.047940  -13.3639   -8.7853
   357   7719   9936  667164.56  3179660.39  28.733495  112.711759  -14.0326   -8.6237
   358  11015   9949  700124.56  3179530.39  28.727629  113.049082  -14.5405   -9.0809
   359    544   9949  595414.56  3179530.39  28.739628  111.977152  -16.2282  -10.3009
   360  12149   9968  711464.56  3179340.39  28.724107  113.165091  -14.0675   -7.2817
   361   6700   9979  656974.56  3179230.39  28.730896  112.607389  -13.8839   -9.6263
   362   5160   9994  641574.56  3179080.39  28.731325  112.449722  -14.2061  -10.3615
   363   3501  10003  624984.56  3178990.39  28.732227  112.279867  -15.2499  -10.2143
   364  10774  10017  697714.56  3178850.39  28.721867  113.024301  -15.3364   -9.6505
   365  12426  10072  714234.56  3178300.39  28.714269  113.193239  -14.1486   -9.1789
   366  11976  10082  709734.56  3178200.39  28.714106  113.147179  -16.1741  -10.7567
   367  10120  10089  691174.56  3178130.39  28.716357  112.957253  -14.8631  -10.0954
   368   7970  10149  669674.56  3177530.39  28.713950  112.737134  -18.4081  -13.2295
   369   3037  10152  620344.56  3177500.39  28.719222  112.232204  -16.0104  -10.3637
   370   9946  10154  689434.56  3177480.39  28.710750  112.939339  -17.2312  -10.7539
   371  11264  10256  702614.56  3176460.39  28.699548  113.074017  -17.3790  -11.5403
   372   9455  10267  684524.56  3176350.39  28.701267  112.888912  -16.8018   -9.8661
   373   1442  10267  604394.56  3176350.39  28.710233  112.068812  -12.6477   -6.5255
   374   6778  10307  657754.56  3175950.39  28.701206  112.614919  -15.4043   -9.6067
   375  12475  10385  714724.56  3175170.39  28.685956  113.197662  -16.7814  -11.5462
   376    257  10388  592544.56  3175140.39  28.700217  111.947406  -16.0556  -10.5094
   377   3392  10397  623894.56  3175050.39  28.696777  112.268279  -15.2630   -8.3239
   378    229  10405  592264.56  3174970.39  28.698702  111.944526  -15.7903   -9.0372
   379   9787  10503  687844.56  3173990.39  28.679498  112.922493  -15.0966  -10.3483
   380   4771  10512  637684.56  3173900.39  28.685004  112.409271  -16.5873   -9.3182
   381    331  10524  593284.56  3173780.39  28.687889  111.954869  -15.1957  -10.0696
   382   5882  10624  648794.56  3172780.39  28.673666  112.522810  -14.8921   -7.4504
   383  12698  10643  716954.56  3172590.39  28.662313  113.219981  -15.3603  -10.0509
   384   4082  10719  630794.56  3171830.39  28.667040  112.338527  -14.9652   -7.7444
   385   3565  10790  625624.56  3171120.39  28.661145  112.285552  -15.9211   -7.9384
   386   3709  10846  627064.56  3170560.39  28.655951  112.300222  -17.6751   -9.5513
   387   1270  10852  602674.56  3170500.39  28.657575  112.050678  -14.5194   -9.0503
   388   2820  10898  618174.56  3170040.39  28.652101  112.209216  -16.9656  -11.9135
   389   9605  10947  686024.56  3169550.39  28.639706  112.903151  -16.1431  -10.2846
   390   6966  11002  659634.56  3169000.39  28.638267  112.633185  -16.3059   -9.5157
   391   3819  11042  628164.56  3168600.39  28.638155  112.311256  -14.4443   -8.9473
   392   2863  11082  618604.56  3168200.39  28.635457  112.213424  -14.2482   -8.1805
   393  10371  11178  693684.56  3167240.39  28.617744  112.981089  -16.2637  -11.2789
   394  10466  11192  694634.56  3167100.39  28.616339  112.990777  -14.3526   -7.4573
   395   2721  11226  617184.56  3166760.39  28.622591  112.198751  -14.3914   -9.4859
   396  11731  11232  707284.56  3166700.39  28.610770  113.120022  -20.1364  -14.5049
   397   4278  11266  632754.56  3166360.39  28.617479  112.357945  -13.2199   -5.0882
   398   3217  11300  622144.56  3166020.39  28.615455  112.249401  -15.4593   -9.5370
   399  11455  11416  704524.56  3164860.39  28.594610  113.091480  -11.7662   -4.7612
   400   8571  11435  675684.56  3164670.39  28.597123  112.796660  -14.6526   -8.0785

     1   1643    105  606404.56  3277970.39  29.627097  112.099115  -24.3141  -21.3822
     2   5874    156  648714.56  3277460.39  29.618155  112.535978  -26.6283  -22.2582
     3   1178    207  601754.56  3276950.39  29.618282  112.050994  -25.0174  -22.0365
     4   3621    290  626184.56  3276120.39  29.608555  112.303179  -23.6779  -20.6705
     5   1165    325  601624.56  3275770.39  29.607645  112.049541  -24.5576  -20.7644
     6  12740    395  717374.56  3275070.39  29.586501  113.244265  -22.2867  -15.8511
     7   1555    488  605524.56  3274140.39  29.592612  112.089655  -25.0870  -20.9073
     8  10492    502  694894.56  3274000.39  29.580570  113.012106  -22.9458  -18.3540
     9   9027    557  680244.56  3273450.39  29.577815  112.860837  -24.2783  -19.1343
    10   1100    645  600974.56  3272570.39  29.578822  112.042532  -25.0184  -21.8621
    11  11184    716  701814.56  3271860.39  29.560168  113.083114  -22.6251  -17.1892
    12  12554    800  715514.56  3271020.39  29.550300  113.224273  -22.3090  -13.6461
    13   9660    925  686574.56  3269770.39  29.543689  112.925527  -23.2711  -16.4599
    14  12379   1020  713764.56  3268820.39  29.530760  113.205791  -23.1565  -14.4076
    15   4191   1039  631884.56  3268630.39  29.540384  112.361126  -24.8068  -18.9435
    16   4684   1108  636814.56  3267940.39  29.533628  112.411907  -23.3122  -15.9511
    17   6701   1126  656984.56  3267760.39  29.529630  112.619968  -23.4792  -16.5148
    18    342   1131  593394.56  3267710.39  29.535557  111.963864  -22.6479  -18.6890
    19   5286   1197  642834.56  3267050.39  29.524923  112.473899  -25.8189  -21.2298
    20   1114   1272  601114.56  3266300.39  29.522232  112.043396  -24.1066  -20.6544
    21    736   1276  597334.56  3266260.39  29.522171  112.004392  -24.0908  -21.1380
    22  10618   1363  696154.56  3265390.39  29.502714  113.023560  -23.2647  -17.6772
    23   8573   1429  675704.56  3264730.39  29.499803  112.812582  -23.2683  -18.4237
    24   2112   1447  611094.56  3264550.39  29.505593  112.146185  -23.9468  -19.5835
    25  11066   1576  700634.56  3263260.39  29.482792  113.069361  -23.4345  -17.4867
    26   9826   1593  688234.56  3263090.39  29.483186  112.941500  -23.2763  -16.1080
    27   8707   1674  677044.56  3262280.39  29.477513  112.826003  -23.7803  -18.4994
    28   1538   1721  605354.56  3261810.39  29.481365  112.086709  -24.1708  -21.4481
    29  11320   1804  703174.56  3260980.39  29.461818  113.095121  -23.0739  -15.7529
    30   2805   1859  618024.56  3260430.39  29.467781  112.217225  -22.9514  -18.7316
    31   4506   1939  635034.56  3259630.39  29.458843  112.392516  -22.7182  -18.2900
    32  12288   2010  712854.56  3258920.39  29.441631  113.194481  -22.4519  -16.3509
    33   2139   2019  611364.56  3258830.39  29.453954  112.148388  -24.9819  -22.1867
    34  11162   2096  701594.56  3258060.39  29.435736  113.078301  -23.3604  -16.5199
    35    176   2096  591734.56  3258060.39  29.448598  111.945925  -25.3538  -21.0785
    36   9302   2128  682994.56  3257740.39  29.435704  112.886585  -25.2808  -18.5311
    37   2170   2338  611674.56  3255640.39  29.425141  112.151259  -24.6135  -22.2683
    38    544   2371  595414.56  3255310.39  29.423507  111.983627  -25.7987  -20.0721
    39   1122   2377  601194.56  3255250.39  29.422512  112.043200  -25.7408  -21.9473
    40    368   2397  593654.56  3255050.39  29.421293  111.965464  -25.3511  -22.1369
    41   4401   2481  633984.56  3254210.39  29.410053  112.381029  -24.3567  -20.1705
    42  11138   2509  701354.56  3253930.39  29.398525  113.075070  -22.5642  -17.1986
    43   9493   2564  684904.56  3253380.39  29.396095  112.905533  -24.3294  -18.9945
    44    828   2592  598254.56  3253100.39  29.403344  112.012703  -23.5709  -18.7785
    45  11151   2596  701484.56  3253060.39  29.390657  113.076250  -23.8324  -16.9635
    46   2244   2613  612414.56  3252890.39  29.400261  112.158605  -24.3967  -18.7141
    47   4465   2616  634624.56  3252860.39  29.397804  112.387458  -24.5547  -20.6993
    48  11003   2729  700004.56  3251730.39  29.378897  113.060765  -23.7555  -16.7040
    49   6128   2750  651254.56  3251520.39  29.383820  112.558615  -25.6115  -22.0526
    50   2885   2771  618824.56  3251310.39  29.385413  112.224487  -23.6111  -19.8967
    51   4706   2826  637034.56  3250760.39  29.378595  112.412028  -24.1015  -19.9195
    52   6614   2835  656114.56  3250670.39  29.375557  112.608559  -24.1250  -17.2100
    53  11108   2851  701054.56  3250510.39  29.367726  113.071355  -22.6934  -16.6523
    54  10902   2884  698994.56  3250180.39  29.365077  113.050084  -23.5565  -17.4847
    55   6775   2895  657724.56  3250070.39  29.369942  112.625056  -26.5679  -21.9654
    56  11043   2921  700404.56  3249810.39  29.361516  113.064535  -22.8906  -17.5741
    57   4893   2975  638904.56  3249270.39  29.364946  112.431104  -24.7262  -17.4220
    58   6854   2983  658514.56  3249190.39  29.361904  112.633066  -27.0101  -21.3818
    59   5201   3087  641984.56  3248150.39  29.354497  112.462684  -24.7334  -17.2517
    60   7104   3103  661014.56  3247990.39  29.350760  112.658638  -26.2538  -21.4846
    61   5320   3150  643174.56  3247520.39  29.348677  112.474858  -25.7732  -21.5016
    62   9835   3174  688324.56  3247280.39  29.340563  112.939717  -25.4715  -21.9304
    63  10129   3181  691264.56  3247210.39  29.339488  112.969972  -25.0424  -20.5870
    64   7845   3215  668424.56  3246870.39  29.339685  112.734770  -25.8738  -21.7568
    65   7071   3226  660684.56  3246760.39  29.339706  112.655060  -25.4183  -19.7868
    66   5429   3268  644264.56  3246340.39  29.337906  112.485928  -24.0851  -18.3766
    67   2560   3293  615574.56  3246090.39  29.338614  112.190454  -23.3596  -19.6171
    68  10218   3320  692154.56  3245820.39  29.326814  112.978892  -24.9331  -21.2821
    69   2570   3455  615674.56  3244470.39  29.323986  112.191314  -24.4574  -20.5609
    70  10017   3458  690144.56  3244440.39  29.314671  112.957964  -25.8792  -20.9070
    71   2545   3572  615424.56  3243300.39  29.313452  112.188617  -24.2451  -19.6642
    72   9747   3648  687444.56  3242540.39  29.297937  112.929853  -26.1770  -21.2570
    73   2713   3708  617104.56  3241940.39  29.301024  112.205770  -24.4985  -22.1471
    74  11015   3753  700124.56  3241490.39  29.286517  113.060143  -23.2336  -18.6954
    75   9465   3768  684624.56  3241340.39  29.287529  112.900632  -26.1933  -22.0380
    76   9741   4034  687384.56  3238680.39  29.263127  112.928581  -22.3434  -12.3652
    77   8915   4062  679124.56  3238400.39  29.261801  112.843560  -26.4700  -23.3007
    78   2840   4103  618374.56  3237990.39  29.265263  112.218421  -24.5920  -21.3503
    79   9163   4122  681604.56  3237800.39  29.256034  112.868975  -26.9050  -22.4120
    80   8809   4316  678064.56  3235860.39  29.239037  112.832247  -26.8429  -22.8940
    81   1665   4324  606624.56  3235780.39  29.246368  112.097286  -25.5593  -21.0882
    82   9966   4403  689634.56  3234990.39  29.229506  112.951095  -25.7743  -21.1734
    83   2956   4574  619534.56  3233280.39  29.222652  112.229850  -23.8239  -22.0565
    84   1839   4597  608364.56  3233050.39  29.221584  112.114922  -23.7376  -20.5296
    85   5572   4618  645694.56  3232840.39  29.215938  112.498874  -25.9308  -23.2277
    86   5195   4679  641924.56  3232230.39  29.210863  112.460022  -26.1146  -23.1716
    87   2852   4785  618494.56  3231170.39  29.203711  112.218927  -24.3800  -20.9507
    88   9079   4791  680764.56  3231110.39  29.195805  112.859243  -26.1753  -21.1980
    89   2700   4815  616974.56  3230870.39  29.201145  112.203262  -23.8825  -20.3851
    90   6093   4833  650904.56  3230690.39  29.195929  112.552165  -26.4631  -22.7284
    91   5748   4897  647454.56  3230050.39  29.190561  112.516605  -26.7027  -23.6014
    92   2104   4944  611014.56  3229580.39  29.190041  112.141836  -23.0633  -17.6972
    93   2604   4952  616014.56  3229500.39  29.188871  112.193246  -24.4372  -20.4847
    94   5668   4961  646654.56  3229410.39  29.184880  112.508295  -27.1212  -23.3394
    95   1340   5023  603374.56  3228790.39  29.183559  112.063193  -24.7446  -20.9844
    96  10697   5064  696944.56  3228380.39  29.168765  113.025095  -24.4232  -20.3278
    97  10383   5122  693804.56  3227800.39  29.164018  112.992723  -24.4574  -18.2694
    98  12534   5204  715314.56  3226980.39  29.153150  113.213603  -22.1186  -20.8355
    99  12283   5227  712804.56  3226750.39  29.151500  113.187770  -22.5268  -18.7609
   100   9032   5273  680294.56  3226290.39  29.152391  112.853629  -25.6571  -20.3081
   101   2796   5568  617934.56  3223340.39  29.133107  112.212336  -24.6470  -20.7503
   102   3892   5660  628894.56  3222420.39  29.123739  112.324872  -24.1383  -20.9959
   103   3096   5723  620934.56  3221790.39  29.118838  112.243002  -23.4169  -21.2166
   104  10791   5818  697884.56  3220840.39  29.100608  113.033416  -24.2797  -20.3153
   105   8813   5852  678104.56  3220500.39  29.100468  112.830198  -26.2020  -20.0885
   106   5064   5882  640614.56  3220200.39  29.102464  112.445028  -24.0467  -19.3816
   107  10968   5897  699654.56  3220050.39  29.093205  113.051453  -23.8361  -19.4847
   108   3269   6102  622664.56  3218000.39  29.084472  112.260363  -24.5517  -20.9299
   109    152   6122  591494.56  3217800.39  29.085294  111.940120  -24.5721  -20.1964
   110  10032   6175  690294.56  3217270.39  29.069564  112.954853  -24.8630  -18.9094
   111  10913   6237  699104.56  3216650.39  29.062623  113.045199  -23.6974  -19.3173
   112   3415   6273  624124.56  3216290.39  29.068900  112.275171  -24.4517  -21.1853
   113  10593   6418  695904.56  3214840.39  29.046793  113.012029  -24.0530  -19.3988
   114  11131   6426  701284.56  3214760.39  29.045232  113.067240  -23.6710  -19.2442
   115   8279   6517  672764.56  3213850.39  29.041212  112.774318  -25.3816  -19.7756
   116   8106   6625  671034.56  3212770.39  29.031702  112.756392  -25.7436  -20.6498
   117   3884   6630  628814.56  3212720.39  29.036220  112.322931  -23.3103  -20.4318
   118   4466   6660  634634.56  3212420.39  29.032911  112.382653  -23.6493  -21.0350
   119   9617   6685  686144.56  3212170.39  29.024171  112.911392  -25.7150  -19.8697
   120   4592   6760  635894.56  3211420.39  29.023754  112.395468  -23.6019  -20.9396
   121   4111   6839  631084.56  3210630.39  29.017130  112.345994  -23.9387  -21.3743
   122   9668   6882  686654.56  3210200.39  29.006326  112.916299  -25.6443  -19.8210
   123   2854   6903  618514.56  3209990.39  29.012585  112.216881  -23.0258  -19.4909
   124   2363   6927  613604.56  3209750.39  29.010866  112.166451  -23.1173  -19.8855
   125   9258   6940  682554.56  3209620.39  29.001687  112.874130  -24.2050  -11.7272
   126    580   7018  595774.56  3208840.39  29.004118  111.983326  -23.6153  -17.8846
   127   3556   7131  625534.56  3207710.39  28.991339  112.288691  -24.2385  -19.3148
   128   7067   7178  660644.56  3207240.39  28.983162  112.648940  -25.2297  -11.4380
   129   4884   7215  638814.56  3206870.39  28.982384  112.424882  -23.2138  -20.7456
   130   7471   7216  664684.56  3206860.39  28.979219  112.690339  -25.4037  -21.2345
   131   1309   7267  603064.56  3206350.39  28.981079  112.057934  -24.6718  -21.5680
   132   7781   7328  667784.56  3205740.39  28.968710  112.721978  -25.1969  -20.2171
   133   6017   7350  650144.56  3205520.39  28.968921  112.540966  -23.6863  -20.5345
   134   3970   7370  629674.56  3205320.39  28.969359  112.330906  -23.9125  -20.1284
   135    769   7409  597664.56  3204930.39  28.968689  112.002388  -26.0414  -20.8269
   136    961   7442  599584.56  3204600.39  28.965562  112.022062  -25.9339  -20.3541
   137   5457   7471  644544.56  3204310.39  28.958649  112.483353  -24.3740  -20.8898
   138   5084   7494  640814.56  3204080.39  28.956990  112.445056  -24.7482  -20.9558
   139   1042   7612  600394.56  3202900.39  28.950157  112.030222  -25.4937  -21.3174
   140   9288   7749  682854.56  3201530.39  28.928663  112.875892  -25.6162  -18.6876
   141   9055   7777  680524.56  3201250.39  28.926468  112.851954  -26.0004  -19.0443
   142   5507   7800  645044.56  3201020.39  28.928907  112.488058  -23.8219  -21.1832
   143   1005   7807  600024.56  3200950.39  28.932588  112.026252  -25.7365  -21.9025
   144   1702   7922  606994.56  3199800.39  28.921646  112.097645  -24.9248  -20.5079
   145   3123   7939  621204.56  3199630.39  28.918845  112.243378  -24.3483  -19.9834
   146   8639   8073  676364.56  3198290.39  28.900344  112.808832  -25.6195  -21.0158
   147   7956   8086  669534.56  3198160.39  28.900093  112.738790  -25.6608  -20.7903
   148   3715   8145  627124.56  3197570.39  28.899681  112.303864  -24.3423  -21.6054
   149   7655   8169  666524.56  3197330.39  28.893000  112.707807  -24.7109  -19.4876
   150   3396   8265  623934.56  3196370.39  28.889165  112.271020  -25.1282  -21.6327
   151   8802   8284  677994.56  3196180.39  28.881083  112.825210  -24.6208  -19.3542
   152   8014   8410  670114.56  3194920.39  28.870785  112.744247  -24.5160  -21.0691
   153   8992   8523  679894.56  3193790.39  28.859257  112.844304  -24.5119  -19.1492
   154  11145   8659  701424.56  3192430.39  28.843790  113.064678  -23.7150  -19.5147
   155   8054   8722  670514.56  3191800.39  28.842584  112.747876  -25.1965  -19.8527
   156   6166   8771  651634.56  3191310.39  28.840532  112.554342  -26.0021  -21.8531
   157   7711   8779  667084.56  3191230.39  28.837892  112.712645  -25.3099  -20.4026
   158   2603   8792  616004.56  3191100.39  28.842350  112.189167  -25.8900  -22.4001
   159  11315   8793  703124.56  3191090.39  28.831435  113.081853  -23.4556  -20.6187
   160   4680   8824  636774.56  3190780.39  28.837418  112.401993  -23.6872  -21.7296
   161   7012   8836  660094.56  3190660.39  28.833640  112.640941  -26.9871  -21.5758
   162   9419   8853  684164.56  3190490.39  28.828881  112.887523  -25.8293  -19.9554
   163   3011   8876  620084.56  3190260.39  28.834395  112.230894  -25.6054  -20.6591
   164   8688   8937  676854.56  3189650.39  28.822330  112.812502  -26.7772  -21.3481
   165   4343   9000  633404.56  3189020.39  28.821891  112.367250  -24.4956  -22.0650
   166   2650   9023  616474.56  3188790.39  28.821462  112.193746  -25.5177  -20.9683
   167   4741   9027  637384.56  3188750.39  28.819035  112.407998  -24.0148  -22.3049
   168   1648   9106  606454.56  3187960.39  28.814841  112.090989  -24.9147  -21.3881
   169   5996   9126  649934.56  3187760.39  28.808700  112.536450  -25.5112  -21.8382
   170  12532   9161  715294.56  3187410.39  28.796261  113.205812  -22.5807  -20.0186
   171   7237   9175  662344.56  3187270.39  28.802772  112.663509  -27.2364  -22.6830
   172   5741   9185  647384.56  3187170.39  28.803671  112.510250  -24.7662  -22.5136
   173   8612   9218  676094.56  3186840.39  28.797083  112.804280  -26.5955  -21.7312
   174   1137   9223  601344.56  3186790.39  28.804695  112.038522  -25.5434  -21.6550
   175   5195   9293  641924.56  3186090.39  28.794540  112.454181  -23.0098  -22.5688
   176   3022   9302  620194.56  3186000.39  28.795942  112.231569  -24.8809  -22.0765
   177   7348   9331  663454.56  3185710.39  28.788556  112.674654  -27.3269  -22.2945
   178   1939   9372  609364.56  3185300.39  28.790591  112.120550  -24.2133  -19.7524
   179   8325   9394  673224.56  3185080.39  28.781594  112.774616  -26.6030  -21.4817
   180   3447   9494  624444.56  3184080.39  28.778212  112.274897  -24.8769  -23.0239
   181   5149   9521  641464.56  3183810.39  28.774017  112.449185  -23.0536  -21.7994
   182   9470   9627  684674.56  3182750.39  28.758983  112.891487  -25.3858  -21.2194
   183   3472   9813  624694.56  3180890.39  28.749401  112.277107  -24.5924  -22.0895
   184   5056  10008  640534.56  3178940.39  28.730175  112.439057  -23.2817  -21.5745
   185   6209  10016  652064.56  3178860.39  28.728145  112.557078  -25.2273  -20.3763
   186   3976  10026  629734.56  3178760.39  28.729682  112.328472  -24.3597  -21.4456
   187   9091  10163  680884.56  3177390.39  28.711165  112.851832  -25.6384  -20.5983
   188  11359  10223  703564.56  3176790.39  28.702375  113.083795  -23.6167  -19.9239
   189   5845  10408  648424.56  3174940.39  28.693199  112.519306  -25.2760  -19.8350
   190   4136  10410  631334.56  3174920.39  28.694869  112.344409  -23.6632  -21.8547
   191   7851  10411  668484.56  3174910.39  28.690467  112.724568  -25.1588  -20.4527
   192   7999  10446  669964.56  3174560.39  28.687116  112.739659  -26.0196  -21.6890
   193   9403  10623  684004.56  3172790.39  28.669225  112.883017  -24.8526  -20.1430
   194   8264  10724  672614.56  3171780.39  28.661683  112.766351  -26.0248  -21.3378
   195   7664  10800  666614.56  3171020.39  28.655613  112.704865  -25.5956  -20.7075
   196   5818  10863  648154.56  3170390.39  28.652174  112.515951  -23.9857  -19.1110
   197   9239  10982  682364.56  3169200.39  28.637069  112.865668  -26.7400  -22.6954
   198   8483  10998  674804.56  3169040.39  28.636669  112.788333  -25.5251  -21.0548
   199   4753  11082  637504.56  3168200.39  28.633588  112.406742  -23.6575  -21.9051
   200   5270  11425  642674.56  3164770.39  28.602078  112.459192  -22.3446  -20.6117
