# Supplementary material for: Monitoring monthly surface water dynamics of Dongting Lake using Sentinel-1 data at 10 m
Source: PeerJ. 2018 Jun 20;6:e4992. doi: 10.7717/peerj.4992 (PMC6015492; doi:10.7717/peerj.4992)
Supplement: Supplemental Information 7 [file peerj-06-4992-s007.txt]

; ENVI Output of ROIs (5.2) [Tue Dec 26 18:38:38 2017]
; Number of ROIs: 2
; File Dimension: 12794 x 11444
;
; ROI name: water_sample
; ROI rgb value: {0, 255, 0}
; ROI npts: 200
;
; ROI name: non_water_sample
; ROI rgb value: {255, 0, 0}
; ROI npts: 400
;   ID      X      Y      Map X       Map Y        Lat         Lon        B3        B4
     1   1643    105  606404.56  3277970.39  29.627097  112.099115  -24.5832  -20.2277
     2   1178    207  601754.56  3276950.39  29.618282  112.050994  -26.1690  -22.2424
     3   3621    290  626184.56  3276120.39  29.608555  112.303179  -23.2212  -20.8255
     4   1165    325  601624.56  3275770.39  29.607645  112.049541  -26.2112  -13.9570
     5  12740    395  717374.56  3275070.39  29.586501  113.244265  -23.5466  -15.6562
     6   1555    488  605524.56  3274140.39  29.592612  112.089655  -25.9047  -19.4812
     7  10492    502  694894.56  3274000.39  29.580570  113.012106  -24.6582  -22.5450
     8   9027    557  680244.56  3273450.39  29.577815  112.860837  -25.6467  -21.3664
     9   1100    645  600974.56  3272570.39  29.578822  112.042532  -25.9275  -21.8467
    10  11184    716  701814.56  3271860.39  29.560168  113.083114  -23.6595  -21.0046
    11  12554    800  715514.56  3271020.39  29.550300  113.224273  -23.2917  -17.7527
    12   9660    925  686574.56  3269770.39  29.543689  112.925527  -25.0269  -21.6298
    13   4590    959  635874.56  3269430.39  29.547174  112.402394  -24.4967  -19.0322
    14  12379   1020  713764.56  3268820.39  29.530760  113.205791  -23.1191  -16.4712
    15   4191   1039  631884.56  3268630.39  29.540384  112.361126  -25.4113  -21.0662
    16   6701   1126  656984.56  3267760.39  29.529630  112.619968  -24.2741  -17.6443
    17   5286   1197  642834.56  3267050.39  29.524923  112.473899  -26.8424  -22.2016
    18   1114   1272  601114.56  3266300.39  29.522232  112.043396  -25.0201  -19.8104
    19    736   1276  597334.56  3266260.39  29.522171  112.004392  -26.5916  -20.8833
    20    157   1285  591544.56  3266170.39  29.521797  111.944644  -25.9841  -22.0946
    21  10618   1363  696154.56  3265390.39  29.502714  113.023560  -23.8124  -21.7104
    22  12263   1394  712604.56  3265080.39  29.497228  113.193101  -24.4744  -15.6281
    23   8573   1429  675704.56  3264730.39  29.499803  112.812582  -25.7795  -20.3836
    24   2106   1456  611034.56  3264460.39  29.504786  112.145557  -22.9029  -20.5015
    25  11066   1576  700634.56  3263260.39  29.482792  113.069361  -23.7711  -20.8358
    26   9831   1597  688284.56  3263050.39  29.482817  112.942009  -24.6337  -21.4051
    27   8707   1674  677044.56  3262280.39  29.477513  112.826003  -25.1777  -21.2919
    28   1538   1721  605354.56  3261810.39  29.481365  112.086709  -25.1002  -20.7477
    29  11320   1804  703174.56  3260980.39  29.461818  113.095121  -23.5413  -19.0384
    30   2805   1859  618024.56  3260430.39  29.467781  112.217225  -24.5077  -22.0125
    31   4506   1939  635034.56  3259630.39  29.458843  112.392516  -23.8373  -18.4392
    32  12288   2010  712854.56  3258920.39  29.441631  113.194481  -23.6403  -20.3141
    33   2139   2019  611364.56  3258830.39  29.453954  112.148388  -25.1613  -21.4752
    34  11162   2096  701594.56  3258060.39  29.435736  113.078301  -24.8461  -19.8340
    35    176   2096  591734.56  3258060.39  29.448598  111.945925  -25.7194  -20.1349
    36   9302   2128  682994.56  3257740.39  29.435704  112.886585  -25.2324  -18.8757
    37   2170   2338  611674.56  3255640.39  29.425141  112.151259  -24.6305  -22.6789
    38    544   2371  595414.56  3255310.39  29.423507  111.983627  -25.7313  -20.4984
    39   1122   2377  601194.56  3255250.39  29.422512  112.043200  -26.8801  -22.3895
    40    368   2397  593654.56  3255050.39  29.421293  111.965464  -25.1958  -19.5725
    41   4401   2481  633984.56  3254210.39  29.410053  112.381029  -25.4193  -20.2233
    42  11138   2509  701354.56  3253930.39  29.398525  113.075070  -24.3274  -21.1760
    43   9493   2564  684904.56  3253380.39  29.396095  112.905533  -25.1466  -21.7341
    44    828   2592  598254.56  3253100.39  29.403344  112.012703  -25.1033  -18.8257
    45  11236   2593  702334.56  3253090.39  29.390791  113.085010  -22.5319  -17.2680
    46   2244   2613  612414.56  3252890.39  29.400261  112.158605  -24.4900  -18.4031
    47   4465   2616  634624.56  3252860.39  29.397804  112.387458  -24.6062  -21.4092
    48  11003   2729  700004.56  3251730.39  29.378897  113.060765  -23.2578  -20.4234
    49   6128   2750  651254.56  3251520.39  29.383820  112.558615  -26.5900  -20.7756
    50   2885   2771  618824.56  3251310.39  29.385413  112.224487  -24.7982  -22.5162
    51   4706   2826  637034.56  3250760.39  29.378595  112.412028  -24.4521  -14.0701
    52   6614   2835  656114.56  3250670.39  29.375557  112.608559  -25.3947  -17.6688
    53  11108   2851  701054.56  3250510.39  29.367726  113.071355  -23.1457  -18.7631
    54  10902   2884  698994.56  3250180.39  29.365077  113.050084  -24.3678  -21.1201
    55   6775   2895  657724.56  3250070.39  29.369942  112.625056  -27.6139  -22.5725
    56  11043   2921  700404.56  3249810.39  29.361516  113.064535  -23.2716  -19.5924
    57   4893   2975  638904.56  3249270.39  29.364946  112.431104  -26.2463  -17.8732
    58   6854   2983  658514.56  3249190.39  29.361904  112.633066  -26.7379  -22.6109
    59   5201   3087  641984.56  3248150.39  29.354497  112.462684  -25.7986  -18.9177
    60  10546   3099  695434.56  3248030.39  29.346243  113.013046  -24.0355  -16.5863
    61   7104   3103  661014.56  3247990.39  29.350760  112.658638  -26.9359  -21.9483
    62   5320   3150  643174.56  3247520.39  29.348677  112.474858  -26.1539  -17.3603
    63   9835   3174  688324.56  3247280.39  29.340563  112.939717  -24.7310  -20.1774
    64  10129   3181  691264.56  3247210.39  29.339488  112.969972  -23.9088  -21.6662
    65   7845   3215  668424.56  3246870.39  29.339685  112.734770  -25.0575  -21.5051
    66   5429   3268  644264.56  3246340.39  29.337906  112.485928  -24.2809  -16.4051
    67   2563   3299  615604.56  3246030.39  29.338069  112.190756  -24.3377  -23.2566
    68  10218   3320  692154.56  3245820.39  29.326814  112.978892  -25.1568  -17.9948
    69   6964   3343  659614.56  3245590.39  29.329286  112.643874  -26.0050  -20.4354
    70   2570   3455  615674.56  3244470.39  29.323986  112.191314  -24.8984  -22.4059
    71  10017   3458  690144.56  3244440.39  29.314671  112.957964  -26.1711  -21.8285
    72   2545   3572  615424.56  3243300.39  29.313452  112.188617  -24.7364  -22.2599
    73   9747   3648  687444.56  3242540.39  29.297937  112.929853  -26.1134  -22.8208
    74   2713   3708  617104.56  3241940.39  29.301024  112.205770  -24.3992  -22.6932
    75  10902   3753  698994.56  3241490.39  29.286696  113.048516  -23.6659  -14.5940
    76   9465   3768  684624.56  3241340.39  29.287529  112.900632  -26.2102  -20.2445
    77   9715   4008  687124.56  3238940.39  29.265511  112.925950  -23.3865  -13.0185
    78   8915   4062  679124.56  3238400.39  29.261801  112.843560  -26.9146  -22.6178
    79   2840   4103  618374.56  3237990.39  29.265263  112.218421  -25.0700  -20.0437
    80   9163   4122  681604.56  3237800.39  29.256034  112.868975  -26.4085  -20.2712
    81   8809   4316  678064.56  3235860.39  29.239037  112.832247  -26.6692  -22.2362
    82   1665   4324  606624.56  3235780.39  29.246368  112.097286  -25.6684  -21.2429
    83   2956   4574  619534.56  3233280.39  29.222652  112.229850  -24.8760  -22.0585
    84   1839   4597  608364.56  3233050.39  29.221584  112.114922  -23.0343  -21.4029
    85   5572   4618  645694.56  3232840.39  29.215938  112.498874  -26.5759  -22.7426
    86   5195   4679  641924.56  3232230.39  29.210863  112.460022  -26.7201  -21.1151
    87   2852   4785  618494.56  3231170.39  29.203711  112.218927  -25.3009  -23.2789
    88   2701   4816  616984.56  3230860.39  29.201054  112.203364  -23.5137  -18.9782
    89   6093   4833  650904.56  3230690.39  29.195929  112.552165  -27.3520  -21.5398
    90   5748   4897  647454.56  3230050.39  29.190561  112.516605  -27.5436  -21.4509
    91   2104   4944  611014.56  3229580.39  29.190041  112.141836  -22.9246  -18.4709
    92   2604   4952  616014.56  3229500.39  29.188871  112.193246  -24.0285  -21.3007
    93   5668   4961  646654.56  3229410.39  29.184880  112.508295  -27.1819  -21.8086
    94   1340   5023  603374.56  3228790.39  29.183559  112.063193  -25.8135  -20.1829
    95  10697   5064  696944.56  3228380.39  29.168765  113.025095  -24.0085  -19.3494
    96  10383   5122  693804.56  3227800.39  29.164018  112.992723  -25.5659  -17.4972
    97  12534   5204  715314.56  3226980.39  29.153150  113.213603  -23.3684  -23.0712
    98  12283   5227  712804.56  3226750.39  29.151500  113.187770  -23.4234  -20.7755
    99   9032   5273  680294.56  3226290.39  29.152391  112.853629  -26.2834  -20.2933
   100  10273   5549  692704.56  3223530.39  29.125669  112.980679  -24.8319  -19.3246
   101   2796   5568  617934.56  3223340.39  29.133107  112.212336  -24.7362  -20.8505
   102   3892   5660  628894.56  3222420.39  29.123739  112.324872  -25.1755  -21.4200
   103   3096   5723  620934.56  3221790.39  29.118838  112.243002  -25.3516  -18.9825
   104  10791   5818  697884.56  3220840.39  29.100608  113.033416  -23.1456  -17.1932
   105   5064   5882  640614.56  3220200.39  29.102464  112.445028  -24.4294  -17.8162
   106  10968   5897  699654.56  3220050.39  29.093205  113.051453  -23.6407  -14.3501
   107   3269   6102  622664.56  3218000.39  29.084472  112.260363  -26.2063  -20.6935
   108    152   6122  591494.56  3217800.39  29.085294  111.940120  -25.6848  -18.1722
   109  10032   6175  690294.56  3217270.39  29.069564  112.954853  -24.3185  -19.6658
   110  10913   6237  699104.56  3216650.39  29.062623  113.045199  -25.0551  -20.5731
   111   3415   6273  624124.56  3216290.39  29.068900  112.275171  -26.0695  -19.3650
   112  10593   6418  695904.56  3214840.39  29.046793  113.012029  -24.3567  -21.2585
   113  11131   6426  701284.56  3214760.39  29.045232  113.067240  -24.1353  -20.9358
   114   8279   6517  672764.56  3213850.39  29.041212  112.774318  -26.6576  -20.2534
   115   8106   6625  671034.56  3212770.39  29.031702  112.756392  -25.4046  -20.5815
   116   3884   6630  628814.56  3212720.39  29.036220  112.322931  -24.2021  -21.4248
   117   4466   6660  634634.56  3212420.39  29.032911  112.382653  -23.9486  -18.6208
   118   9617   6685  686144.56  3212170.39  29.024171  112.911392  -25.7988  -22.1748
   119   4592   6760  635894.56  3211420.39  29.023754  112.395468  -24.1681  -20.6069
   120   4111   6839  631084.56  3210630.39  29.017130  112.345994  -23.0138  -20.4601
   121   9668   6882  686654.56  3210200.39  29.006326  112.916299  -25.6302  -21.5226
   122   2854   6903  618514.56  3209990.39  29.012585  112.216881  -24.5803  -19.2072
   123   2363   6927  613604.56  3209750.39  29.010866  112.166451  -24.1204  -19.1949
   124   9258   6940  682554.56  3209620.39  29.001687  112.874130  -26.3053  -21.5915
   125    580   7018  595774.56  3208840.39  29.004118  111.983326  -24.1178  -18.5802
   126   3556   7131  625534.56  3207710.39  28.991339  112.288691  -23.1362  -16.7315
   127   7067   7178  660644.56  3207240.39  28.983162  112.648940  -26.0629  -20.1632
   128   4876   7202  638734.56  3207000.39  28.983566  112.424077  -23.2926  -20.0388
   129   7471   7216  664684.56  3206860.39  28.979219  112.690339  -26.4713  -21.5827
   130   1309   7267  603064.56  3206350.39  28.981079  112.057934  -24.5556  -19.9979
   131   7781   7328  667784.56  3205740.39  28.968710  112.721978  -26.1995  -21.0385
   132   6017   7350  650144.56  3205520.39  28.968921  112.540966  -24.6805  -19.8943
   133   3970   7370  629674.56  3205320.39  28.969359  112.330906  -24.5496  -20.7099
   134    769   7409  597664.56  3204930.39  28.968689  112.002388  -26.5000  -19.6821
   135    961   7442  599584.56  3204600.39  28.965562  112.022062  -26.5603  -17.4924
   136   5460   7469  644574.56  3204330.39  28.958826  112.483663  -25.4273  -17.8907
   137   5084   7494  640814.56  3204080.39  28.956990  112.445056  -24.7363  -19.2419
   138   1042   7612  600394.56  3202900.39  28.950157  112.030222  -25.5504  -18.4975
   139   9288   7749  682854.56  3201530.39  28.928663  112.875892  -25.3601  -21.4018
   140   9055   7777  680524.56  3201250.39  28.926468  112.851954  -26.7292  -21.2404
   141   5507   7800  645044.56  3201020.39  28.928907  112.488058  -24.9359  -19.0331
   142   1005   7807  600024.56  3200950.39  28.932588  112.026252  -25.4593  -19.3416
   143   1702   7922  606994.56  3199800.39  28.921646  112.097645  -25.9084  -17.3840
   144   3135   7942  621324.56  3199600.39  28.918563  112.244606  -24.9523  -18.9488
   145   8639   8073  676364.56  3198290.39  28.900344  112.808832  -26.7836  -22.3292
   146   7956   8086  669534.56  3198160.39  28.900093  112.738790  -24.6543  -17.9654
   147   3715   8145  627124.56  3197570.39  28.899681  112.303864  -25.2266  -19.8973
   148   7655   8169  666524.56  3197330.39  28.893000  112.707807  -26.2599  -20.0045
   149   3396   8265  623934.56  3196370.39  28.889165  112.271020  -24.8536  -19.6705
   150   8802   8284  677994.56  3196180.39  28.881083  112.825210  -24.3500  -18.8550
   151   8014   8410  670114.56  3194920.39  28.870785  112.744247  -25.1851  -20.6871
   152   8992   8523  679894.56  3193790.39  28.859257  112.844304  -24.0228  -19.1238
   153   3302   8655  622994.56  3192470.39  28.854063  112.260957  -26.0954  -18.7318
   154  11145   8659  701424.56  3192430.39  28.843790  113.064678  -24.6936  -21.0156
   155   8054   8722  670514.56  3191800.39  28.842584  112.747876  -27.0080  -22.1344
   156   6166   8771  651634.56  3191310.39  28.840532  112.554342  -27.1707  -23.5179
   157   7711   8779  667084.56  3191230.39  28.837892  112.712645  -25.6163  -17.3505
   158   2603   8792  616004.56  3191100.39  28.842350  112.189167  -26.2685  -19.1027
   159  11315   8793  703124.56  3191090.39  28.831435  113.081853  -25.1675  -19.5896
   160   4680   8824  636774.56  3190780.39  28.837418  112.401993  -24.1525  -20.7849
   161   7012   8836  660094.56  3190660.39  28.833640  112.640941  -28.0614  -22.3626
   162   9419   8853  684164.56  3190490.39  28.828881  112.887523  -27.0293  -21.5155
   163   3011   8876  620084.56  3190260.39  28.834395  112.230894  -25.6153  -20.6433
   164   8688   8937  676854.56  3189650.39  28.822330  112.812502  -27.8932  -22.6583
   165   4343   9000  633404.56  3189020.39  28.821891  112.367250  -25.1401  -21.0133
   166   2650   9023  616474.56  3188790.39  28.821462  112.193746  -25.8620  -18.7777
   167   4741   9027  637384.56  3188750.39  28.819035  112.407998  -24.4815  -19.7187
   168   1719   9076  607164.56  3188260.39  28.817489  112.098293  -24.3619  -18.2563
   169   5996   9126  649934.56  3187760.39  28.808700  112.536450  -26.9903  -22.7934
   170  12532   9161  715294.56  3187410.39  28.796261  113.205812  -24.8168  -21.2758
   171   7237   9175  662344.56  3187270.39  28.802772  112.663509  -28.4749  -22.9825
   172   5741   9185  647384.56  3187170.39  28.803671  112.510250  -25.8369  -20.3891
   173   8612   9218  676094.56  3186840.39  28.797083  112.804280  -27.9283  -21.7304
   174   5195   9293  641924.56  3186090.39  28.794540  112.454181  -23.2459  -21.5412
   175   3022   9302  620194.56  3186000.39  28.795942  112.231569  -25.5287  -22.7881
   176   7348   9331  663454.56  3185710.39  28.788556  112.674654  -28.1476  -21.3494
   177   1939   9372  609364.56  3185300.39  28.790591  112.120550  -24.5727  -20.4027
   178   3447   9494  624444.56  3184080.39  28.778212  112.274897  -25.4988  -19.1389
   179   5149   9521  641464.56  3183810.39  28.774017  112.449185  -25.0241  -21.8418
   180   9470   9627  684674.56  3182750.39  28.758983  112.891487  -26.6504  -21.5680
   181   3472   9813  624694.56  3180890.39  28.749401  112.277107  -25.4070  -19.6757
   182   5056  10008  640534.56  3178940.39  28.730175  112.439057  -24.4132  -22.7714
   183   6209  10016  652064.56  3178860.39  28.728145  112.557078  -25.4291  -20.7298
   184   3976  10026  629734.56  3178760.39  28.729682  112.328472  -24.8820  -22.9094
   185   9088  10166  680854.56  3177360.39  28.710898  112.851521  -25.5512  -16.0748
   186  11378  10222  703754.56  3176800.39  28.702436  113.085741  -25.3014  -20.9320
   187   9232  10356  682294.56  3175460.39  28.693555  112.865952  -25.8203  -20.6136
   188   5845  10408  648424.56  3174940.39  28.693199  112.519306  -25.6386  -19.7846
   189   4136  10410  631334.56  3174920.39  28.694869  112.344409  -24.6800  -20.2576
   190   7851  10411  668484.56  3174910.39  28.690467  112.724568  -25.9410  -20.2708
   191   7999  10446  669964.56  3174560.39  28.687116  112.739659  -26.3403  -20.7089
   192   9403  10623  684004.56  3172790.39  28.669225  112.883017  -26.8607  -22.4648
   193   8498  10699  674954.56  3172030.39  28.663624  112.790325  -24.1316  -18.3597
   194   7656  10725  666534.56  3171770.39  28.662390  112.704156  -26.1788  -21.3658
   195   7664  10800  666614.56  3171020.39  28.655613  112.704865  -26.8642  -20.8385
   196   5818  10863  648154.56  3170390.39  28.652174  112.515951  -25.0473  -20.2590
   197   9239  10982  682364.56  3169200.39  28.637069  112.865668  -26.9631  -21.5599
   198   8483  10998  674804.56  3169040.39  28.636669  112.788333  -26.4514  -21.0388
   199   4753  11082  637504.56  3168200.39  28.633588  112.406742  -24.7752  -22.4407
   200   5270  11425  642674.56  3164770.39  28.602078  112.459192  -23.5837  -21.4947

     1   2714      4  617114.56  3278980.39  29.635247  112.209834  -14.7867   -9.7176
     2  12522     12  715194.56  3278900.39  29.621420  113.222529  -12.3630   -4.7286
     3  12689     38  716864.56  3278640.39  29.618785  113.239714  -18.3593  -12.7318
     4  12064     87  710614.56  3278150.39  29.615440  113.175110  -17.0940  -10.0244
     5  12078    183  710754.56  3277190.39  29.606758  113.176369  -14.4383   -7.3856
     6  11640    198  706374.56  3277040.39  29.606139  113.131137  -13.8692   -7.9669
     7   8233    254  672304.56  3276480.39  29.606271  112.779378  -16.5123   -9.7313
     8   5438    271  644354.56  3276310.39  29.608294  112.490807  -15.4860   -9.8706
     9   2477    292  614744.56  3276100.39  29.609482  112.185052  -17.7344  -10.6194
    10  12491    302  714884.56  3276000.39  29.595320  113.218757  -16.2463   -8.2526
    11  11316    400  703134.56  3275020.39  29.588454  113.097321  -17.0168   -8.4658
    12   4707    431  637044.56  3274710.39  29.594684  112.415131  -17.2099  -11.0400
    13   6497    476  654944.56  3274260.39  29.588526  112.599847  -14.4735   -8.4557
    14   7127    522  661244.56  3273800.39  29.583576  112.664806  -17.1460  -10.4552
    15   7423    524  664204.56  3273780.39  29.583009  112.695353  -16.0920  -10.5874
    16    889    526  598864.56  3273760.39  29.589729  112.020858  -16.2468  -11.3536
    17  12422    581  714194.56  3273210.39  29.570277  113.211088  -15.7400  -10.0963
    18   9375    628  683724.56  3272740.39  29.570902  112.896628  -19.7642  -11.8221
    19   8150    639  671474.56  3272630.39  29.571655  112.770203  -17.1612   -9.1394
    20  11732    660  707294.56  3272420.39  29.564319  113.139752  -18.4738  -10.9059
    21   9267    701  682644.56  3272010.39  29.564476  112.885362  -21.2873  -12.8778
    22    809    707  598064.56  3271950.39  29.573460  112.012435  -18.3582  -11.8366
    23   5994    718  649914.56  3271840.39  29.567308  112.547594  -17.2055  -10.5085
    24   1863    718  608604.56  3271840.39  29.571593  112.121225  -16.4884   -8.9498
    25  12327    737  713244.56  3271650.39  29.556371  113.200982  -14.4687   -8.0099
    26   7680    743  666774.56  3271590.39  29.562911  112.721543  -16.1404   -8.3123
    27   5464    744  644614.56  3271580.39  29.565589  112.492863  -18.1915  -10.3487
    28   7669    762  666664.56  3271400.39  29.561212  112.720378  -18.0212   -9.7962
    29  10114    873  691114.56  3270290.39  29.547692  112.972450  -19.0609  -11.3882
    30   9853    890  688504.56  3270120.39  29.546556  112.945497  -13.5417   -8.6096
    31   1761    894  607584.56  3270080.39  29.555800  112.110522  -17.5770  -10.1228
    32    182    944  591794.56  3269580.39  29.552551  111.947511  -18.9743   -9.7508
    33   2350    987  613474.56  3269150.39  29.546886  112.171214  -17.0574  -12.0273
    34   8742   1003  677394.56  3268990.39  29.537992  112.830700  -14.5559   -8.1897
    35   4659   1016  636564.56  3268860.39  29.541956  112.409443  -18.3439  -11.1696
    36   3581   1063  625784.56  3268390.39  29.538848  112.298156  -17.3146  -13.1134
    37   3145   1091  621424.56  3268110.39  29.536754  112.253137  -16.9669  -10.7585
    38   3579   1118  625764.56  3267840.39  29.533888  112.297886  -17.8272  -11.0646
    39   2511   1145  615084.56  3267570.39  29.532482  112.187661  -16.4054  -10.8045
    40   5343   1181  643404.56  3267210.39  29.526302  112.479801  -17.3091  -10.9183
    41   6425   1243  654224.56  3266590.39  29.519418  112.591331  -17.5787   -9.1039
    42   9977   1319  689744.56  3265830.39  29.507672  112.957543  -17.0625   -9.9276
    43   4540   1319  635374.56  3265830.39  29.514747  112.396789  -14.5087   -9.0657
    44   4292   1335  632894.56  3265670.39  29.513570  112.371187  -18.3451  -10.2435
    45  11942   1368  709394.56  3265340.39  29.500115  113.160058  -17.8006  -12.7317
    46   1835   1377  608324.56  3265250.39  29.512152  112.117680  -19.4275  -10.8442
    47  11983   1429  709804.56  3264730.39  29.494545  113.164168  -14.0470   -9.2338
    48   3089   1433  620864.56  3264690.39  29.505949  112.246980  -18.1896  -10.4384
    49   7588   1438  665854.56  3264640.39  29.500337  112.710993  -19.3590  -12.3074
    50  10027   1468  690244.56  3264340.39  29.494157  112.962439  -17.8102   -9.2210
    51   6920   1499  659174.56  3264030.39  29.495702  112.642016  -21.4586  -12.4637
    52   8394   1507  673914.56  3263950.39  29.493017  112.793999  -19.8074  -12.4312
    53  10765   1531  697624.56  3263710.39  29.487329  113.038413  -12.3503   -8.9337
    54   6208   1563  652054.56  3263390.39  29.490814  112.568502  -17.8748  -11.0838
    55  11669   1565  706664.56  3263370.39  29.482802  113.131541  -15.3354   -9.3411
    56   4102   1589  630994.56  3263130.39  29.490853  112.351283  -17.6876  -11.0349
    57   1118   1614  601154.56  3262880.39  29.491367  112.043492  -17.5165  -11.3078
    58  11138   1620  701354.56  3262820.39  29.478707  113.076702  -20.3385  -12.0531
    59   5464   1625  644614.56  3262770.39  29.486103  112.491696  -18.9963  -11.3705
    60   1388   1656  603854.56  3262460.39  29.487356  112.071301  -14.2355   -8.0290
    61   1748   1680  607454.56  3262220.39  29.484886  112.108407  -20.2993  -10.5619
    62   6308   1736  653054.56  3261660.39  29.475085  112.578572  -20.8201  -11.8902
    63   9684   1747  686814.56  3261550.39  29.469507  112.926598  -15.2588   -8.7915
    64  10482   1758  694794.56  3261440.39  29.467299  113.008834  -13.9540   -8.5206
    65   4980   1826  639774.56  3260760.39  29.468519  112.441528  -15.9746   -9.5749
    66   3355   1847  623524.56  3260550.39  29.468333  112.273951  -20.3209  -11.7954
    67   9970   1851  689674.56  3260510.39  29.459696  112.955899  -12.0389   -4.6131
    68   9074   1875  680714.56  3260270.39  29.458857  112.863506  -18.3333   -7.3845
    69   4761   1879  637584.56  3260230.39  29.463979  112.418881  -17.3392  -10.8426
    70   4522   1980  635194.56  3259220.39  29.455127  112.394115  -17.8264  -12.3882
    71   9636   1999  686334.56  3259030.39  29.446848  112.921222  -17.1850   -8.9729
    72   5957   2024  649544.56  3258780.39  29.449526  112.541989  -17.5613  -11.2758
    73   1558   2036  605554.56  3258660.39  29.452923  112.088468  -18.9225  -10.3608
    74   8592   2075  675894.56  3258270.39  29.441502  112.813503  -21.6059  -12.7602
    75   8137   2122  671344.56  3257800.39  29.437892  112.766537  -15.5223   -9.5411
    76   4520   2210  635174.56  3256920.39  29.434377  112.393625  -17.2652  -10.5168
    77   5477   2223  644744.56  3256790.39  29.432135  112.492246  -17.0364  -10.4375
    78   8373   2226  673704.56  3256760.39  29.428186  112.790694  -17.0773   -8.5844
    79   4065   2239  630624.56  3256630.39  29.432243  112.346692  -16.5201   -9.2300
    80  10632   2245  696294.56  3256570.39  29.423138  113.023423  -14.3396   -8.0228
    81   5219   2263  642164.56  3256390.39  29.428821  112.465603  -18.9648  -10.3458
    82   3885   2298  628824.56  3256040.39  29.427106  112.328070  -17.6564  -10.0935
    83   4138   2346  631354.56  3255560.39  29.422512  112.354088  -16.5278   -9.6605
    84   4221   2387  632184.56  3255150.39  29.418725  112.362593  -17.9626  -10.7976
    85   5333   2409  643304.56  3254930.39  29.415519  112.477162  -14.4279  -10.3361
    86  10369   2459  693664.56  3254430.39  29.404245  112.995949  -15.4907   -9.1351
    87   3071   2498  620684.56  3254040.39  29.409869  112.243950  -12.7344   -7.9418
    88   3080   2511  620774.56  3253910.39  29.408687  112.244864  -17.5498  -10.8006
    89   8361   2536  673584.56  3253660.39  29.400237  112.788968  -16.7016  -11.4636
    90   6522   2536  655194.56  3253660.39  29.402646  112.599505  -17.5600  -11.0420
    91   2637   2559  616344.56  3253430.39  29.404775  112.199160  -16.8580   -9.9569
    92   4599   2561  635964.56  3253410.39  29.402622  112.401333  -17.8837  -13.7704
    93   5238   2599  642354.56  3253030.39  29.398484  112.467126  -19.0346  -10.5135
    94  12173   2637  711704.56  3252650.39  29.385277  113.181424  -10.8066   -6.8896
    95   6864   2642  658614.56  3252600.39  29.392655  112.634588  -19.2168  -11.8951
    96   4650   2756  636474.56  3251460.39  29.384972  112.406346  -14.0903   -9.7829
    97   5658   2758  646554.56  3251440.39  29.383656  112.510187  -16.9877   -9.6044
    98   3391   2799  623884.56  3251030.39  29.382397  112.276588  -16.8966  -10.7239
    99   4004   2864  630014.56  3250380.39  29.375913  112.339665  -16.1685   -9.8811
   100  11985   2887  709824.56  3250150.39  29.363045  113.161587  -15.4552   -8.4660
   101   1768   2927  607654.56  3249750.39  29.372343  112.109246  -15.7446   -8.0078
   102   9383   2938  683804.56  3249640.39  29.362520  112.893577  -19.5439  -11.0976
   103   2756   2947  617534.56  3249550.39  29.369653  112.211008  -13.6418   -6.9620
   104   5587   2949  645844.56  3249530.39  29.366506  112.502620  -18.2775  -11.2290
   105  12654   2978  716514.56  3249240.39  29.353704  113.230285  -16.2378   -8.8514
   106   7263   2986  662604.56  3249160.39  29.361111  112.675184  -17.2732   -8.0417
   107  10619   3050  696164.56  3248520.39  29.350549  113.020648  -17.9794  -13.0537
   108   9382   3069  683794.56  3248330.39  29.350704  112.893255  -19.5611  -12.8293
   109   3518   3082  625154.56  3248200.39  29.356736  112.289351  -15.5197   -8.2952
   110   5834   3136  648314.56  3247660.39  29.349345  112.527809  -17.7925  -10.6244
   111   3151   3137  621484.56  3247650.39  29.352133  112.251489  -18.7489  -10.6590
   112   3860   3146  628574.56  3247560.39  29.350616  112.324501  -21.0814  -15.6928
   113    819   3153  598164.56  3247490.39  29.352726  112.011275  -17.0054  -10.8333
   114   1508   3169  605054.56  3247330.39  29.350726  112.082230  -22.9910  -16.4902
   115   1034   3183  600314.56  3247190.39  29.349850  112.033394  -20.2077  -12.1635
   116   6621   3191  656184.56  3247110.39  29.343430  112.608775  -19.2614  -12.9506
   117  11178   3378  701754.56  3245240.39  29.320081  113.077598  -19.8384  -15.0310
   118    922   3397  599194.56  3245050.39  29.330627  112.021665  -17.9863   -8.6181
   119   8998   3399  679954.56  3245030.39  29.321491  112.853179  -21.4905  -13.0066
   120  12163   3405  711604.56  3244970.39  29.316029  113.178919  -16.6901   -9.6648
   121  12111   3483  711084.56  3244190.39  29.309081  113.173419  -18.9684  -14.1177
   122   8909   3582  679064.56  3243200.39  29.305110  112.843720  -20.8189  -12.9212
   123   6999   3602  659964.56  3243000.39  29.305875  112.647102  -16.4248  -10.0887
   124  12323   3647  713204.56  3242550.39  29.293933  113.194917  -14.5434   -8.7386
   125   9088   3689  680854.56  3242130.39  29.295202  112.861968  -21.8217  -15.2569
   126  12571   3717  715684.56  3241850.39  29.287198  113.220296  -15.2455   -9.1515
   127  12055   3724  710524.56  3241780.39  29.287439  113.167197  -12.6155   -7.2187
   128   8674   3744  676714.56  3241580.39  29.290827  112.819275  -22.4203  -13.4889
   129   2656   3747  616534.56  3241550.39  29.297558  112.199861  -14.5967  -10.1611
   130   1429   3788  604264.56  3241140.39  29.294933  112.073507  -18.3254   -9.6039
   131   3276   3827  622734.56  3240750.39  29.289751  112.263596  -16.1010   -9.2489
   132   8467   3869  674644.56  3240330.39  29.279839  112.797775  -17.6550  -14.2796
   133  11718   3872  707154.56  3240300.39  29.274649  113.132248  -17.6693  -11.9252
   134   7660   3877  666574.56  3240250.39  29.280210  112.714723  -17.1122  -10.2788
   135   6348   3898  653454.56  3240040.39  29.279980  112.579681   -9.3842   -5.3436
   136   8982   3921  679794.56  3239810.39  29.274425  112.850682  -16.6954   -8.5218
   137  11723   3931  707204.56  3239710.39  29.269319  113.132652  -18.0609  -10.1380
   138   7020   3947  660174.56  3239550.39  29.274723  112.648763  -21.4072  -14.3902
   139   7024   3966  660214.56  3239360.39  29.273004  112.649147  -19.7002  -12.1004
   140    782   3981  597794.56  3239210.39  29.278035  112.006730  -21.4452  -15.8586
   141  11159   4032  701564.56  3238700.39  29.261123  113.074450  -22.3695  -20.1148
   142  12164   4054  711614.56  3238480.39  29.257494  113.177780  -16.1590  -11.3542
   143     54   4099  590514.56  3238030.39  29.267930  111.931700  -19.6980  -11.8097
   144  10078   4117  690754.56  3237850.39  29.255135  112.963106  -20.4601   -8.6752
   145  11354   4123  703514.56  3237790.39  29.252602  113.094341  -16.8673  -10.1784
   146   5518   4146  645154.56  3237560.39  29.258587  112.493939  -21.4831  -15.0398
   147   6724   4176  657214.56  3237260.39  29.254435  112.617979  -16.3861  -10.8657
   148   6142   4184  651394.56  3237180.39  29.254425  112.558090  -16.0126   -8.9919
   149  12120   4193  711174.56  3237090.39  29.245031  113.172989  -18.2077  -13.6472
   150   1859   4195  608564.56  3237070.39  29.257843  112.117374  -18.4229  -11.3837
   151   2407   4295  614044.56  3236070.39  29.248336  112.173663  -17.3291  -10.9921
   152   3960   4306  629574.56  3235960.39  29.245845  112.333439  -17.0867  -10.2318
   153   5352   4362  643494.56  3235400.39  29.239288  112.476579  -16.1276  -10.2834
   154  12098   4389  710954.56  3235130.39  29.227390  113.170354  -18.1144  -12.1081
   155  12699   4420  716964.56  3234820.39  29.223577  113.232087  -16.7876   -8.5410
   156   2170   4439  611674.56  3234630.39  29.235554  112.149131  -17.8305  -10.7959
   157   1153   4448  601504.56  3234540.39  29.235600  112.044489  -17.7785   -9.3203
   158  10519   4455  695164.56  3234470.39  29.223974  113.007872  -20.5891  -13.8359
   159   2888   4472  618854.56  3234300.39  29.231921  112.222965  -21.6808  -14.5532
   160   7411   4552  664084.56  3233500.39  29.219640  112.688100  -19.8262  -12.4286
   161    901   4605  598984.56  3232970.39  29.221631  112.018421  -18.8079  -10.6395
   162   4971   4636  639684.56  3232660.39  29.214992  112.437038  -15.7436  -10.0219
   163   9750   4645  687474.56  3232570.39  29.207998  112.928473  -19.8072  -13.7834
   164   2104   4652  611014.56  3232500.39  29.216391  112.142128  -18.7639  -12.0044
   165   3307   4718  623044.56  3231840.39  29.209322  112.265796  -15.8493   -9.8360
   166   7156   4757  661534.56  3231450.39  29.201473  112.661576  -21.2237   -9.3612
   167   9079   4791  680764.56  3231110.39  29.195805  112.859243  -16.7459   -8.3824
   168   1418   4812  604154.56  3230900.39  29.202536  112.071412  -16.3967   -9.8655
   169   1737   4929  607344.56  3229730.39  29.191711  112.104108  -20.9098  -12.9206
   170   3148   4994  621454.56  3229080.39  29.184571  112.249141  -17.0578   -9.2351
   171    729   5013  597264.56  3228890.39  29.184946  112.000369  -18.4043  -11.2578
   172  11762   5044  707594.56  3228580.39  29.168869  113.134580  -20.6782  -14.4154
   173   3530   5082  625274.56  3228200.39  29.176258  112.288322  -19.1637  -14.1120
   174   1474   5127  604714.56  3227750.39  29.174064  112.076874  -16.7401  -10.0297
   175   9156   5129  681534.56  3227730.39  29.165204  112.866607  -17.8590  -12.2033
   176   5816   5138  648134.56  3227640.39  29.168737  112.523275  -15.0207   -3.2704
   177   2656   5159  616534.56  3227430.39  29.170144  112.198376  -16.5543   -9.3021
   178    573   5166  595704.56  3227360.39  29.171257  111.984195  -16.1851   -9.3072
   179  11330   5173  703274.56  3227290.39  29.157934  113.089949  -18.2066  -12.4383
   180  11178   5268  701754.56  3226340.39  29.149608  113.074158  -16.2248   -9.6229
   181   8379   5282  673764.56  3226200.39  29.152491  112.786507  -20.2117  -14.6945
   182   9732   5426  687294.56  3224760.39  29.137574  112.925307  -21.4369  -13.2256
   183  11412   5456  704094.56  3224460.39  29.132277  113.097857  -16.8056  -10.9414
   184   1618   5459  606154.56  3224430.39  29.143984  112.091364  -14.2713   -7.5307
   185   2365   5496  613624.56  3224060.39  29.139998  112.168112  -14.5993   -9.3507
   186   1942   5557  609394.56  3223450.39  29.134865  112.124573  -18.1708   -8.6441
   187   4784   5565  637814.56  3223370.39  29.131374  112.416653  -16.6810   -9.8927
   188   2439   5578  614364.56  3223240.39  29.132532  112.175634  -14.0448   -8.8252
   189  10631   5579  696284.56  3223230.39  29.122414  113.017404  -22.3463   -9.8101
   190  10392   5627  693894.56  3222750.39  29.118452  112.992769  -20.1794  -10.4269
   191   9492   5657  684894.56  3222450.39  29.117088  112.900264  -19.9655  -13.7596
   192   7625   5689  666224.56  3222130.39  29.116783  112.708409  -19.8903  -12.4281
   193  11072   5706  700694.56  3221960.39  29.110269  113.062477  -16.9433   -9.2793
   194   9755   5721  687524.56  3221810.39  29.110929  112.927173  -20.2880  -13.0005
   195   5631   5728  646284.56  3221740.39  29.115719  112.503482  -20.6958  -10.6017
   196  11389   5759  703864.56  3221430.39  29.104984  113.094940  -14.9435   -9.7589
   197   1347   5771  603444.56  3221310.39  29.116052  112.063217  -18.7562  -12.5693
   198  12497   5781  714944.56  3221210.39  29.101173  113.208689  -15.7995   -9.1224
   199   4593   5800  635904.56  3221020.39  29.110376  112.396738  -15.6349  -10.4548
   200  11295   5805  702924.56  3220970.39  29.100985  113.085202  -17.6537  -12.2751
   201   2605   5811  616024.56  3220910.39  29.111355  112.192453  -20.8879  -12.1371
   202  12208   5848  712054.56  3220540.39  29.095616  113.178883  -15.7957  -11.4604
   203   4748   5849  637454.56  3220530.39  29.105788  112.412604  -16.3444  -10.6271
   204   2689   5849  616864.56  3220530.39  29.107849  112.201044  -16.2828   -8.9023
   205   1189   5880  601864.56  3220220.39  29.106344  112.046881  -15.7157   -9.2755
   206   1791   5890  607884.56  3220120.39  29.104944  112.108730  -20.5318  -11.7230
   207   9753   5910  687504.56  3219920.39  29.093883  112.926650  -21.6050  -13.2932
   208   8812   5926  678094.56  3219760.39  29.093793  112.829977  -19.7744  -11.9872
   209   9584   5934  685814.56  3219680.39  29.091966  112.909253  -20.0524  -13.5082
   210  10889   5962  698864.56  3219400.39  29.087466  113.043225  -17.6219   -8.9405
   211   3710   5964  627074.56  3219380.39  29.096492  112.305822  -18.1568  -10.3504
   212   7877   5987  668744.56  3219150.39  29.089566  112.733848  -16.5621   -8.4730
   213    508   6039  595054.56  3218630.39  29.092523  111.976766  -15.5612  -10.3845
   214  11095   6135  700924.56  3217670.39  29.071537  113.064067  -13.8394   -9.8385
   215   7564   6158  665614.56  3217440.39  29.074550  112.701445  -17.6502  -10.8787
   216   2761   6160  617584.56  3217420.39  29.079719  112.208115  -17.9143   -8.9097
   217    432   6198  594294.56  3217040.39  29.078230  111.968823  -16.1778   -9.8098
   218    279   6203  592764.56  3216990.39  29.077892  111.953101  -16.1280   -8.7629
   219   6001   6217  649984.56  3216850.39  29.071167  112.540841  -17.3266   -9.6701
   220   9543   6218  685404.56  3216840.39  29.066407  112.904571  -18.7459  -10.6577
   221   3200   6266  621974.56  3216360.39  29.069740  112.253095  -20.5328  -13.8768
   222   5513   6278  645104.56  3216240.39  29.066229  112.490643  -18.1092   -8.5627
   223  11658   6353  706554.56  3215490.39  29.050973  113.121469  -16.1944   -9.3376
   224   4670   6379  636674.56  3215230.39  29.058049  112.403941  -14.3959   -9.5928
   225   7176   6390  661734.56  3215120.39  29.054119  112.661262  -17.1801  -10.8851
   226   8567   6418  675644.56  3214840.39  29.049749  112.804039  -16.2343   -8.6107
   227   4454   6519  634514.56  3213830.39  29.045647  112.381590  -15.9745  -10.1759
   228   3299   6537  622964.56  3213650.39  29.045190  112.262966  -14.8310   -9.6429
   229  12216   6540  712134.56  3213620.39  29.033189  113.178391  -15.9320  -12.2604
   230  10296   6561  692934.56  3213410.39  29.034347  112.981294  -16.7291  -10.2867
   231   1211   6583  602084.56  3213190.39  29.042885  112.048499  -18.6678  -10.1724
   232   9161   6587  681584.56  3213150.39  29.033670  112.864748  -19.3050  -13.5998
   233  12373   6597  713704.56  3213050.39  29.027785  113.194395  -15.5350  -10.9690
   234  12574   6608  715714.56  3212940.39  29.026455  113.215000  -14.6315   -9.2711
   235  12592   6609  715894.56  3212930.39  29.026334  113.216845  -15.6285   -9.9597
   236   7487   6638  664844.56  3212640.39  29.031345  112.692830  -16.5138   -9.8716
   237  12740   6646  717374.56  3212560.39  29.022745  113.231961  -15.1919  -10.9621
   238   1030   6653  600274.56  3212490.39  29.036712  112.029848  -16.2500  -12.0460
   239  12644   6695  716414.56  3212070.39  29.018489  113.222015  -13.6252   -9.4071
   240  10885   6712  698824.56  3211900.39  29.019821  113.041481  -17.5977   -9.9965
   241   7922   6721  669194.56  3211810.39  29.023287  112.737359  -17.3961   -9.3790
   242   2642   6752  616394.56  3211500.39  29.026407  112.195275  -14.4694   -8.5159
   243   7719   6784  667164.56  3211180.39  29.017871  112.716428  -18.1317   -9.8458
   244   4362   6810  633594.56  3210920.39  29.019486  112.371796  -16.7046   -9.6836
   245  11990   6840  709874.56  3210620.39  29.006504  113.154635  -16.8121   -9.6344
   246   4961   6851  639584.56  3210510.39  29.015144  112.433237  -14.7146   -8.7628
   247   4015   6883  630124.56  3210190.39  29.013258  112.336088  -18.5541   -9.9717
   248   5754   6935  647514.56  3209670.39  29.006672  112.514527  -18.0202   -8.9968
   249   7040   6975  660374.56  3209270.39  29.001511  112.646460  -14.8507   -7.7091
   250  10563   6993  695604.56  3209090.39  28.994972  113.007945  -17.0010  -10.5197
   251  11173   7012  701704.56  3208900.39  28.992308  113.070496  -14.4564   -9.9205
   252  11707   7014  707044.56  3208880.39  28.991273  113.125277  -17.6206  -13.6604
   253   9988   7020  689854.56  3208820.39  28.993405  112.948902  -16.6899   -8.3065
   254   5369   7028  643664.56  3208740.39  28.998720  112.474891  -17.2761  -10.2932
   255  12697   7050  716944.56  3208520.39  28.986381  113.226767  -17.3744  -11.6698
   256   2283   7064  612804.56  3208380.39  28.998574  112.158100  -16.9409   -9.3961
   257  12229   7071  712264.56  3208310.39  28.985274  113.178720  -16.0182   -9.3968
   258   6169   7119  651664.56  3207830.39  28.989584  112.556874  -17.0334   -9.9136
   259   7371   7148  663684.56  3207540.39  28.985482  112.680177  -18.9259  -10.8916
   260   1917   7169  609144.56  3207330.39  28.989417  112.120429  -15.8166   -9.2402
   261    482   7299  594794.56  3206030.39  28.978832  111.973028  -16.6164   -8.7160
   262   3708   7315  627054.56  3205870.39  28.974585  112.304083  -14.8511   -9.9562
   263  10641   7396  696384.56  3205060.39  28.958500  113.015243  -15.7707   -8.3365
   264  12590   7397  715874.56  3205050.39  28.955266  113.215124  -17.0486  -11.0810
   265    338   7443  593354.56  3204590.39  28.965943  111.958129  -14.7064   -8.3723
   266  10969   7490  699664.56  3204120.39  28.949512  113.048717  -17.4636   -9.9071
   267   5069   7511  640664.56  3203910.39  28.955473  112.443496  -14.5741   -8.1345
   268  11627   7556  706244.56  3203460.39  28.942515  113.116075  -15.8659   -9.8726
   269   6449   7583  654464.56  3203190.39  28.947383  112.584969  -19.7203  -11.4877
   270  10702   7592  696994.56  3203100.39  28.940726  113.021156  -17.3071  -11.8732
   271   9579   7608  685764.56  3202940.39  28.940963  112.905965  -16.3840   -9.7832
   272   3932   7608  629294.56  3202940.39  28.947921  112.326732  -20.7400  -13.1827
   273   3788   7634  627854.56  3202680.39  28.945720  112.311930  -16.8931  -10.8876
   274  11344   7654  703414.56  3202480.39  28.934128  113.086877  -16.2923  -10.0216
   275   3830   7693  628274.56  3202090.39  28.940354  112.316171  -18.6470  -11.3615
   276   4258   7723  632554.56  3201790.39  28.937210  112.360041  -18.6005  -10.9998
   277   8337   7726  673344.56  3201760.39  28.932062  112.778405  -17.4514   -9.1894
   278   1170   7742  601674.56  3201600.39  28.938324  112.043238  -18.3121  -13.2897
   279   8641   7775  676384.56  3201270.39  28.927226  112.809504  -20.3781  -13.1681
   280    470   7786  594674.56  3201160.39  28.934891  111.971386  -16.1649   -9.7813
   281  11496   7791  704934.56  3201110.39  28.921528  113.102213  -16.1679  -10.3107
   282   5598   7813  645954.56  3200890.39  28.927630  112.497375  -21.0354  -12.1746
   283   9456   7935  684534.56  3199670.39  28.911642  112.892814  -15.9725  -10.8323
   284   5551   7985  645484.56  3199170.39  28.912164  112.492332  -15.8961  -10.1331
   285   2359   8058  613564.56  3198440.39  28.908807  112.164897  -17.2520   -9.4185
   286  12395   8179  713924.56  3197230.39  28.885062  113.193642  -17.4677  -11.4070
   287   7694   8312  666914.56  3195900.39  28.880048  112.711594  -20.6252  -12.2544
   288  12380   8321  713774.56  3195810.39  28.872279  113.191835  -15.3565   -9.7688
   289    986   8343  599834.56  3195590.39  28.884231  112.023828  -16.8701   -7.9996
   290   2103   8352  611004.56  3195500.39  28.882500  112.138353  -18.0234  -11.0455
   291   7638   8356  666354.56  3195460.39  28.876151  112.705789  -17.2589  -11.1440
   292   5082   8370  640794.56  3195320.39  28.877949  112.443755  -20.4224  -14.4754
   293  12398   8444  713954.56  3194580.39  28.861155  113.193447  -12.7259   -9.4660
   294   6846   8480  658434.56  3194220.39  28.865966  112.624431  -13.6544   -7.2579
   295   4415   8485  634124.56  3194170.39  28.868288  112.375239  -14.9668   -8.7743
   296  11894   8545  708914.56  3193570.39  28.852876  113.141620  -17.9779  -10.7682
   297  11124   8587  701214.56  3193150.39  28.850318  113.062655  -20.6462  -10.5580
   298   9298   8593  682954.56  3193090.39  28.852509  112.875548  -18.0881  -13.9938
   299   1280   8618  602774.56  3192840.39  28.859181  112.053724  -17.5023   -9.4154
   300   8767   8631  677644.56  3192710.39  28.849827  112.821076  -12.1012   -5.8528
   301   8067   8661  670644.56  3192410.39  28.848070  112.749300  -21.8508  -11.7020
   302    688   8671  596854.56  3192310.39  28.854858  111.992990  -19.0933  -10.5538
   303    947   8684  599444.56  3192180.39  28.853487  112.019529  -16.2318   -8.6988
   304  10449   8719  694464.56  3191830.39  28.839451  112.993268  -17.8839   -9.5106
   305  12038   8744  710354.56  3191580.39  28.834691  113.156003  -18.9774  -10.8799
   306   6624   8788  656214.56  3191140.39  28.838449  112.601251  -14.6630  -10.1007
   307  12752   8794  717494.56  3191080.39  28.828992  113.229043  -17.9953  -11.5248
   308   9527   8840  685244.56  3190620.39  28.829898  112.898609  -17.4041  -10.7121
   309   4074   8875  630714.56  3190270.39  28.833447  112.339831  -15.1098   -8.3032
   310   2410   8904  614074.56  3189980.39  28.832416  112.169273  -17.8199  -11.3679
   311  11480   8925  704774.56  3189770.39  28.819267  113.098516  -15.0557   -5.9662
   312  11155   8968  701524.56  3189340.39  28.815902  113.065152  -11.1116   -5.0501
   313  10132   8970  691294.56  3189320.39  28.817284  112.960367  -17.1844  -10.2436
   314   3230   8977  622274.56  3189250.39  28.825074  112.253228  -17.7317  -12.4023
   315     75   8983  590724.56  3189190.39  28.827148  111.929899  -16.6456   -8.5015
   316    746   9015  597434.56  3188870.39  28.823769  111.998639  -15.2290  -12.0534
   317   8129   9028  671264.56  3188740.39  28.814877  112.755098  -19.7936  -12.3174
   318    542   9039  595394.56  3188630.39  28.821756  111.977713  -15.5616  -12.4095
   319   1929   9045  609264.56  3188570.39  28.820110  112.119842  -16.9736   -8.8840
   320   1769   9116  607664.56  3187860.39  28.813838  112.103378  -15.9613   -9.3323
   321   5782   9143  647794.56  3187590.39  28.807414  112.514505  -18.0088  -10.9921
   322   4394   9189  633914.56  3187130.39  28.804783  112.372252  -19.3446   -9.9068
   323   2399   9237  613964.56  3186650.39  28.802375  112.167810  -15.2097  -11.2486
   324   7629   9247  666264.56  3186550.39  28.795775  112.703556  -18.4470  -11.2937
   325  11190   9270  701874.56  3186320.39  28.788605  113.068198  -16.9957  -10.4544
   326   8580   9273  675774.56  3186290.39  28.792165  112.800917  -20.0187  -14.0395
   327   3761   9285  627584.56  3186170.39  28.796764  112.307294  -16.8941   -9.8407
   328   1759   9313  607564.56  3185890.39  28.796068  112.102167  -14.8788  -11.5140
   329  11445   9342  704424.56  3185600.39  28.781708  113.094179  -17.3407  -12.5049
   330   2038   9383  610354.56  3185190.39  28.789514  112.130682  -14.1478   -9.6927
   331  10875   9391  698724.56  3185110.39  28.778181  113.035732  -15.6877   -9.5874
   332   8323   9398  673204.56  3185040.39  28.781236  112.774405  -19.8577  -10.2191
   333   1394   9418  603914.56  3184840.39  28.786892  112.064676  -16.7865  -12.5851
   334   4778   9486  637754.56  3184160.39  28.777578  112.411231  -14.7264   -8.5648
   335   6493   9487  654904.56  3184150.39  28.775538  112.586871  -16.8804   -9.2763
   336  11788   9537  707854.56  3183650.39  28.763570  113.128940  -16.7200  -11.1276
   337  10404   9555  694014.56  3183470.39  28.764105  112.987226  -15.2126  -10.3984
   338   8528   9606  675254.56  3182960.39  28.762193  112.795077  -17.5388  -13.2121
   339  10506   9623  695034.56  3182790.39  28.757817  112.997552  -15.7129  -10.7954
   340   6837   9666  658344.56  3182360.39  28.758969  112.621850  -16.8795   -8.3771
   341  11568   9691  705654.56  3182110.39  28.750032  113.106140  -17.6325  -10.6475
   342   6331   9710  653284.56  3181920.39  28.755611  112.569979  -16.4625  -10.4720
   343   7128   9751  661254.56  3181510.39  28.750939  112.651525  -21.2349  -16.3048
   344   4215   9754  632124.56  3181480.39  28.753985  112.353256  -16.3964  -10.4095
   345   7206   9756  662034.56  3181460.39  28.750390  112.659503  -17.1840  -10.7541
   346   2419   9784  614164.56  3181180.39  28.752994  112.169308  -14.0138   -9.0671
   347   8574   9799  675714.56  3181030.39  28.744718  112.799488  -20.5293  -13.2026
   348  12425   9817  714224.56  3180850.39  28.737271  113.193617  -15.8580   -8.5724
   349  10733   9826  697304.56  3180760.39  28.739159  113.020437  -19.1173  -11.0181
   350   9771   9856  687684.56  3180460.39  28.737889  112.921923  -16.4195  -11.1675
   351   9464   9859  684614.56  3180430.39  28.738062  112.890495  -15.7672  -10.9723
   352   1956   9875  609534.56  3180270.39  28.745183  112.121806  -17.3576  -11.0091
   353  12466   9911  714634.56  3179910.39  28.728725  113.197636  -14.5919   -8.9865
   354   1235   9914  602324.56  3179880.39  28.742256  112.047940  -14.1081  -10.0494
   355   7719   9936  667164.56  3179660.39  28.733495  112.711759  -15.8695  -10.9354
   356    544   9949  595414.56  3179530.39  28.739628  111.977152  -15.8803   -9.2609
   357  11015   9949  700124.56  3179530.39  28.727629  113.049082  -16.8177   -9.7395
   358  12149   9968  711464.56  3179340.39  28.724107  113.165091  -13.7139   -7.9521
   359   9252   9974  682494.56  3179280.39  28.727989  112.868611  -18.3475   -9.4362
   360   6700   9979  656974.56  3179230.39  28.730896  112.607389  -18.5275  -11.4735
   361   5160   9994  641574.56  3179080.39  28.731325  112.449722  -16.3440  -11.0492
   362   3501  10003  624984.56  3178990.39  28.732227  112.279867  -15.2554  -10.7888
   363  10774  10017  697714.56  3178850.39  28.721867  113.024301  -15.2195  -10.1284
   364  11976  10082  709734.56  3178200.39  28.714106  113.147179  -17.0519  -10.3439
   365  10120  10089  691174.56  3178130.39  28.716357  112.957253  -17.5390  -10.2422
   366   3037  10152  620344.56  3177500.39  28.719222  112.232204  -16.4934  -11.7702
   367   9946  10154  689434.56  3177480.39  28.710750  112.939339  -19.0753  -12.9154
   368  11264  10256  702614.56  3176460.39  28.699548  113.074017  -17.3963  -11.5257
   369   9455  10267  684524.56  3176350.39  28.701267  112.888912  -20.3383  -12.9771
   370   6778  10307  657754.56  3175950.39  28.701206  112.614919  -13.2951   -7.6877
   371   9010  10339  680074.56  3175630.39  28.695400  112.843265  -19.4969  -11.2329
   372  12475  10385  714724.56  3175170.39  28.685956  113.197662  -16.6076  -12.7899
   373    257  10388  592544.56  3175140.39  28.700217  111.947406  -15.8441   -8.6625
   374   3392  10397  623894.56  3175050.39  28.696777  112.268279  -14.2975   -8.8834
   375   8972  10436  679694.56  3174660.39  28.686702  112.839224  -21.3348  -15.1339
   376   9787  10503  687844.56  3173990.39  28.679498  112.922493  -17.1832  -10.5511
   377    331  10524  593284.56  3173780.39  28.687889  111.954869  -15.5136   -7.9352
   378   5270  10539  642674.56  3173630.39  28.682026  112.460299  -20.6976  -12.3805
   379   5882  10624  648794.56  3172780.39  28.673666  112.522810  -15.9056   -8.9378
   380  12698  10643  716954.56  3172590.39  28.662313  113.219981  -17.3147   -9.4273
   381   6667  10710  656644.56  3171920.39  28.664979  112.603006  -18.1728  -11.3822
   382   4082  10719  630794.56  3171830.39  28.667040  112.338527  -15.6847   -9.1106
   383   8638  10728  676354.56  3171740.39  28.660818  112.804601  -16.3298  -10.6236
   384   3565  10790  625624.56  3171120.39  28.661145  112.285552  -17.1168  -10.0514
   385  12033  10802  710304.56  3171000.39  28.649070  113.151682  -16.9727   -9.4816
   386   5934  10813  649314.56  3170890.39  28.656552  112.527883  -16.3851  -11.3592
   387   1270  10852  602674.56  3170500.39  28.657575  112.050678  -15.9650   -9.5079
   388   2820  10898  618174.56  3170040.39  28.652101  112.209216  -15.8920  -11.4577
   389   6966  11002  659634.56  3169000.39  28.638267  112.633185  -17.9032  -10.0092
   390   3819  11042  628164.56  3168600.39  28.638155  112.311256  -16.3827  -10.1916
   391     37  11054  590344.56  3168480.39  28.640264  111.924359  -15.1386  -10.1433
   392   2863  11082  618604.56  3168200.39  28.635457  112.213424  -14.1196   -7.7552
   393   2605  11093  616024.56  3168090.39  28.634698  112.187022  -15.0441   -8.8344
   394  10371  11178  693684.56  3167240.39  28.617744  112.981089  -15.5105  -10.2745
   395  10466  11192  694634.56  3167100.39  28.616339  112.990777  -16.0270   -9.1993
   396    129  11210  591264.56  3166920.39  28.626121  111.933646  -14.2862   -6.9478
   397  11731  11232  707284.56  3166700.39  28.610770  113.120022  -19.3479  -14.5193
   398   3217  11300  622144.56  3166020.39  28.615455  112.249401  -15.1851   -9.8086
   399  11455  11416  704524.56  3164860.39  28.594610  113.091480  -12.8404   -6.8498
   400   8571  11435  675684.56  3164670.39  28.597123  112.796660  -18.6937  -10.7606
