# Supplementary material for: Monitoring monthly surface water dynamics of Dongting Lake using Sentinel-1 data at 10 m
Source: PeerJ. 2018 Jun 20;6:e4992. doi: 10.7717/peerj.4992 (PMC6015492; doi:10.7717/peerj.4992)
Supplement: Supplemental Information 8 [file peerj-06-4992-s008.txt]

; ENVI Output of ROIs (5.2) [Tue Dec 26 18:45:28 2017]
; Number of ROIs: 2
; File Dimension: 12794 x 11444
;
; ROI name: non_water_sample
; ROI rgb value: {255, 0, 0}
; ROI npts: 400
;
; ROI name: water_sample
; ROI rgb value: {0, 255, 0}
; ROI npts: 200
;   ID      X      Y      Map X       Map Y        Lat         Lon       B17       B18
     1   2714      4  617114.56  3278980.39  29.635247  112.209834  -10.5939   -6.1112
     2  12522     12  715194.56  3278900.39  29.621420  113.222529  -12.2566   -1.9934
     3   6000     48  649974.56  3278540.39  29.627748  112.549137  -16.3051   -9.9672
     4   1696     53  606934.56  3278490.39  29.631743  112.104640  -17.9470  -11.0790
     5   3892     90  628894.56  3278120.39  29.626322  112.331398  -15.7033  -10.4076
     6  12123    102  711204.56  3278000.39  29.613987  113.181171  -15.4435  -11.4320
     7   9942    187  689394.56  3277150.39  29.609831  112.955900  -15.0199   -9.4131
     8  11640    198  706374.56  3277040.39  29.606139  113.131137  -12.2545   -7.3794
     9   3747    233  627444.56  3276690.39  29.613569  112.316256  -17.4344  -10.4999
    10   5438    271  644354.56  3276310.39  29.608294  112.490807  -15.9742   -9.9483
    11   2477    292  614744.56  3276100.39  29.609482  112.185052  -16.2121  -10.4021
    12  12491    302  714884.56  3276000.39  29.595320  113.218757  -14.2306   -9.4497
    13  10436    316  694334.56  3275860.39  29.597434  113.006660  -13.8240   -9.3928
    14  11316    400  703134.56  3275020.39  29.588454  113.097321  -15.1411  -10.0968
    15    832    449  598294.56  3274530.39  29.596723  112.015043  -14.5960   -5.9150
    16   9346    469  683434.56  3274330.39  29.585287  112.893903  -15.8093  -11.6092
    17   7423    524  664204.56  3273780.39  29.583009  112.695353  -14.3453  -10.5371
    18    889    526  598864.56  3273760.39  29.589729  112.020858  -14.3105  -10.2029
    19   9375    628  683724.56  3272740.39  29.570902  112.896628  -17.3297  -12.3730
    20   9267    701  682644.56  3272010.39  29.564476  112.885362  -14.4348   -9.7366
    21   5994    718  649914.56  3271840.39  29.567308  112.547594  -17.4451  -11.1536
    22  12327    737  713244.56  3271650.39  29.556371  113.200982  -12.7440   -8.0224
    23   5464    744  644614.56  3271580.39  29.565589  112.492863  -17.0535   -9.1951
    24   7669    762  666664.56  3271400.39  29.561212  112.720378  -17.4099  -13.3103
    25   4448    808  634454.56  3270940.39  29.560952  112.387928  -15.2932  -11.0087
    26   1473    837  604704.56  3270650.39  29.561189  112.080853  -20.1941  -14.4894
    27   1761    894  607584.56  3270080.39  29.555800  112.110522  -15.9636   -9.9044
    28    182    944  591794.56  3269580.39  29.552551  111.947511  -18.9260  -11.5919
    29   2350    987  613474.56  3269150.39  29.546886  112.171214  -20.2511  -14.9685
    30   9618    998  686154.56  3269040.39  29.537167  112.921070   -9.4493   -8.5023
    31   8742   1003  677394.56  3268990.39  29.537992  112.830700  -17.6619   -9.0970
    32   4659   1016  636564.56  3268860.39  29.541956  112.409443  -13.3181   -9.4567
    33   1788   1043  607854.56  3268590.39  29.542332  112.113161  -18.8516  -10.9776
    34   3579   1118  625764.56  3267840.39  29.533888  112.297886  -16.2890  -11.2324
    35   2511   1145  615084.56  3267570.39  29.532482  112.187661  -15.7738  -11.5075
    36   5343   1181  643404.56  3267210.39  29.526302  112.479801  -18.9309  -11.1397
    37   6425   1243  654224.56  3266590.39  29.519418  112.591331  -15.7216   -8.2698
    38   5646   1309  646434.56  3265930.39  29.514402  112.510887  -15.6349   -7.8156
    39   6575   1311  655724.56  3265910.39  29.513097  112.606706  -14.9840   -9.6422
    40   3588   1313  625854.56  3265890.39  29.516284  112.298590  -15.1839   -9.2687
    41   9977   1319  689744.56  3265830.39  29.507672  112.957543  -13.1074   -9.3074
    42   4540   1319  635374.56  3265830.39  29.514747  112.396789  -13.4548  -10.3565
    43   4292   1335  632894.56  3265670.39  29.513570  112.371187  -16.0880  -10.6335
    44  12359   1335  713564.56  3265670.39  29.502386  113.203113  -16.6926  -10.6154
    45  11942   1368  709394.56  3265340.39  29.500115  113.160058  -15.2181   -9.8123
    46   9853   1373  688504.56  3265290.39  29.502989  112.944663  -13.5202   -8.2995
    47   1835   1377  608324.56  3265250.39  29.512152  112.117680  -14.8953   -9.8522
    48  11518   1381  705154.56  3265210.39  29.499646  113.116320  -13.7759   -9.3857
    49  11983   1429  709804.56  3264730.39  29.494545  113.164168  -13.9396   -7.2052
    50   4026   1431  630234.56  3264710.39  29.505188  112.343633  -13.5200   -8.5348
    51   3089   1433  620864.56  3264690.39  29.505949  112.246980  -16.4232   -9.9057
    52  10695   1439  696924.56  3264630.39  29.495738  113.031363  -15.2035   -7.4361
    53   6920   1499  659174.56  3264030.39  29.495702  112.642016  -19.0852  -11.8815
    54   8394   1507  673914.56  3263950.39  29.493017  112.793999  -18.6194  -12.4570
    55   6208   1563  652054.56  3263390.39  29.490814  112.568502  -16.9921   -9.0176
    56  11669   1565  706664.56  3263370.39  29.482802  113.131541  -14.6797   -9.3783
    57   4102   1589  630994.56  3263130.39  29.490853  112.351283  -15.3439   -9.8364
    58   1118   1614  601154.56  3262880.39  29.491367  112.043492  -15.2304  -10.0486
    59   5464   1625  644614.56  3262770.39  29.486103  112.491696  -15.8164  -11.0510
    60   1751   1681  607484.56  3262210.39  29.484793  112.108716  -19.0674   -8.0978
    61   6308   1736  653054.56  3261660.39  29.475085  112.578572  -14.6029  -11.0504
    62   4575   1744  635724.56  3261580.39  29.476363  112.399871  -15.3230   -9.9013
    63  10482   1758  694794.56  3261440.39  29.467299  113.008834  -13.7137   -6.3064
    64   4980   1826  639774.56  3260760.39  29.468519  112.441528  -14.5161   -9.0167
    65   9970   1851  689674.56  3260510.39  29.459696  112.955899  -11.0726   -4.6737
    66   9074   1875  680714.56  3260270.39  29.458857  112.863506  -18.7354   -8.4536
    67   4761   1879  637584.56  3260230.39  29.463979  112.418881  -17.4687  -11.7479
    68   5756   1889  647534.56  3260130.39  29.461944  112.521451  -15.8639   -7.7533
    69   3312   1943  623094.56  3259590.39  29.459714  112.269409  -20.0956  -14.0844
    70    268   1944  592654.56  3259580.39  29.462247  111.955539  -15.7922   -9.5876
    71   4522   1980  635194.56  3259220.39  29.455127  112.394115  -16.9805  -12.4952
    72   5957   2024  649544.56  3258780.39  29.449526  112.541989  -15.1067   -9.6026
    73   8137   2122  671344.56  3257800.39  29.437892  112.766537  -17.3580  -11.5243
    74   3133   2123  621304.56  3257790.39  29.443647  112.250754  -15.4669  -11.2444
    75   4520   2210  635174.56  3256920.39  29.434377  112.393625  -16.7975  -11.2616
    76   5477   2223  644744.56  3256790.39  29.432135  112.492246  -15.8618   -9.7417
    77   8373   2226  673704.56  3256760.39  29.428186  112.790694  -12.7086   -8.3184
    78   4065   2239  630624.56  3256630.39  29.432243  112.346692  -17.1185  -11.9308
    79   5219   2263  642164.56  3256390.39  29.428821  112.465603  -15.8064  -12.1421
    80   2064   2296  610614.56  3256060.39  29.429025  112.140376  -21.5885  -14.2789
    81  10373   2317  693704.56  3255850.39  29.417047  112.996612  -18.0338  -11.7002
    82   1919   2332  609164.56  3255700.39  29.425904  112.125394  -15.8862   -8.6171
    83   4138   2346  631354.56  3255560.39  29.422512  112.354088  -17.1564  -12.0439
    84   4221   2387  632184.56  3255150.39  29.418725  112.362593  -15.2862   -9.9144
    85   5994   2490  649914.56  3254120.39  29.407438  112.545166  -13.3494   -9.1836
    86   3071   2498  620684.56  3254040.39  29.409869  112.243950  -14.6276   -8.4858
    87   8361   2536  673584.56  3253660.39  29.400237  112.788968  -17.6242  -10.1386
    88   6522   2536  655194.56  3253660.39  29.402646  112.599505  -17.0888  -11.7915
    89   2637   2559  616344.56  3253430.39  29.404775  112.199160  -17.2429  -10.3158
    90   4599   2561  635964.56  3253410.39  29.402622  112.401333  -16.1194  -10.6958
    91   5928   2614  649254.56  3252880.39  29.396330  112.538197  -13.5328   -9.8008
    92  12173   2637  711704.56  3252650.39  29.385277  113.181424  -11.8408   -7.2438
    93   6864   2642  658614.56  3252600.39  29.392655  112.634588  -16.3824   -9.7218
    94   9399   2679  683964.56  3252230.39  29.385859  112.895658  -18.5779   -9.0318
    95   1800   2688  607974.56  3252140.39  29.393883  112.112778  -17.3725  -10.9089
    96   4650   2756  636474.56  3251460.39  29.384972  112.406346  -13.2555  -10.4249
    97   5658   2758  646554.56  3251440.39  29.383656  112.510187  -15.6119   -9.9883
    98   3391   2799  623884.56  3251030.39  29.382397  112.276588  -15.6188  -10.1053
    99    951   2845  599484.56  3250570.39  29.380417  112.025150  -19.4079  -15.9862
   100  11985   2887  709824.56  3250150.39  29.363045  113.161587  -13.7921   -8.3650
   101   5583   2908  645804.56  3249940.39  29.370209  112.502262  -14.1473   -9.5894
   102   1768   2927  607654.56  3249750.39  29.372343  112.109246  -18.8294  -10.7480
   103   9383   2938  683804.56  3249640.39  29.362520  112.893577  -17.1040  -11.2758
   104   2756   2947  617534.56  3249550.39  29.369653  112.211008  -10.6394   -8.3546
   105   5587   2949  645844.56  3249530.39  29.366506  112.502620  -15.4525   -9.5704
   106   2967   2959  619644.56  3249430.39  29.368371  112.232731  -14.4811  -10.4084
   107  12654   2978  716514.56  3249240.39  29.353704  113.230285  -13.8095   -7.0141
   108   7263   2986  662604.56  3249160.39  29.361111  112.675184  -15.7305   -8.9500
   109   3063   3032  620604.56  3248700.39  29.361692  112.242540  -12.7346   -9.8121
   110  10619   3050  696164.56  3248520.39  29.350549  113.020648  -18.5145  -13.1489
   111   9382   3069  683794.56  3248330.39  29.350704  112.893255  -14.4859  -10.0155
   112   3518   3082  625154.56  3248200.39  29.356736  112.289351  -15.6463   -9.7534
   113   7485   3109  664824.56  3247930.39  29.349725  112.697862  -15.0754   -8.4579
   114   3151   3137  621484.56  3247650.39  29.352133  112.251489  -13.2806  -10.5449
   115    819   3153  598164.56  3247490.39  29.352726  112.011275  -17.7127  -13.3191
   116   1034   3183  600314.56  3247190.39  29.349850  112.033394  -15.6121  -10.9586
   117   8117   3212  671144.56  3246900.39  29.339589  112.762780  -16.3671  -12.6824
   118   2055   3329  610524.56  3245730.39  29.335819  112.138410  -17.4913  -14.5007
   119  12663   3372  716604.56  3245300.39  29.318155  113.230438  -12.5361   -7.9704
   120    922   3397  599194.56  3245050.39  29.330627  112.021665  -17.5470  -10.3862
   121   8998   3399  679954.56  3245030.39  29.321491  112.853179  -17.5939  -11.9905
   122  12163   3405  711604.56  3244970.39  29.316029  113.178919  -15.1865  -10.9511
   123   6292   3442  652894.56  3244600.39  29.321189  112.574549  -16.9621  -10.0474
   124  12111   3483  711084.56  3244190.39  29.309081  113.173419  -17.4360  -14.3698
   125   3649   3551  626464.56  3243510.39  29.314286  112.302305  -16.2713  -11.3736
   126   9541   3555  685384.56  3243470.39  29.306631  112.908810  -18.4304  -11.1227
   127   8909   3582  679064.56  3243200.39  29.305110  112.843720  -17.5074  -11.0874
   128   6999   3602  659964.56  3243000.39  29.305875  112.647102  -16.1825   -9.3412
   129  12571   3717  715684.56  3241850.39  29.287198  113.220296  -13.2831   -9.0015
   130  12055   3724  710524.56  3241780.39  29.287439  113.167197  -12.7350   -8.2764
   131   8674   3744  676714.56  3241580.39  29.290827  112.819275  -17.5103  -12.2832
   132   2656   3747  616534.56  3241550.39  29.297558  112.199861  -12.8637   -8.4910
   133   2766   3748  617634.56  3241540.39  29.297366  112.211183  -16.9044  -11.0006
   134   1429   3788  604264.56  3241140.39  29.294933  112.073507  -15.7710  -10.0287
   135   3033   3827  620304.56  3240750.39  29.289985  112.238583  -17.8961  -10.7263
   136   8467   3869  674644.56  3240330.39  29.279839  112.797775  -16.2096   -9.9740
   137  11718   3872  707154.56  3240300.39  29.274649  113.132248  -15.4778  -10.8492
   138   7660   3877  666574.56  3240250.39  29.280210  112.714723  -16.7528  -10.4621
   139   5350   3884  643474.56  3240180.39  29.282418  112.476993  -17.2836  -11.6757
   140   8982   3921  679794.56  3239810.39  29.274425  112.850682  -18.9158  -11.1595
   141   7020   3947  660174.56  3239550.39  29.274723  112.648763  -17.2146   -7.2933
   142  10596   3965  695934.56  3239370.39  29.268053  113.016656  -16.1322   -9.4101
   143   7024   3966  660214.56  3239360.39  29.273004  112.649147  -16.6864  -10.3970
   144    782   3981  597794.56  3239210.39  29.278035  112.006730  -16.4836   -8.3711
   145     54   4099  590514.56  3238030.39  29.267930  111.931700  -15.8218  -10.5369
   146  10075   4117  690724.56  3237850.39  29.255140  112.962797  -20.1883  -10.5646
   147  11354   4123  703514.56  3237790.39  29.252602  113.094341  -14.5419   -9.7310
   148   6724   4176  657214.56  3237260.39  29.254435  112.617979  -17.6135  -11.1496
   149   8090   4245  670874.56  3236570.39  29.246436  112.758402  -16.5442  -10.7133
   150   7671   4267  666684.56  3236350.39  29.245011  112.715268  -15.2041  -11.8999
   151   2407   4295  614044.56  3236070.39  29.248336  112.173663  -15.5202   -9.5749
   152   5195   4367  641924.56  3235350.39  29.239014  112.460421  -18.6509  -15.3938
   153  12098   4389  710954.56  3235130.39  29.227390  113.170354  -17.3547  -12.3184
   154   2170   4439  611674.56  3234630.39  29.235554  112.149131  -17.6973  -14.6962
   155   1153   4448  601504.56  3234540.39  29.235600  112.044489  -15.3901   -9.2476
   156  10519   4455  695164.56  3234470.39  29.223974  113.007872  -19.3049  -11.1963
   157   6712   4508  657094.56  3233940.39  29.224497  112.616274  -17.6030  -11.5886
   158  11891   4522  708884.56  3233800.39  29.215738  113.148819  -11.8198   -6.4349
   159   7411   4552  664084.56  3233500.39  29.219640  112.688100  -15.6457   -7.4711
   160    901   4605  598984.56  3232970.39  29.221631  112.018421  -17.1846  -10.7956
   161   4971   4636  639684.56  3232660.39  29.214992  112.437038  -15.3091  -11.9504
   162   9750   4645  687474.56  3232570.39  29.207998  112.928473  -14.9500  -10.2451
   163   2104   4652  611014.56  3232500.39  29.216391  112.142128  -16.3556  -10.1435
   164   3307   4718  623044.56  3231840.39  29.209322  112.265796  -15.2609   -9.8766
   165   1418   4812  604154.56  3230900.39  29.202536  112.071412  -15.0002   -8.3773
   166   3148   4994  621454.56  3229080.39  29.184571  112.249141  -14.2187   -8.9988
   167    729   5013  597264.56  3228890.39  29.184946  112.000369  -19.3717  -17.5783
   168   3530   5082  625274.56  3228200.39  29.176258  112.288322  -19.6457  -12.4029
   169   1474   5127  604714.56  3227750.39  29.174064  112.076874  -14.9402   -8.5945
   170   9156   5129  681534.56  3227730.39  29.165204  112.866607  -20.0138   -3.8645
   171   8621   5132  676184.56  3227700.39  29.165688  112.811615  -15.3643   -9.8021
   172   2656   5159  616534.56  3227430.39  29.170144  112.198376  -16.6686   -9.5542
   173    573   5166  595704.56  3227360.39  29.171257  111.984195  -12.6688   -7.7785
   174  11330   5173  703274.56  3227290.39  29.157934  113.089949  -16.9650  -12.2772
   175  12762   5189  717594.56  3227130.39  29.154114  113.237058  -13.7851   -9.3612
   176   8379   5282  673764.56  3226200.39  29.152491  112.786507  -21.3103  -13.6311
   177  11412   5456  704094.56  3224460.39  29.132277  113.097857  -14.9733   -9.9937
   178   1618   5459  606154.56  3224430.39  29.143984  112.091364  -15.2844  -10.1473
   179   2365   5496  613624.56  3224060.39  29.139998  112.168112  -12.1807   -9.4253
   180   4784   5565  637814.56  3223370.39  29.131374  112.416653  -15.5692   -8.3212
   181   2439   5578  614364.56  3223240.39  29.132532  112.175634  -13.0707   -8.3711
   182   4522   5655  635194.56  3222470.39  29.123535  112.389619  -14.3046   -8.2218
   183   9492   5657  684894.56  3222450.39  29.117088  112.900264  -16.0421  -11.1304
   184   7625   5689  666224.56  3222130.39  29.116783  112.708409  -15.2147   -9.4375
   185  11072   5706  700694.56  3221960.39  29.110269  113.062477  -15.0784   -8.2209
   186   9755   5721  687524.56  3221810.39  29.110929  112.927173  -16.5671  -11.4976
   187   5631   5728  646284.56  3221740.39  29.115719  112.503482  -16.5861   -9.6696
   188  11389   5759  703864.56  3221430.39  29.104984  113.094940  -14.3836   -7.8701
   189   1347   5771  603444.56  3221310.39  29.116052  112.063217  -16.0695  -10.3975
   190  12497   5781  714944.56  3221210.39  29.101173  113.208689  -14.6023  -10.0618
   191   4593   5800  635904.56  3221020.39  29.110376  112.396738  -15.6946  -12.6358
   192  11295   5805  702924.56  3220970.39  29.100985  113.085202  -17.0464  -11.9078
   193  12013   5806  710104.56  3220960.39  29.099728  113.158937  -17.1311  -13.2118
   194   1812   5809  608094.56  3220930.39  29.112236  112.110967  -16.0203   -7.6283
   195   2605   5811  616024.56  3220910.39  29.111355  112.192453  -16.1415   -8.4380
   196   2689   5849  616864.56  3220530.39  29.107849  112.201044  -17.0455  -12.2046
   197   4748   5849  637454.56  3220530.39  29.105788  112.412604  -17.5115  -13.4718
   198   9031   5908  680284.56  3219940.39  29.095108  112.852499  -16.9296  -11.0834
   199   9753   5910  687504.56  3219920.39  29.093883  112.926650  -16.0852  -11.1452
   200  10889   5962  698864.56  3219400.39  29.087466  113.043225  -15.2832   -9.6150
   201   5315   5978  643124.56  3219240.39  29.093522  112.470692  -18.3968  -13.4314
   202   7877   5987  668744.56  3219150.39  29.089566  112.733848  -15.9997   -8.3240
   203    508   6039  595054.56  3218630.39  29.092523  111.976766  -15.1248   -9.2485
   204  11924   6041  709214.56  3218610.39  29.078679  113.149357  -13.8766  -10.6489
   205   5840   6070  648374.56  3218320.39  29.084619  112.524502  -17.7850  -14.4683
   206  11095   6135  700924.56  3217670.39  29.071537  113.064067  -14.1396   -8.4736
   207   7564   6158  665614.56  3217440.39  29.074550  112.701445  -17.9143  -13.8109
   208    432   6198  594294.56  3217040.39  29.078230  111.968823  -15.4060   -9.7343
   209    279   6203  592764.56  3216990.39  29.077892  111.953101  -16.3299  -10.6148
   210   6001   6217  649984.56  3216850.39  29.071167  112.540841  -15.4713   -9.2590
   211   3200   6266  621974.56  3216360.39  29.069740  112.253095  -15.9290  -10.7319
   212   5513   6278  645104.56  3216240.39  29.066229  112.490643  -16.5832  -12.8238
   213  11658   6353  706554.56  3215490.39  29.050973  113.121469  -14.1068   -9.8254
   214   4670   6379  636674.56  3215230.39  29.058049  112.403941  -15.6550  -11.4428
   215   7176   6390  661734.56  3215120.39  29.054119  112.661262  -16.5286  -13.0197
   216   8567   6418  675644.56  3214840.39  29.049749  112.804039  -19.4207  -17.0573
   217   3343   6483  623404.56  3214190.39  29.050021  112.267544  -21.3765  -11.5688
   218   4454   6519  634514.56  3213830.39  29.045647  112.381590  -15.9405  -11.7079
   219  10296   6561  692934.56  3213410.39  29.034347  112.981294  -15.4332   -9.3091
   220   1211   6583  602084.56  3213190.39  29.042885  112.048499  -16.3395  -13.4522
   221   2910   6584  619074.56  3213180.39  29.041319  112.222969  -14.0062   -8.3485
   222   9161   6587  681584.56  3213150.39  29.033670  112.864748  -15.1333  -10.6520
   223  12373   6597  713704.56  3213050.39  29.027785  113.194395  -14.6562  -10.0249
   224  12574   6608  715714.56  3212940.39  29.026455  113.215000  -14.9969   -8.2377
   225  12592   6609  715894.56  3212930.39  29.026334  113.216845  -13.7352   -8.7481
   226   7487   6638  664844.56  3212640.39  29.031345  112.692830  -19.4608  -14.2045
   227    357   6642  593544.56  3212600.39  29.038216  111.960747  -18.0426  -12.6381
   228  12740   6646  717374.56  3212560.39  29.022745  113.231961  -14.1034   -9.6915
   229   1030   6653  600274.56  3212490.39  29.036712  112.029848  -15.0246  -10.6975
   230  12644   6695  716414.56  3212070.39  29.018489  113.222015  -14.0198   -8.1008
   231  10885   6712  698824.56  3211900.39  29.019821  113.041481  -13.5383   -9.5220
   232   2642   6752  616394.56  3211500.39  29.026407  112.195275  -13.2332   -7.7001
   233   7719   6784  667164.56  3211180.39  29.017871  112.716428  -19.1435  -14.9863
   234   4362   6810  633594.56  3210920.39  29.019486  112.371796  -15.8977  -12.0487
   235   3978   6837  629754.56  3210650.39  29.017446  112.332343  -14.1265   -7.5468
   236  11612   6840  706094.56  3210620.39  29.007121  113.115850  -15.3591  -10.9533
   237  10531   6848  695284.56  3210540.39  29.008100  113.004914  -13.8643   -5.5142
   238   4961   6851  639584.56  3210510.39  29.015144  112.433237  -16.8692  -14.1581
   239   4015   6883  630124.56  3210190.39  29.013258  112.336088  -18.1817  -16.3382
   240   5754   6935  647514.56  3209670.39  29.006672  112.514527  -15.4342  -11.4147
   241   4382   6963  633794.56  3209390.39  29.005659  112.373666  -17.9583  -14.5302
   242   7040   6975  660374.56  3209270.39  29.001511  112.646460  -12.3499   -8.8335
   243  11707   7014  707044.56  3208880.39  28.991273  113.125277  -16.5247  -13.4946
   244   9988   7020  689854.56  3208820.39  28.993405  112.948902  -11.4688   -6.4646
   245   1722   7033  607194.56  3208690.39  29.001856  112.100544  -16.1499  -10.2485
   246  12697   7050  716944.56  3208520.39  28.986381  113.226767  -16.4119  -12.5996
   247   2283   7064  612804.56  3208380.39  28.998574  112.158100  -17.1302  -13.8032
   248   1609   7073  606064.56  3208290.39  28.998340  112.088907  -14.7056   -6.9471
   249   8028   7084  670254.56  3208180.39  28.990397  112.747688  -17.1804  -12.9193
   250   4503   7098  635004.56  3208040.39  28.993350  112.385924  -16.3246  -10.4506
   251   6169   7119  651664.56  3207830.39  28.989584  112.556874  -16.7891   -8.9825
   252   7371   7148  663684.56  3207540.39  28.985482  112.680177  -17.0755  -11.5656
   253   2570   7161  615674.56  3207410.39  28.989564  112.187460  -14.5076  -11.1422
   254   1917   7169  609144.56  3207330.39  28.989417  112.120429  -15.8220   -9.3260
   255  10101   7173  690984.56  3207290.39  28.979434  112.960236  -17.2807   -9.2348
   256  10121   7185  691184.56  3207170.39  28.978322  112.962267  -17.9520   -9.8595
   257  11508   7209  705054.56  3206930.39  28.974005  113.104505  -14.3044   -9.5261
   258  11425   7229  704224.56  3206730.39  28.972334  113.095955  -14.3321   -9.3418
   259    482   7299  594794.56  3206030.39  28.978832  111.973028  -16.2593  -10.7291
   260   3708   7315  627054.56  3205870.39  28.974585  112.304083  -14.1311   -7.7183
   261   9771   7353  687684.56  3205490.39  28.963686  112.926081  -17.7064  -13.1709
   262   6589   7363  655864.56  3205390.39  28.967063  112.599635  -18.1159  -13.1147
   263  12590   7397  715874.56  3205050.39  28.955266  113.215124  -15.8871  -12.3382
   264   1690   7431  606874.56  3204710.39  28.965966  112.096880  -14.4376   -8.4154
   265   5069   7511  640664.56  3203910.39  28.955473  112.443496  -13.9308   -8.0245
   266  11627   7556  706244.56  3203460.39  28.942515  113.116075  -15.1313  -10.7022
   267   6449   7583  654464.56  3203190.39  28.947383  112.584969  -19.5638  -12.9149
   268  10702   7592  696994.56  3203100.39  28.940726  113.021156  -15.8920  -10.6041
   269   9579   7608  685764.56  3202940.39  28.940963  112.905965  -17.4228  -13.8680
   270   3932   7608  629294.56  3202940.39  28.947921  112.326732  -18.6123  -13.1113
   271   5637   7645  646344.56  3202570.39  28.942744  112.501593  -19.0277  -14.7091
   272  11344   7654  703414.56  3202480.39  28.934128  113.086877  -13.9937   -9.3807
   273   3830   7693  628274.56  3202090.39  28.940354  112.316171  -17.6703  -13.1182
   274   8337   7726  673344.56  3201760.39  28.932062  112.778405  -16.5036  -11.3830
   275   7901   7740  668984.56  3201620.39  28.931382  112.733670  -17.3245  -12.6918
   276   1170   7742  601674.56  3201600.39  28.938324  112.043238  -14.6017   -8.7790
   277   8641   7775  676384.56  3201270.39  28.927226  112.809504  -20.5097  -14.2797
   278   7733   7827  667304.56  3200750.39  28.923754  112.716311  -15.2531   -9.0971
   279   1775   7949  607724.56  3199530.39  28.919148  112.105107  -13.0366   -9.0528
   280   5551   7985  645484.56  3199170.39  28.912164  112.492332  -13.4534   -8.2487
   281   4827   8014  638244.56  3198880.39  28.910350  112.418050  -15.7125  -11.2377
   282   2359   8058  613564.56  3198440.39  28.908807  112.164897  -18.2380  -11.3778
   283   6042   8085  650394.56  3198170.39  28.902574  112.542549  -15.1052  -11.6774
   284    706   8171  597034.56  3197310.39  28.899968  111.995265  -17.3815  -11.0328
   285  12395   8179  713924.56  3197230.39  28.885062  113.193642  -16.7302  -11.7025
   286  11843   8233  708404.56  3196690.39  28.881101  113.136971  -16.7804   -9.4617
   287   7694   8312  666914.56  3195900.39  28.880048  112.711594  -17.8308  -10.9478
   288  12380   8321  713774.56  3195810.39  28.872279  113.191835  -14.7280   -9.8918
   289    986   8343  599834.56  3195590.39  28.884231  112.023828  -16.4888  -12.3969
   290   2103   8352  611004.56  3195500.39  28.882500  112.138353  -17.3704  -12.4145
   291   7638   8356  666354.56  3195460.39  28.876151  112.705789  -15.5383  -10.6575
   292   4650   8363  636474.56  3195390.39  28.879048  112.399476  -15.2268  -10.8741
   293   8641   8372  676384.56  3195300.39  28.873367  112.808569  -19.7329  -12.4785
   294   6846   8480  658434.56  3194220.39  28.865966  112.624431  -14.0913   -7.6797
   295   4415   8485  634124.56  3194170.39  28.868288  112.375239  -15.9994   -9.5388
   296   6979   8512  659764.56  3193900.39  28.862914  112.638018  -15.8584  -10.7951
   297    272   8527  592694.56  3193750.39  28.868161  111.950463  -15.7690   -6.7595
   298  11894   8545  708914.56  3193570.39  28.852876  113.141620  -16.7478  -10.9472
   299  11124   8587  701214.56  3193150.39  28.850318  113.062655  -16.4161  -10.6939
   300   1280   8618  602774.56  3192840.39  28.859181  112.053724  -16.3875  -12.8836
   301   8767   8631  677644.56  3192710.39  28.849827  112.821076  -12.3985   -5.8677
   302  11961   8632  709584.56  3192700.39  28.844919  113.148323  -15.5302  -12.4918
   303   8067   8661  670644.56  3192410.39  28.848070  112.749300  -16.2941  -10.8820
   304   9717   8671  687144.56  3192310.39  28.844868  112.918353  -17.2209  -14.5376
   305    947   8684  599444.56  3192180.39  28.853487  112.019529  -15.2697  -11.7449
   306  12038   8744  710354.56  3191580.39  28.834691  113.156003  -16.4026  -11.4573
   307   6624   8788  656214.56  3191140.39  28.838449  112.601251  -15.2443   -9.3924
   308  10104   8835  691014.56  3190670.39  28.829504  112.957727   -8.9147   17.7842
   309   1843   8858  608404.56  3190440.39  28.837059  112.111208  -17.4301  -12.3502
   310   4074   8875  630714.56  3190270.39  28.833447  112.339831  -16.0683  -10.0329
   311   2410   8904  614074.56  3189980.39  28.832416  112.169273  -14.3963   -9.4819
   312  11480   8925  704774.56  3189770.39  28.819267  113.098516  -12.1813   -5.3407
   313  11155   8968  701524.56  3189340.39  28.815902  113.065152   -8.5115   -5.8351
   314  10132   8970  691294.56  3189320.39  28.817284  112.960367  -15.4483   -9.4005
   315   3230   8977  622274.56  3189250.39  28.825074  112.253228  -16.9221  -12.9387
   316     75   8983  590724.56  3189190.39  28.827148  111.929899  -19.8244  -11.3020
   317   6284   9004  652814.56  3188980.39  28.819368  112.566119  -14.2722   -8.4608
   318    746   9015  597434.56  3188870.39  28.823769  111.998639  -16.4959  -11.5316
   319    542   9039  595394.56  3188630.39  28.821756  111.977713  -13.5202   -7.5706
   320   1447   9081  604444.56  3188210.39  28.817262  112.070416  -17.8784  -13.2167
   321   1769   9116  607664.56  3187860.39  28.813838  112.103378  -17.1891   -9.9974
   322  12122   9138  711194.56  3187640.39  28.799016  113.163873  -14.4767   -4.4364
   323   5782   9143  647794.56  3187590.39  28.807414  112.514505  -14.3507   -8.8016
   324   8441   9187  674384.56  3187150.39  28.800113  112.786814  -19.9535  -15.3736
   325   4394   9189  633914.56  3187130.39  28.804783  112.372252  -17.3453  -14.3270
   326   2399   9237  613964.56  3186650.39  28.802375  112.167810  -15.9490   -9.8883
   327  11190   9270  701874.56  3186320.39  28.788605  113.068198  -15.5199   -9.6679
   328   8580   9273  675774.56  3186290.39  28.792165  112.800917  -18.8143  -11.5885
   329   3761   9285  627584.56  3186170.39  28.796764  112.307294  -17.1850  -11.9440
   330   1759   9313  607564.56  3185890.39  28.796068  112.102167  -15.7741   -9.7303
   331  11445   9342  704424.56  3185600.39  28.781708  113.094179  -15.6162  -10.8898
   332   2038   9383  610354.56  3185190.39  28.789514  112.130682  -13.4166   -7.5570
   333   4778   9486  637754.56  3184160.39  28.777578  112.411231  -12.8128   -9.5560
   334   6493   9487  654904.56  3184150.39  28.775538  112.586871  -16.7060  -11.6030
   335   7815   9535  668124.56  3183670.39  28.769549  112.722180  -15.2423  -10.3276
   336  11788   9537  707854.56  3183650.39  28.763570  113.128940  -14.0270   -8.2822
   337  10826   9581  698234.56  3183210.39  28.761117  113.030383  -16.3239  -11.2077
   338  10506   9623  695034.56  3182790.39  28.757817  112.997552  -14.4597   -8.8182
   339   6837   9666  658344.56  3182360.39  28.758969  112.621850  -19.0694  -13.4572
   340   7128   9751  661254.56  3181510.39  28.750939  112.651525  -16.9200   -9.4821
   341   7206   9756  662034.56  3181460.39  28.750390  112.659503  -17.2208  -14.4919
   342   2419   9784  614164.56  3181180.39  28.752994  112.169308  -13.8342   -7.6604
   343   8574   9799  675714.56  3181030.39  28.744718  112.799488  -18.2482  -12.3081
   344  12425   9817  714224.56  3180850.39  28.737271  113.193617  -14.5194   -9.3224
   345   7668   9832  666654.56  3180700.39  28.742944  112.706691  -18.1736  -13.6159
   346   9771   9856  687684.56  3180460.39  28.737889  112.921923  -15.2895   -9.9738
   347   9464   9859  684614.56  3180430.39  28.738062  112.890495  -15.3595   -9.7342
   348   1956   9875  609534.56  3180270.39  28.745183  112.121806  -15.1219  -10.0017
   349  12466   9911  714634.56  3179910.39  28.728725  113.197636  -13.9873   -8.0213
   350   1857   9913  608544.56  3179890.39  28.741838  112.111633  -14.6941   -9.2013
   351   1235   9914  602324.56  3179880.39  28.742256  112.047940  -13.9492   -7.9042
   352   7719   9936  667164.56  3179660.39  28.733495  112.711759  -18.0505  -13.7197
   353    544   9949  595414.56  3179530.39  28.739628  111.977152  -15.2717   -8.6774
   354  12149   9968  711464.56  3179340.39  28.724107  113.165091  -13.8550   -8.5460
   355   9252   9974  682494.56  3179280.39  28.727989  112.868611  -17.0389  -12.3703
   356   6700   9979  656974.56  3179230.39  28.730896  112.607389  -17.6100  -13.5001
   357   5160   9994  641574.56  3179080.39  28.731325  112.449722  -15.1282  -12.5331
   358   3501  10003  624984.56  3178990.39  28.732227  112.279867  -15.3760   -9.6238
   359  10774  10017  697714.56  3178850.39  28.721867  113.024301  -15.4378   -9.4899
   360  12426  10072  714234.56  3178300.39  28.714269  113.193239  -13.0885   -8.4372
   361  10120  10089  691174.56  3178130.39  28.716357  112.957253  -14.0386   -9.0719
   362   7970  10149  669674.56  3177530.39  28.713950  112.737134  -19.9276  -14.1315
   363   9946  10154  689434.56  3177480.39  28.710750  112.939339  -17.2079  -11.8310
   364   5729  10187  647264.56  3177150.39  28.713273  112.507721  -15.4928  -11.6074
   365  11264  10256  702614.56  3176460.39  28.699548  113.074017  -15.5936  -11.6074
   366   9455  10267  684524.56  3176350.39  28.701267  112.888912  -17.5267  -10.3498
   367   1442  10267  604394.56  3176350.39  28.710233  112.068812  -10.7288   -6.2386
   368   6778  10307  657754.56  3175950.39  28.701206  112.614919  -13.7579   -8.4656
   369  12475  10385  714724.56  3175170.39  28.685956  113.197662  -16.4372  -10.7653
   370    257  10388  592544.56  3175140.39  28.700217  111.947406  -15.5599   -8.3149
   371   3392  10397  623894.56  3175050.39  28.696777  112.268279  -15.6227   -8.1634
   372   9787  10503  687844.56  3173990.39  28.679498  112.922493  -16.0013   -9.1999
   373   4771  10512  637684.56  3173900.39  28.685004  112.409271  -16.6773  -11.5014
   374    331  10524  593284.56  3173780.39  28.687889  111.954869  -13.9320   -8.2853
   375   6457  10536  654544.56  3173660.39  28.680932  112.581758  -17.2054  -12.6277
   376   5270  10539  642674.56  3173630.39  28.682026  112.460299  -18.4081  -16.3363
   377   5882  10624  648794.56  3172780.39  28.673666  112.522810  -16.5480   -8.7741
   378  12698  10643  716954.56  3172590.39  28.662313  113.219981  -16.2596  -10.9600
   379   6667  10710  656644.56  3171920.39  28.664979  112.603006  -17.0446  -13.7443
   380   4082  10719  630794.56  3171830.39  28.667040  112.338527  -17.1292  -13.4105
   381   8638  10728  676354.56  3171740.39  28.660818  112.804601  -17.0088  -11.4159
   382   3565  10790  625624.56  3171120.39  28.661145  112.285552  -13.3143  -10.2965
   383  12033  10802  710304.56  3171000.39  28.649070  113.151682  -15.0170   -9.1559
   384   5934  10813  649314.56  3170890.39  28.656552  112.527883  -17.3887  -12.3010
   385   3709  10846  627064.56  3170560.39  28.655951  112.300222  -17.5167  -14.1922
   386   1270  10852  602674.56  3170500.39  28.657575  112.050678  -13.6295   -8.9332
   387   2820  10898  618174.56  3170040.39  28.652101  112.209216  -16.3454  -11.1228
   388   9605  10947  686024.56  3169550.39  28.639706  112.903151  -15.9952  -10.2588
   389   1882  10953  608794.56  3169490.39  28.647960  112.113199  -16.7653  -12.5808
   390   6966  11002  659634.56  3169000.39  28.638267  112.633185  -16.7931  -10.9252
   391     37  11054  590344.56  3168480.39  28.640264  111.924359  -15.7129   -9.4346
   392  11045  11125  700424.56  3167770.39  28.621501  113.050085  -13.4323   -8.6876
   393  10371  11178  693684.56  3167240.39  28.617744  112.981089  -15.5140  -11.1811
   394    129  11210  591264.56  3166920.39  28.626121  111.933646  -12.6719   -8.0425
   395   2721  11226  617184.56  3166760.39  28.622591  112.198751  -14.1646   -8.7578
   396  11731  11232  707284.56  3166700.39  28.610770  113.120022  -18.4129  -15.5783
   397   4278  11266  632754.56  3166360.39  28.617479  112.357945  -11.7619    0.1597
   398   3217  11300  622144.56  3166020.39  28.615455  112.249401  -15.7776   -9.0129
   399  11455  11416  704524.56  3164860.39  28.594610  113.091480  -12.5247   -7.1771
   400   8571  11435  675684.56  3164670.39  28.597123  112.796660  -16.5779  -11.7646

     1   1643    105  606404.56  3277970.39  29.627097  112.099115  -24.4598  -20.4555
     2   5874    156  648714.56  3277460.39  29.618155  112.535978  -26.4985  -22.1140
     3   1178    207  601754.56  3276950.39  29.618282  112.050994  -24.9274  -22.9579
     4   3621    290  626184.56  3276120.39  29.608555  112.303179  -23.5941  -20.5479
     5   1165    325  601624.56  3275770.39  29.607645  112.049541  -25.1339  -21.7249
     6  12740    395  717374.56  3275070.39  29.586501  113.244265  -23.2243  -17.8970
     7   1555    488  605524.56  3274140.39  29.592612  112.089655  -24.3792  -21.2664
     8  10492    502  694894.56  3274000.39  29.580570  113.012106  -23.7306  -20.7925
     9   9027    557  680244.56  3273450.39  29.577815  112.860837  -22.8992  -22.7793
    10   1100    645  600974.56  3272570.39  29.578822  112.042532  -25.1732  -21.7843
    11  11184    716  701814.56  3271860.39  29.560168  113.083114  -22.4108  -17.7818
    12  12554    800  715514.56  3271020.39  29.550300  113.224273  -23.2058  -17.4237
    13   9660    925  686574.56  3269770.39  29.543689  112.925527  -23.6985  -18.6862
    14   4590    959  635874.56  3269430.39  29.547174  112.402394  -22.5498  -17.5067
    15  12379   1020  713764.56  3268820.39  29.530760  113.205791  -22.5422  -21.3125
    16   4191   1039  631884.56  3268630.39  29.540384  112.361126  -23.8900  -19.8940
    17   6697   1122  656944.56  3267800.39  29.529996  112.619561  -23.6918  -18.3244
    18    341   1127  593384.56  3267750.39  29.535919  111.963764  -23.7488  -19.5920
    19   5286   1197  642834.56  3267050.39  29.524923  112.473899  -25.6173  -22.0514
    20   1114   1272  601114.56  3266300.39  29.522232  112.043396  -24.4549  -20.1214
    21    736   1276  597334.56  3266260.39  29.522171  112.004392  -24.3513  -21.2891
    22  10618   1363  696154.56  3265390.39  29.502714  113.023560  -23.3382  -20.7198
    23   8573   1429  675704.56  3264730.39  29.499803  112.812582  -22.6972  -16.9440
    24   2048   1484  610454.56  3264180.39  29.502311  112.139545  -24.8238  -20.7186
    25  11066   1576  700634.56  3263260.39  29.482792  113.069361  -23.1464  -19.2586
    26   9831   1597  688284.56  3263050.39  29.482817  112.942009  -23.7895  -19.3358
    27   8707   1674  677044.56  3262280.39  29.477513  112.826003  -23.7304  -21.1391
    28   1538   1721  605354.56  3261810.39  29.481365  112.086709  -23.8988  -21.9089
    29  11320   1804  703174.56  3260980.39  29.461818  113.095121  -22.1833  -18.8099
    30   2805   1859  618024.56  3260430.39  29.467781  112.217225  -23.1845  -21.1869
    31   4508   1942  635054.56  3259600.39  29.458571  112.392719  -24.1524  -18.8494
    32  12288   2010  712854.56  3258920.39  29.441631  113.194481  -23.7115  -17.1072
    33   2139   2019  611364.56  3258830.39  29.453954  112.148388  -25.1880  -22.0064
    34  11162   2096  701594.56  3258060.39  29.435736  113.078301  -23.7044  -17.1967
    35    176   2096  591734.56  3258060.39  29.448598  111.945925  -25.8825  -20.5350
    36   9302   2128  682994.56  3257740.39  29.435704  112.886585  -24.3743  -17.9804
    37   2170   2338  611674.56  3255640.39  29.425141  112.151259  -25.4952  -21.8521
    38    544   2371  595414.56  3255310.39  29.423507  111.983627  -25.9103  -22.3686
    39   1122   2377  601194.56  3255250.39  29.422512  112.043200  -25.6372  -22.9996
    40    368   2397  593654.56  3255050.39  29.421293  111.965464  -25.9231  -22.5657
    41   4401   2481  633984.56  3254210.39  29.410053  112.381029  -24.5461  -20.2150
    42  11138   2509  701354.56  3253930.39  29.398525  113.075070  -22.9883  -18.6932
    43   9493   2564  684904.56  3253380.39  29.396095  112.905533  -25.2891  -19.6478
    44    828   2592  598254.56  3253100.39  29.403344  112.012703  -24.6067  -19.9999
    45  11236   2593  702334.56  3253090.39  29.390791  113.085010  -23.2523  -18.5379
    46   2244   2613  612414.56  3252890.39  29.400261  112.158605  -24.0895  -16.2454
    47   4465   2616  634624.56  3252860.39  29.397804  112.387458  -24.9458  -21.3911
    48  11003   2729  700004.56  3251730.39  29.378897  113.060765  -23.2696  -18.5593
    49   6128   2750  651254.56  3251520.39  29.383820  112.558615  -26.1354  -21.3280
    50   2885   2771  618824.56  3251310.39  29.385413  112.224487  -24.6186  -22.6048
    51   4706   2826  637034.56  3250760.39  29.378595  112.412028  -23.8904  -17.9718
    52   6614   2835  656114.56  3250670.39  29.375557  112.608559  -23.8362  -15.3487
    53  11108   2851  701054.56  3250510.39  29.367726  113.071355  -23.7065  -20.6677
    54  10902   2884  698994.56  3250180.39  29.365077  113.050084  -23.6532  -18.5205
    55   6775   2895  657724.56  3250070.39  29.369942  112.625056  -27.1521  -24.2301
    56  11043   2921  700404.56  3249810.39  29.361516  113.064535  -23.5593  -19.9701
    57   4893   2975  638904.56  3249270.39  29.364946  112.431104  -23.5991  -16.8724
    58   6854   2983  658514.56  3249190.39  29.361904  112.633066  -25.7652  -22.3958
    59   5201   3087  641984.56  3248150.39  29.354497  112.462684  -25.2761  -17.7413
    60   7104   3103  661014.56  3247990.39  29.350760  112.658638  -24.7490  -22.0901
    61   5320   3150  643174.56  3247520.39  29.348677  112.474858  -25.8309  -16.4553
    62   9835   3174  688324.56  3247280.39  29.340563  112.939717  -24.0821  -14.6284
    63  10129   3181  691264.56  3247210.39  29.339488  112.969972  -25.3309  -20.8181
    64   7845   3215  668424.56  3246870.39  29.339685  112.734770  -25.7208  -22.1901
    65   7071   3226  660684.56  3246760.39  29.339706  112.655060  -25.0637  -20.5857
    66   5429   3268  644264.56  3246340.39  29.337906  112.485928  -23.7811  -17.4856
    67   2560   3293  615574.56  3246090.39  29.338614  112.190454  -24.0431  -21.2750
    68  10218   3320  692154.56  3245820.39  29.326814  112.978892  -24.9736  -23.3018
    69   2570   3455  615674.56  3244470.39  29.323986  112.191314  -24.3557  -22.6734
    70  10017   3458  690144.56  3244440.39  29.314671  112.957964  -25.7539  -21.5426
    71   2545   3572  615424.56  3243300.39  29.313452  112.188617  -22.8574  -14.5273
    72   9747   3648  687444.56  3242540.39  29.297937  112.929853  -26.6772  -21.2209
    73   2713   3708  617104.56  3241940.39  29.301024  112.205770  -24.1218  -22.5505
    74  11015   3753  700124.56  3241490.39  29.286517  113.060143  -24.8130  -18.4431
    75   9465   3768  684624.56  3241340.39  29.287529  112.900632  -26.3817  -21.7780
    76   9543   3971  685404.56  3239310.39  29.269103  112.908318  -25.8980  -17.9536
    77   8915   4062  679124.56  3238400.39  29.261801  112.843560  -26.4565  -22.3644
    78   2840   4103  618374.56  3237990.39  29.265263  112.218421  -24.1016  -22.2225
    79   9163   4122  681604.56  3237800.39  29.256034  112.868975  -27.0497  -22.4870
    80   8809   4316  678064.56  3235860.39  29.239037  112.832247  -27.3126  -23.4919
    81   1665   4324  606624.56  3235780.39  29.246368  112.097286  -25.1196  -23.3835
    82   9966   4403  689634.56  3234990.39  29.229506  112.951095  -26.0850  -20.6317
    83   2956   4574  619534.56  3233280.39  29.222652  112.229850  -24.2935  -21.5711
    84   1839   4597  608364.56  3233050.39  29.221584  112.114922  -24.3200  -18.9351
    85   5572   4618  645694.56  3232840.39  29.215938  112.498874  -26.9607  -25.3678
    86   5195   4679  641924.56  3232230.39  29.210863  112.460022  -25.6973  -24.0456
    87   2852   4785  618494.56  3231170.39  29.203711  112.218927  -24.5653  -22.6526
    88   9079   4791  680764.56  3231110.39  29.195805  112.859243  -25.5406  -20.3483
    89   2700   4815  616974.56  3230870.39  29.201145  112.203262  -22.7387  -20.0168
    90   6093   4833  650904.56  3230690.39  29.195929  112.552165  -26.6466  -25.6050
    91   5748   4897  647454.56  3230050.39  29.190561  112.516605  -26.9598  -25.0058
    92   2604   4952  616014.56  3229500.39  29.188871  112.193246  -24.4509  -21.9793
    93   5668   4961  646654.56  3229410.39  29.184880  112.508295  -27.3170  -24.8380
    94   2104   4962  611014.56  3229400.39  29.188417  112.141818  -23.7634  -18.4815
    95   1340   5023  603374.56  3228790.39  29.183559  112.063193  -24.9251  -21.5211
    96  10697   5064  696944.56  3228380.39  29.168765  113.025095  -23.1584  -22.1842
    97  12534   5204  715314.56  3226980.39  29.153150  113.213603  -23.1282  -23.2416
    98  12283   5227  712804.56  3226750.39  29.151500  113.187770  -22.6313  -21.4504
    99   9032   5273  680294.56  3226290.39  29.152391  112.853629  -26.3516  -22.7210
   100  10273   5549  692704.56  3223530.39  29.125669  112.980679  -24.6480  -20.9606
   101   2796   5568  617934.56  3223340.39  29.133107  112.212336  -24.1065  -22.5039
   102   3892   5660  628894.56  3222420.39  29.123739  112.324872  -24.3249  -21.3271
   103   3096   5723  620934.56  3221790.39  29.118838  112.243002  -24.0794  -21.9890
   104  10791   5818  697884.56  3220840.39  29.100608  113.033416  -23.6284  -21.3973
   105   5064   5882  640614.56  3220200.39  29.102464  112.445028  -23.7007  -20.3602
   106  10968   5897  699654.56  3220050.39  29.093205  113.051453  -23.9169  -22.2347
   107   8812   5926  678094.56  3219760.39  29.093793  112.829977  -24.6460  -16.5139
   108   3269   6102  622664.56  3218000.39  29.084472  112.260363  -25.6101  -22.7101
   109    152   6122  591494.56  3217800.39  29.085294  111.940120  -25.4190  -20.0445
   110  10032   6175  690294.56  3217270.39  29.069564  112.954853  -25.4873  -21.4326
   111  10913   6237  699104.56  3216650.39  29.062623  113.045199  -23.8389  -19.5861
   112   3415   6273  624124.56  3216290.39  29.068900  112.275171  -24.3149  -22.7944
   113  10593   6418  695904.56  3214840.39  29.046793  113.012029  -24.5806  -22.6581
   114  11131   6426  701284.56  3214760.39  29.045232  113.067240  -23.3393  -19.8979
   115   8279   6517  672764.56  3213850.39  29.041212  112.774318  -26.4112  -23.1774
   116   8106   6625  671034.56  3212770.39  29.031702  112.756392  -26.0417  -23.9264
   117   3884   6630  628814.56  3212720.39  29.036220  112.322931  -23.4469  -21.8309
   118   4466   6660  634634.56  3212420.39  29.032911  112.382653  -22.7063  -22.3366
   119   9617   6685  686144.56  3212170.39  29.024171  112.911392  -25.8322  -20.9229
   120   4592   6760  635894.56  3211420.39  29.023754  112.395468  -22.5649  -22.1778
   121   4111   6839  631084.56  3210630.39  29.017130  112.345994  -23.7132  -22.4928
   122   9668   6882  686654.56  3210200.39  29.006326  112.916299  -25.1014  -22.4722
   123   2854   6903  618514.56  3209990.39  29.012585  112.216881  -23.5037  -19.9509
   124   2363   6927  613604.56  3209750.39  29.010866  112.166451  -23.4222  -20.0196
   125   9258   6940  682554.56  3209620.39  29.001687  112.874130  -24.5101  -22.9963
   126    580   7018  595774.56  3208840.39  29.004118  111.983326  -23.7004  -18.3291
   127   3556   7131  625534.56  3207710.39  28.991339  112.288691  -23.4187  -20.2719
   128   7067   7178  660644.56  3207240.39  28.983162  112.648940  -25.8729  -16.0813
   129   4876   7202  638734.56  3207000.39  28.983566  112.424077  -23.4330  -20.9632
   130   7471   7216  664684.56  3206860.39  28.979219  112.690339  -25.6358  -23.0094
   131   1309   7267  603064.56  3206350.39  28.981079  112.057934  -23.4291  -20.9525
   132   7781   7328  667784.56  3205740.39  28.968710  112.721978  -25.2341  -18.9385
   133   6017   7350  650144.56  3205520.39  28.968921  112.540966  -25.1645  -21.3552
   134   3970   7370  629674.56  3205320.39  28.969359  112.330906  -24.5303  -22.2834
   135    769   7409  597664.56  3204930.39  28.968689  112.002388  -26.2229  -23.9327
   136    961   7442  599584.56  3204600.39  28.965562  112.022062  -25.0227  -17.6872
   137   5457   7471  644544.56  3204310.39  28.958649  112.483353  -24.4050  -21.6404
   138   5084   7494  640814.56  3204080.39  28.956990  112.445056  -24.3223  -21.5731
   139   1042   7612  600394.56  3202900.39  28.950157  112.030222  -25.0633  -20.6753
   140   9288   7749  682854.56  3201530.39  28.928663  112.875892  -26.3320  -23.7267
   141   9055   7777  680524.56  3201250.39  28.926468  112.851954  -26.5147  -21.3639
   142   5507   7800  645044.56  3201020.39  28.928907  112.488058  -22.9824  -20.4726
   143   1005   7807  600024.56  3200950.39  28.932588  112.026252  -24.7103  -20.8073
   144   1658   7889  606554.56  3200130.39  28.924661  112.093163  -24.1015  -20.6904
   145   2969   7951  619664.56  3199510.39  28.917907  112.227571  -24.2270  -19.8868
   146   8639   8073  676364.56  3198290.39  28.900344  112.808832  -26.2383  -21.0290
   147   7956   8086  669534.56  3198160.39  28.900093  112.738790  -25.7692  -21.7904
   148   3715   8145  627124.56  3197570.39  28.899681  112.303864  -23.1989  -17.9338
   149   7655   8169  666524.56  3197330.39  28.893000  112.707807  -25.2288  -22.1398
   150   3396   8265  623934.56  3196370.39  28.889165  112.271020  -24.4693  -20.7659
   151   8802   8284  677994.56  3196180.39  28.881083  112.825210  -23.7112  -18.9310
   152   8014   8410  670114.56  3194920.39  28.870785  112.744247  -25.1514  -19.8755
   153   8992   8523  679894.56  3193790.39  28.859257  112.844304  -24.8643  -20.0039
   154   3303   8657  623004.56  3192450.39  28.853881  112.261057  -24.9029  -19.4846
   155  11145   8659  701424.56  3192430.39  28.843790  113.064678  -24.2712  -22.2346
   156   8054   8722  670514.56  3191800.39  28.842584  112.747876  -25.3694  -18.8001
   157   6166   8771  651634.56  3191310.39  28.840532  112.554342  -26.4270  -22.8816
   158   7711   8779  667084.56  3191230.39  28.837892  112.712645  -24.0872  -15.6367
   159   2603   8792  616004.56  3191100.39  28.842350  112.189167  -25.3590  -21.6261
   160  11315   8793  703124.56  3191090.39  28.831435  113.081853  -23.3736  -21.6460
   161   4680   8824  636774.56  3190780.39  28.837418  112.401993  -24.0172  -22.9606
   162   7012   8836  660094.56  3190660.39  28.833640  112.640941  -27.6424  -23.4538
   163   9419   8853  684164.56  3190490.39  28.828881  112.887523  -26.2267  -21.9296
   164   3011   8876  620084.56  3190260.39  28.834395  112.230894  -23.3546  -10.9016
   165   8688   8937  676854.56  3189650.39  28.822330  112.812502  -26.4738  -21.1609
   166   4343   9000  633404.56  3189020.39  28.821891  112.367250  -24.2989  -19.2026
   167   2650   9023  616474.56  3188790.39  28.821462  112.193746  -25.8765  -20.5965
   168   4741   9027  637384.56  3188750.39  28.819035  112.407998  -23.8089  -20.7686
   169   1646   9105  606434.56  3187970.39  28.814933  112.090785  -24.7011  -21.5732
   170   5996   9126  649934.56  3187760.39  28.808700  112.536450  -26.3389  -22.3665
   171  12532   9161  715294.56  3187410.39  28.796261  113.205812  -23.5577  -20.3540
   172   7218   9178  662154.56  3187240.39  28.802525  112.661558  -25.6777  -15.6396
   173   5741   9185  647384.56  3187170.39  28.803671  112.510250  -25.6797  -21.0823
   174   8612   9218  676094.56  3186840.39  28.797083  112.804280  -26.8471  -20.8110
   175   5195   9293  641924.56  3186090.39  28.794540  112.454181  -23.1399  -21.6687
   176   3022   9302  620194.56  3186000.39  28.795942  112.231569  -25.6417  -22.2663
   177   7348   9331  663454.56  3185710.39  28.788556  112.674654  -27.3965  -23.6990
   178   1939   9372  609364.56  3185300.39  28.790591  112.120550  -24.7425  -20.6455
   179   8325   9394  673224.56  3185080.39  28.781594  112.774616  -26.7298  -21.3022
   180   3447   9494  624444.56  3184080.39  28.778212  112.274897  -25.0134  -22.8327
   181   5149   9521  641464.56  3183810.39  28.774017  112.449185  -23.2576  -22.1612
   182   9470   9627  684674.56  3182750.39  28.758983  112.891487  -25.6754  -22.1221
   183   3472   9813  624694.56  3180890.39  28.749401  112.277107  -23.9141  -22.8827
   184   5056  10008  640534.56  3178940.39  28.730175  112.439057  -22.6780  -21.5506
   185   6209  10016  652064.56  3178860.39  28.728145  112.557078  -25.0424  -21.8705
   186   3976  10026  629734.56  3178760.39  28.729682  112.328472  -23.7281  -21.5449
   187   9088  10166  680854.56  3177360.39  28.710898  112.851521  -22.6781  -13.7029
   188  11378  10222  703754.56  3176800.39  28.702436  113.085741  -22.7848  -17.6317
   189   5845  10408  648424.56  3174940.39  28.693199  112.519306  -24.3671  -19.3567
   190   4136  10410  631334.56  3174920.39  28.694869  112.344409  -23.9478  -20.6871
   191   7851  10411  668484.56  3174910.39  28.690467  112.724568  -26.4691  -21.3169
   192   7999  10446  669964.56  3174560.39  28.687116  112.739659  -27.1547  -22.9820
   193   9403  10623  684004.56  3172790.39  28.669225  112.883017  -25.0982  -20.6437
   194   8498  10699  674954.56  3172030.39  28.663624  112.790325  -23.2198  -20.6816
   195   7664  10800  666614.56  3171020.39  28.655613  112.704865  -26.4225  -22.6269
   196   5818  10863  648154.56  3170390.39  28.652174  112.515951  -23.3938  -19.8407
   197   9239  10982  682364.56  3169200.39  28.637069  112.865668  -26.9671  -22.5121
   198   8483  10998  674804.56  3169040.39  28.636669  112.788333  -27.8750  -21.0220
   199   4753  11082  637504.56  3168200.39  28.633588  112.406742  -23.5852  -22.4495
   200   5270  11425  642674.56  3164770.39  28.602078  112.459192  -23.2361  -21.2137
