# Supplementary material for: Monitoring monthly surface water dynamics of Dongting Lake using Sentinel-1 data at 10 m
Source: PeerJ. 2018 Jun 20;6:e4992. doi: 10.7717/peerj.4992 (PMC6015492; doi:10.7717/peerj.4992)
Supplement: Supplemental Information 9 [file peerj-06-4992-s009.txt]

; ENVI Output of ROIs (5.2) [Tue Dec 26 18:40:39 2017]
; Number of ROIs: 2
; File Dimension: 12794 x 11444
;
; ROI name: non_water_sample
; ROI rgb value: {255, 0, 0}
; ROI npts: 400
;
; ROI name: water_sample
; ROI rgb value: {0, 255, 0}
; ROI npts: 200
;   ID      X      Y      Map X       Map Y        Lat         Lon        B7        B8
     1   2714      4  617114.56  3278980.39  29.635247  112.209834  -14.6814   -7.5840
     2  12522     12  715194.56  3278900.39  29.621420  113.222529  -11.0631   -3.7722
     3   1158     29  601554.56  3278730.39  29.634360  112.049095  -16.4291  -10.9490
     4  11384     30  703814.56  3278720.39  29.621713  113.105031  -15.4257  -10.8820
     5  12689     38  716864.56  3278640.39  29.618785  113.239714  -17.8589  -10.7930
     6   6000     48  649974.56  3278540.39  29.627748  112.549137  -15.5191   -8.1247
     7   1696     53  606934.56  3278490.39  29.631743  112.104640  -14.0217   -8.8426
     8  12064     87  710614.56  3278150.39  29.615440  113.175110  -15.3789   -8.6345
     9   3892     90  628894.56  3278120.39  29.626322  112.331398  -13.7284  -10.4338
    10  12123    102  711204.56  3278000.39  29.613987  113.181171  -15.6857   -9.1738
    11  12078    183  710754.56  3277190.39  29.606758  113.176369  -16.2600  -10.1546
    12   9942    187  689394.56  3277150.39  29.609831  112.955900  -13.1353   -8.7232
    13  11640    198  706374.56  3277040.39  29.606139  113.131137  -14.1214   -8.2163
    14  12736    229  717334.56  3276730.39  29.601478  113.244184  -11.2371   -6.8295
    15   3747    233  627444.56  3276690.39  29.613569  112.316256  -14.0014  -10.5174
    16   8233    254  672304.56  3276480.39  29.606271  112.779378  -16.7688  -11.2569
    17   5438    271  644354.56  3276310.39  29.608294  112.490807  -15.8661   -9.5317
    18   2477    292  614744.56  3276100.39  29.609482  112.185052  -15.7804   -8.9111
    19  10436    316  694334.56  3275860.39  29.597434  113.006660  -16.5856   -9.3235
    20  11316    400  703134.56  3275020.39  29.588454  113.097321  -15.2563   -8.2939
    21   4707    431  637044.56  3274710.39  29.594684  112.415131  -17.6648   -9.2655
    22   9346    469  683434.56  3274330.39  29.585287  112.893903  -16.6910   -8.8022
    23   6497    476  654944.56  3274260.39  29.588526  112.599847  -13.2135   -7.8018
    24  12567    520  715644.56  3273820.39  29.575529  113.226167  -15.9935  -10.9264
    25   7127    522  661244.56  3273800.39  29.583576  112.664806  -19.0152  -12.1768
    26    889    526  598864.56  3273760.39  29.589729  112.020858  -16.6765  -10.0955
    27  12422    581  714194.56  3273210.39  29.570277  113.211088  -18.0786   -8.1748
    28   9375    628  683724.56  3272740.39  29.570902  112.896628  -14.3386   -7.8359
    29   8150    639  671474.56  3272630.39  29.571655  112.770203  -18.4477  -11.7293
    30   9267    701  682644.56  3272010.39  29.564476  112.885362  -15.8597   -6.5292
    31    809    707  598064.56  3271950.39  29.573460  112.012435  -16.6585  -10.2520
    32   5994    718  649914.56  3271840.39  29.567308  112.547594  -14.4343   -9.8338
    33   1863    718  608604.56  3271840.39  29.571593  112.121225  -12.3486   -7.0591
    34  12327    737  713244.56  3271650.39  29.556371  113.200982  -13.5558   -6.0704
    35   7680    743  666774.56  3271590.39  29.562911  112.721543  -14.7482   -7.2964
    36   5464    744  644614.56  3271580.39  29.565589  112.492863  -19.8429   -9.0544
    37   7669    762  666664.56  3271400.39  29.561212  112.720378  -19.8744  -12.0944
    38   4448    808  634454.56  3270940.39  29.560952  112.387928  -16.0087   -9.5603
    39   2714    817  617114.56  3270850.39  29.561889  112.208959  -16.2643  -12.4892
    40   1473    837  604704.56  3270650.39  29.561189  112.080853  -16.8362   -9.1557
    41   9853    890  688504.56  3270120.39  29.546556  112.945497  -12.5894   -8.1938
    42   1761    894  607584.56  3270080.39  29.555800  112.110522  -12.2178   -7.2746
    43   2350    987  613474.56  3269150.39  29.546886  112.171214  -12.3074   -7.8714
    44   9618    998  686154.56  3269040.39  29.537167  112.921070  -14.1991   -8.2023
    45   4659   1016  636564.56  3268860.39  29.541956  112.409443  -14.1328   -8.6672
    46   1788   1043  607854.56  3268590.39  29.542332  112.113161  -12.5221   -8.9866
    47   2511   1145  615084.56  3267570.39  29.532482  112.187661  -13.2666   -9.4782
    48   5343   1181  643404.56  3267210.39  29.526302  112.479801  -12.3246   -9.2477
    49   5646   1309  646434.56  3265930.39  29.514402  112.510887  -15.0278   -9.5653
    50   6575   1311  655724.56  3265910.39  29.513097  112.606706  -13.2703   -9.6290
    51   3588   1313  625854.56  3265890.39  29.516284  112.298590  -15.4016   -8.6331
    52   4540   1319  635374.56  3265830.39  29.514747  112.396789  -19.1486   -8.4759
    53   9977   1319  689744.56  3265830.39  29.507672  112.957543  -14.1644   -7.4987
    54   4292   1335  632894.56  3265670.39  29.513570  112.371187  -13.7766   -6.7861
    55  11942   1368  709394.56  3265340.39  29.500115  113.160058  -18.2780  -14.5002
    56   9853   1373  688504.56  3265290.39  29.502989  112.944663  -14.7138   -7.6602
    57   1835   1377  608324.56  3265250.39  29.512152  112.117680  -15.1768   -8.5216
    58  11518   1381  705154.56  3265210.39  29.499646  113.116320  -16.6538  -10.0237
    59  11983   1429  709804.56  3264730.39  29.494545  113.164168  -13.6110   -9.1288
    60   3089   1433  620864.56  3264690.39  29.505949  112.246980  -14.3162   -9.2592
    61   7588   1438  665854.56  3264640.39  29.500337  112.710993  -15.6631   -7.6161
    62   8394   1507  673914.56  3263950.39  29.493017  112.793999  -20.9819  -15.1669
    63   1495   1548  604924.56  3263540.39  29.497012  112.082440  -14.5195   -9.5210
    64   6208   1563  652054.56  3263390.39  29.490814  112.568502  -15.8286   -7.3080
    65   4102   1589  630994.56  3263130.39  29.490853  112.351283  -18.3308  -10.0007
    66   1118   1614  601154.56  3262880.39  29.491367  112.043492  -16.2516  -10.7800
    67   6308   1736  653054.56  3261660.39  29.475085  112.578572  -18.8380  -11.9401
    68   9684   1747  686814.56  3261550.39  29.469507  112.926598  -16.3047   -7.7381
    69  10482   1758  694794.56  3261440.39  29.467299  113.008834  -14.1331   -7.4041
    70   4980   1826  639774.56  3260760.39  29.468519  112.441528  -15.7935  -10.5136
    71   3355   1847  623524.56  3260550.39  29.468333  112.273951  -18.4197  -11.5368
    72   9970   1851  689674.56  3260510.39  29.459696  112.955899  -11.2998   -2.7761
    73   9029   1864  680264.56  3260380.39  29.459914  112.858886  -20.5298  -14.9041
    74   4761   1879  637584.56  3260230.39  29.463979  112.418881  -13.1747   -5.7178
    75   5756   1889  647534.56  3260130.39  29.461944  112.521451  -22.6399  -15.5915
    76   3312   1943  623094.56  3259590.39  29.459714  112.269409  -13.5674  -10.1309
    77    268   1944  592654.56  3259580.39  29.462247  111.955539  -13.6776   -3.8631
    78   5957   2024  649544.56  3258780.39  29.449526  112.541989  -12.1074   -7.9716
    79   8592   2075  675894.56  3258270.39  29.441502  112.813503  -14.3546   -3.1569
    80   4520   2210  635174.56  3256920.39  29.434377  112.393625  -11.3954   -7.6599
    81   5477   2223  644744.56  3256790.39  29.432135  112.492246  -14.6458   -8.3498
    82  10632   2245  696294.56  3256570.39  29.423138  113.023423  -11.6715   -5.6449
    83   2064   2296  610614.56  3256060.39  29.429025  112.140376  -20.4481  -13.8187
    84   3885   2298  628824.56  3256040.39  29.427106  112.328070  -14.5906   -8.2139
    85  10373   2317  693704.56  3255850.39  29.417047  112.996612  -17.1272  -10.9638
    86   1919   2332  609164.56  3255700.39  29.425904  112.125394  -13.5995   -7.8027
    87   4138   2346  631354.56  3255560.39  29.422512  112.354088  -11.3629   -8.0282
    88   4221   2387  632184.56  3255150.39  29.418725  112.362593  -13.8197   -7.8417
    89   5333   2409  643304.56  3254930.39  29.415519  112.477162  -15.6073   -9.7149
    90   5994   2490  649914.56  3254120.39  29.407438  112.545166  -14.7837   -8.3548
    91   3071   2498  620684.56  3254040.39  29.409869  112.243950  -14.6966   -9.1152
    92   3080   2511  620774.56  3253910.39  29.408687  112.244864  -14.5378   -9.5849
    93   8361   2536  673584.56  3253660.39  29.400237  112.788968  -16.1059   -8.2000
    94   2637   2559  616344.56  3253430.39  29.404775  112.199160  -14.1422   -6.9908
    95   4599   2561  635964.56  3253410.39  29.402622  112.401333  -15.8500  -10.0839
    96   5928   2614  649254.56  3252880.39  29.396330  112.538197  -15.1624   -7.8005
    97   2458   2621  614554.56  3252810.39  29.399345  112.180649  -15.6175   -6.0792
    98  12173   2637  711704.56  3252650.39  29.385277  113.181424   -9.6021   -5.4743
    99   2992   2645  619894.56  3252570.39  29.396681  112.235649  -14.2477   -6.6725
   100   4650   2756  636474.56  3251460.39  29.384972  112.406346  -16.9649   -7.4456
   101   5658   2758  646554.56  3251440.39  29.383656  112.510187  -14.8110   -9.8954
   102   3391   2799  623884.56  3251030.39  29.382397  112.276588  -15.6121   -9.9181
   103   6611   2835  656084.56  3250670.39  29.375560  112.608250  -21.7754  -14.1492
   104   4004   2864  630014.56  3250380.39  29.375913  112.339665  -13.6750   -7.9427
   105  11985   2887  709824.56  3250150.39  29.363045  113.161587  -11.7542   -6.2451
   106   5583   2908  645804.56  3249940.39  29.370209  112.502262  -14.8379   -8.6643
   107   1768   2927  607654.56  3249750.39  29.372343  112.109246  -15.6989   -8.6740
   108   9216   2940  682134.56  3249620.39  29.362582  112.876377  -18.5789  -14.4910
   109   2756   2947  617534.56  3249550.39  29.369653  112.211008  -12.5403   -7.2969
   110   5587   2949  645844.56  3249530.39  29.366506  112.502620  -12.3710   -8.9831
   111   2967   2959  619644.56  3249430.39  29.368371  112.232731  -21.8512  -17.5045
   112   3063   3032  620604.56  3248700.39  29.361692  112.242540  -13.0995   -8.8576
   113  10619   3050  696164.56  3248520.39  29.350549  113.020648  -18.6314  -15.8027
   114   9382   3069  683794.56  3248330.39  29.350704  112.893255  -14.2632   -6.9860
   115   3518   3082  625154.56  3248200.39  29.356736  112.289351  -15.4045  -10.1465
   116   7485   3109  664824.56  3247930.39  29.349725  112.697862  -14.3275   -8.9063
   117   5834   3136  648314.56  3247660.39  29.349345  112.527809  -16.2533   -9.2180
   118   3151   3137  621484.56  3247650.39  29.352133  112.251489  -15.2296  -10.3172
   119   3860   3146  628574.56  3247560.39  29.350616  112.324501  -21.9336  -18.4087
   120    819   3153  598164.56  3247490.39  29.352726  112.011275  -16.8012   -9.2513
   121   1034   3183  600314.56  3247190.39  29.349850  112.033394  -16.5275  -11.6316
   122   6621   3191  656184.56  3247110.39  29.343430  112.608775  -17.1326  -11.3921
   123   8117   3212  671144.56  3246900.39  29.339589  112.762780  -16.8973   -8.4142
   124   7071   3226  660684.56  3246760.39  29.339706  112.655060  -20.1140  -12.1872
   125   2055   3329  610524.56  3245730.39  29.335819  112.138410  -19.3971  -11.1158
   126  12663   3372  716604.56  3245300.39  29.318155  113.230438  -14.2479   -7.9434
   127  11178   3378  701754.56  3245240.39  29.320081  113.077598  -16.1955  -11.1283
   128   8998   3399  679954.56  3245030.39  29.321491  112.853179  -16.3958  -10.0718
   129  12163   3405  711604.56  3244970.39  29.316029  113.178919  -16.6697   -9.7371
   130   6292   3442  652894.56  3244600.39  29.321189  112.574549  -16.8398  -10.5915
   131  12111   3483  711084.56  3244190.39  29.309081  113.173419  -18.6808  -13.8399
   132   3649   3551  626464.56  3243510.39  29.314286  112.302305  -18.4084   -7.9901
   133   8909   3582  679064.56  3243200.39  29.305110  112.843720  -15.2392   -9.1713
   134  12323   3647  713204.56  3242550.39  29.293933  113.194917  -14.8164   -9.5805
   135  12571   3717  715684.56  3241850.39  29.287198  113.220296  -14.2026   -6.1055
   136  12055   3724  710524.56  3241780.39  29.287439  113.167197  -12.7092   -6.3421
   137   8674   3744  676714.56  3241580.39  29.290827  112.819275  -14.5395   -8.5182
   138   2656   3747  616534.56  3241550.39  29.297558  112.199861  -14.2599   -9.0716
   139   2766   3748  617634.56  3241540.39  29.297366  112.211183  -20.3085  -11.2928
   140   1429   3788  604264.56  3241140.39  29.294933  112.073507  -16.5687   -8.6177
   141   3276   3827  622734.56  3240750.39  29.289751  112.263596  -17.5839  -10.1864
   142   6219   3867  652164.56  3240350.39  29.282933  112.566448  -14.9686  -10.6357
   143   8467   3869  674644.56  3240330.39  29.279839  112.797775  -17.6347   -9.2840
   144   7660   3877  666574.56  3240250.39  29.280210  112.714723  -11.5442   -6.7229
   145   5350   3884  643474.56  3240180.39  29.282418  112.476993  -16.4028  -10.5222
   146   6348   3898  653454.56  3240040.39  29.279980  112.579681  -10.9307   -4.8946
   147   8982   3921  679794.56  3239810.39  29.274425  112.850682  -20.8333  -15.0692
   148  10596   3965  695934.56  3239370.39  29.268053  113.016656  -19.2954  -15.7027
   149   7024   3966  660214.56  3239360.39  29.273004  112.649147  -16.4898  -11.0170
   150  12164   4054  711614.56  3238480.39  29.257494  113.177780  -15.6502  -10.5065
   151     54   4099  590514.56  3238030.39  29.267930  111.931700  -16.9863  -12.6939
   152  10078   4117  690754.56  3237850.39  29.255135  112.963106  -22.3921  -14.6996
   153  11354   4123  703514.56  3237790.39  29.252602  113.094341  -14.8080   -9.0673
   154   5518   4146  645154.56  3237560.39  29.258587  112.493939  -20.1504  -13.8393
   155   4107   4183  631044.56  3237190.39  29.256792  112.348709  -16.1302   -9.0655
   156  12120   4193  711174.56  3237090.39  29.245031  113.172989  -18.8937  -14.2466
   157   1859   4195  608564.56  3237070.39  29.257843  112.117374  -20.1093  -12.2003
   158   8090   4245  670874.56  3236570.39  29.246436  112.758402  -14.4957   -9.6623
   159   7671   4267  666684.56  3236350.39  29.245011  112.715268  -11.9003   -7.0743
   160   2407   4295  614044.56  3236070.39  29.248336  112.173663  -12.9775   -8.5726
   161   3960   4306  629574.56  3235960.39  29.245845  112.333439  -13.7003   -8.3537
   162   5352   4362  643494.56  3235400.39  29.239288  112.476579  -13.4700   -8.0413
   163   5195   4367  641924.56  3235350.39  29.239014  112.460421  -15.1816  -11.6397
   164   2170   4439  611674.56  3234630.39  29.235554  112.149131  -14.9356  -10.8017
   165   1153   4448  601504.56  3234540.39  29.235600  112.044489  -14.8907   -9.7654
   166   2888   4472  618854.56  3234300.39  29.231921  112.222965  -17.3952  -10.3054
   167   6712   4508  657094.56  3233940.39  29.224497  112.616274  -16.1882   -9.7185
   168  11891   4522  708884.56  3233800.39  29.215738  113.148819  -11.3737   -5.6516
   169   4971   4636  639684.56  3232660.39  29.214992  112.437038  -14.0085  -10.2862
   170   9751   4646  687484.56  3232560.39  29.207907  112.928574  -16.8925   -7.2076
   171   2104   4652  611014.56  3232500.39  29.216391  112.142128  -20.0935  -12.7612
   172   3307   4718  623044.56  3231840.39  29.209322  112.265796  -15.1961   -8.0364
   173   7156   4757  661534.56  3231450.39  29.201473  112.661576  -18.8626   -9.6944
   174   9079   4791  680764.56  3231110.39  29.195805  112.859243  -21.9160  -16.8294
   175   1418   4812  604154.56  3230900.39  29.202536  112.071412  -12.4336   -9.4275
   176   1737   4929  607344.56  3229730.39  29.191711  112.104108  -17.9101  -10.1587
   177   2103   4944  611004.56  3229580.39  29.190042  112.141733  -20.5876  -15.8279
   178  11762   5044  707594.56  3228580.39  29.168869  113.134580  -20.4820  -15.2482
   179   1474   5127  604714.56  3227750.39  29.174064  112.076874  -14.1008   -8.1921
   180   9156   5129  681534.56  3227730.39  29.165204  112.866607  -17.6515  -10.0514
   181   2656   5159  616534.56  3227430.39  29.170144  112.198376  -13.6593   -7.0807
   182    573   5166  595704.56  3227360.39  29.171257  111.984195  -14.1137   -7.4508
   183  11178   5268  701754.56  3226340.39  29.149608  113.074158  -14.3651   -8.5811
   184   8379   5282  673764.56  3226200.39  29.152491  112.786507  -22.3521  -16.6526
   185   9732   5426  687294.56  3224760.39  29.137574  112.925307  -14.6502   -6.5927
   186  11412   5456  704094.56  3224460.39  29.132277  113.097857  -14.9967  -10.0545
   187   1618   5459  606154.56  3224430.39  29.143984  112.091364  -14.9465  -10.3486
   188   1942   5557  609394.56  3223450.39  29.134865  112.124573  -16.9983  -11.1815
   189   2439   5578  614364.56  3223240.39  29.132532  112.175634  -14.4190   -7.7616
   190   4522   5655  635194.56  3222470.39  29.123535  112.389619  -18.4580  -14.2710
   191   9492   5657  684894.56  3222450.39  29.117088  112.900264  -17.0616   -8.7363
   192   7625   5689  666224.56  3222130.39  29.116783  112.708409  -16.6861   -7.9759
   193  11072   5706  700694.56  3221960.39  29.110269  113.062477  -15.3745   -7.7930
   194   5631   5728  646284.56  3221740.39  29.115719  112.503482  -16.5594  -13.4234
   195  11389   5759  703864.56  3221430.39  29.104984  113.094940  -14.7607   -7.5674
   196   1347   5771  603444.56  3221310.39  29.116052  112.063217  -16.2054   -8.1514
   197  12497   5781  714944.56  3221210.39  29.101173  113.208689  -14.4855   -8.8467
   198   4593   5800  635904.56  3221020.39  29.110376  112.396738  -19.3045  -12.0789
   199  11295   5805  702924.56  3220970.39  29.100985  113.085202  -16.8829  -12.0764
   200  12013   5806  710104.56  3220960.39  29.099728  113.158937  -17.1339  -12.4176
   201   1812   5809  608094.56  3220930.39  29.112236  112.110967  -14.6687   -7.4516
   202   2605   5811  616024.56  3220910.39  29.111355  112.192453  -21.8114  -14.7009
   203  12208   5848  712054.56  3220540.39  29.095616  113.178883  -15.1462   -8.9215
   204   4748   5849  637454.56  3220530.39  29.105788  112.412604  -15.5617   -8.0118
   205   1189   5880  601864.56  3220220.39  29.106344  112.046881  -12.8093   -8.3445
   206   1791   5890  607884.56  3220120.39  29.104944  112.108730  -16.4641   -7.9437
   207   9031   5908  680284.56  3219940.39  29.095108  112.852499  -15.6321   -9.5235
   208   9753   5910  687504.56  3219920.39  29.093883  112.926650  -15.2836   -7.7174
   209   8017   5921  670144.56  3219810.39  29.095334  112.748328  -22.6271  -18.4785
   210   8812   5926  678094.56  3219760.39  29.093793  112.829977  -13.9481   -9.0588
   211  10889   5962  698864.56  3219400.39  29.087466  113.043225  -17.0126   -8.5309
   212   3710   5964  627074.56  3219380.39  29.096492  112.305822  -12.3107   -9.7169
   213   5315   5978  643124.56  3219240.39  29.093522  112.470692  -17.0622  -11.4874
   214   7877   5987  668744.56  3219150.39  29.089566  112.733848  -15.4007   -9.7362
   215   5840   6070  648374.56  3218320.39  29.084619  112.524502  -22.2674  -11.6654
   216    432   6198  594294.56  3217040.39  29.078230  111.968823  -16.8089   -8.5308
   217    279   6203  592764.56  3216990.39  29.077892  111.953101  -13.3549   -9.6000
   218   6001   6217  649984.56  3216850.39  29.071167  112.540841  -14.8841   -9.5301
   219   9543   6218  685404.56  3216840.39  29.066407  112.904571  -14.7801   -7.7516
   220   5513   6278  645104.56  3216240.39  29.066229  112.490643  -19.3521  -10.7286
   221   4670   6379  636674.56  3215230.39  29.058049  112.403941  -12.2766   -7.5037
   222   7176   6390  661734.56  3215120.39  29.054119  112.661262  -21.1935  -12.5564
   223   8567   6418  675644.56  3214840.39  29.049749  112.804039  -21.4592  -11.7622
   224   4454   6519  634514.56  3213830.39  29.045647  112.381590  -16.3603  -10.8471
   225  12216   6540  712134.56  3213620.39  29.033189  113.178391  -15.1908  -11.0928
   226  10296   6561  692934.56  3213410.39  29.034347  112.981294  -10.6572   -8.6761
   227   8643   6574  676404.56  3213280.39  29.035571  112.811596  -21.3147  -12.7177
   228   1211   6583  602084.56  3213190.39  29.042885  112.048499  -19.0037  -11.8880
   229   2910   6584  619074.56  3213180.39  29.041319  112.222969  -14.9152   -7.1900
   230   9161   6587  681584.56  3213150.39  29.033670  112.864748  -14.7866   -8.1705
   231  12373   6597  713704.56  3213050.39  29.027785  113.194395  -14.5837  -10.2753
   232  12592   6609  715894.56  3212930.39  29.026334  113.216845  -14.9517   -8.0230
   233   7487   6638  664844.56  3212640.39  29.031345  112.692830  -22.1412  -10.9049
   234    357   6642  593544.56  3212600.39  29.038216  111.960747  -17.5482  -11.1877
   235  12740   6646  717374.56  3212560.39  29.022745  113.231961  -15.9131   -9.4618
   236   1030   6653  600274.56  3212490.39  29.036712  112.029848  -17.7070  -11.2252
   237  12644   6695  716414.56  3212070.39  29.018489  113.222015  -13.7493   -7.6547
   238  10885   6712  698824.56  3211900.39  29.019821  113.041481  -15.1914   -9.0212
   239   7922   6721  669194.56  3211810.39  29.023287  112.737359  -20.2785  -13.9915
   240   7719   6784  667164.56  3211180.39  29.017871  112.716428  -18.6128  -10.4279
   241   4362   6810  633594.56  3210920.39  29.019486  112.371796  -21.9861  -14.7605
   242  11990   6840  709874.56  3210620.39  29.006504  113.154635  -16.1268   -9.3650
   243  11612   6840  706094.56  3210620.39  29.007121  113.115850  -14.5121  -10.9483
   244   4961   6851  639584.56  3210510.39  29.015144  112.433237  -21.1720  -13.9548
   245   5754   6935  647514.56  3209670.39  29.006672  112.514527  -16.0366  -10.6735
   246   4382   6963  633794.56  3209390.39  29.005659  112.373666  -21.0030  -14.1107
   247   7040   6975  660374.56  3209270.39  29.001511  112.646460  -13.9885   -7.5479
   248  11028   6991  700254.56  3209110.39  28.994431  113.055657  -17.9055  -11.8861
   249  10563   6993  695604.56  3209090.39  28.994972  113.007945  -15.9939  -10.7571
   250  11173   7012  701704.56  3208900.39  28.992308  113.070496  -14.0562   -8.5471
   251  11707   7014  707044.56  3208880.39  28.991273  113.125277  -16.9989  -12.4465
   252   9988   7020  689854.56  3208820.39  28.993405  112.948902  -18.9875  -13.2794
   253   5369   7028  643664.56  3208740.39  28.998720  112.474891  -19.9194  -12.9017
   254   1722   7033  607194.56  3208690.39  29.001856  112.100544  -13.1224   -8.5795
   255  12697   7050  716944.56  3208520.39  28.986381  113.226767  -18.6703  -11.6031
   256   2283   7064  612804.56  3208380.39  28.998574  112.158100  -20.1237  -12.3756
   257  12229   7071  712264.56  3208310.39  28.985274  113.178720  -16.1826   -8.5975
   258   1609   7073  606064.56  3208290.39  28.998340  112.088907  -20.5601  -13.6081
   259   8028   7084  670254.56  3208180.39  28.990397  112.747688  -19.7885  -11.6483
   260   4503   7098  635004.56  3208040.39  28.993350  112.385924  -17.0221   -9.6906
   261   7371   7148  663684.56  3207540.39  28.985482  112.680177  -18.7018  -10.9323
   262   1917   7169  609144.56  3207330.39  28.989417  112.120429  -11.5060   -7.3701
   263  10121   7185  691184.56  3207170.39  28.978322  112.962267  -18.0995  -14.9928
   264  11508   7209  705054.56  3206930.39  28.974005  113.104505  -14.1415   -6.0471
   265  11425   7229  704224.56  3206730.39  28.972334  113.095955  -16.3596   -9.4913
   266    482   7299  594794.56  3206030.39  28.978832  111.973028  -15.0504   -7.6934
   267   3708   7315  627054.56  3205870.39  28.974585  112.304083  -13.2878   -6.5309
   268   9771   7353  687684.56  3205490.39  28.963686  112.926081  -20.7876  -12.6117
   269   6589   7363  655864.56  3205390.39  28.967063  112.599635  -16.4614  -11.1218
   270  10641   7396  696384.56  3205060.39  28.958500  113.015243  -14.7511   -8.8273
   271  12590   7397  715874.56  3205050.39  28.955266  113.215124  -17.6030  -11.9668
   272   1690   7431  606874.56  3204710.39  28.965966  112.096880  -12.0650   -6.3895
   273    338   7443  593354.56  3204590.39  28.965943  111.958129  -15.2821   -8.2940
   274  10969   7490  699664.56  3204120.39  28.949512  113.048717  -14.9967   -9.9374
   275   6661   7493  656584.56  3204090.39  28.955246  112.606841  -16.5655  -10.1340
   276  11627   7556  706244.56  3203460.39  28.942515  113.116075  -15.7953   -9.5365
   277   6449   7583  654464.56  3203190.39  28.947383  112.584969  -14.5672   -9.2276
   278  10702   7592  696994.56  3203100.39  28.940726  113.021156  -16.0582   -9.2897
   279   9579   7608  685764.56  3202940.39  28.940963  112.905965  -22.5363  -12.2961
   280   3932   7608  629294.56  3202940.39  28.947921  112.326732  -20.4695  -17.3291
   281   3788   7634  627854.56  3202680.39  28.945720  112.311930  -16.2007   -9.7856
   282  11047   7638  700444.56  3202640.39  28.936040  113.056452  -14.6646   -7.8821
   283   5637   7645  646344.56  3202570.39  28.942744  112.501593  -19.3928  -14.0731
   284  11344   7654  703414.56  3202480.39  28.934128  113.086877  -15.7179  -10.8920
   285   3830   7693  628274.56  3202090.39  28.940354  112.316171  -14.4335   -8.5224
   286   7192   7699  661894.56  3202030.39  28.935998  112.661016   -8.5473   -7.5560
   287   4258   7723  632554.56  3201790.39  28.937210  112.360041  -15.8547  -11.4745
   288   8337   7726  673344.56  3201760.39  28.932062  112.778405  -18.4198  -10.1873
   289   7901   7740  668984.56  3201620.39  28.931382  112.733670  -18.4662  -11.0884
   290   1170   7742  601674.56  3201600.39  28.938324  112.043238  -15.7382  -10.8963
   291   8641   7775  676384.56  3201270.39  28.927226  112.809504  -16.1527   -9.8098
   292  11496   7791  704934.56  3201110.39  28.921528  113.102213  -14.7884   -9.0929
   293   5598   7813  645954.56  3200890.39  28.927630  112.497375  -16.0354   -8.4236
   294   7733   7827  667304.56  3200750.39  28.923754  112.716311  -13.1820   -5.3515
   295   9456   7935  684534.56  3199670.39  28.911642  112.892814  -19.9999  -10.8808
   296   5551   7985  645484.56  3199170.39  28.912164  112.492332  -14.0972   -7.9766
   297   4827   8014  638244.56  3198880.39  28.910350  112.418050  -16.1613   -8.6362
   298   6042   8085  650394.56  3198170.39  28.902574  112.542549  -14.6498   -5.6016
   299    706   8171  597034.56  3197310.39  28.899968  111.995265  -18.2494  -10.1741
   300   4407   8177  634044.56  3197250.39  28.896088  112.374785  -14.1233   -8.6387
   301  12467   8193  714644.56  3197090.39  28.883679  113.200994  -14.5856   -8.5420
   302  11843   8233  708404.56  3196690.39  28.881101  113.136971  -15.0951   -9.1246
   303   7694   8312  666914.56  3195900.39  28.880048  112.711594  -15.9129   -8.9465
   304    986   8343  599834.56  3195590.39  28.884231  112.023828  -19.3958  -12.1174
   305   2103   8352  611004.56  3195500.39  28.882500  112.138353  -17.3228  -11.5069
   306   7638   8356  666354.56  3195460.39  28.876151  112.705789  -15.6772   -9.2946
   307   4650   8363  636474.56  3195390.39  28.879048  112.399476  -14.2854   -5.2528
   308  11525   8433  705224.56  3194690.39  28.863574  113.104018  -13.5825   -7.2591
   309  12398   8444  713954.56  3194580.39  28.861155  113.193447  -14.3539   -9.1605
   310   6846   8480  658434.56  3194220.39  28.865966  112.624431  -13.8369   -9.1158
   311   4415   8485  634124.56  3194170.39  28.868288  112.375239  -13.8892   -9.6925
   312    272   8527  592694.56  3193750.39  28.868161  111.950463  -15.0796   -6.2069
   313  11894   8545  708914.56  3193570.39  28.852876  113.141620  -16.0008  -10.2793
   314  11124   8587  701214.56  3193150.39  28.850318  113.062655  -15.6715  -10.4091
   315   8767   8631  677644.56  3192710.39  28.849827  112.821076  -11.5432   -7.5871
   316  11961   8632  709584.56  3192700.39  28.844919  113.148323  -16.4233  -10.7699
   317    688   8671  596854.56  3192310.39  28.854858  111.992990  -19.2330  -11.2540
   318   9717   8671  687144.56  3192310.39  28.844868  112.918353  -21.0895  -12.5922
   319    947   8684  599444.56  3192180.39  28.853487  112.019529  -19.1622   -9.9647
   320   6624   8788  656214.56  3191140.39  28.838449  112.601251  -13.6658   -5.8239
   321  12752   8794  717494.56  3191080.39  28.828992  113.229043  -16.1050  -11.0251
   322   9527   8840  685244.56  3190620.39  28.829898  112.898609  -16.0011   -9.6347
   323   1843   8858  608404.56  3190440.39  28.837059  112.111208  -22.3750  -11.8832
   324   1573   8898  605704.56  3190040.39  28.833674  112.083498  -20.7082  -12.5852
   325   2410   8904  614074.56  3189980.39  28.832416  112.169273  -15.4701   -9.1231
   326  11480   8925  704774.56  3189770.39  28.819267  113.098516  -12.6470   -3.6898
   327  11155   8968  701524.56  3189340.39  28.815902  113.065152  -10.1608   -5.2876
   328   3230   8977  622274.56  3189250.39  28.825074  112.253228  -13.2188   -9.5012
   329     75   8983  590724.56  3189190.39  28.827148  111.929899  -20.2031  -11.0782
   330   6284   9004  652814.56  3188980.39  28.819368  112.566119  -13.7111   -6.1863
   331  12416   9078  714134.56  3188240.39  28.803941  113.194091  -15.7919   -9.9634
   332   1649   9103  606464.56  3187990.39  28.815111  112.091094  -15.5533   -9.6371
   333   1769   9116  607664.56  3187860.39  28.813838  112.103378  -13.6288   -9.2994
   334  12122   9138  711194.56  3187640.39  28.799016  113.163873  -14.7496   -5.6362
   335   5782   9143  647794.56  3187590.39  28.807414  112.514505  -15.7227   -6.5930
   336   4394   9189  633914.56  3187130.39  28.804783  112.372252  -13.9154   -8.5315
   337   2399   9237  613964.56  3186650.39  28.802375  112.167810  -15.4012   -9.2165
   338   3761   9285  627584.56  3186170.39  28.796764  112.307294  -15.4138  -10.3638
   339   1759   9313  607564.56  3185890.39  28.796068  112.102167  -14.9503   -3.3852
   340   2038   9383  610354.56  3185190.39  28.789514  112.130682  -13.4998   -7.5116
   341  10875   9391  698724.56  3185110.39  28.778181  113.035732  -21.6555  -14.1116
   342   1394   9418  603914.56  3184840.39  28.786892  112.064676  -16.1469  -11.3219
   343   7815   9535  668124.56  3183670.39  28.769549  112.722180  -15.0870   -9.3517
   344  11788   9537  707854.56  3183650.39  28.763570  113.128940  -14.8078   -8.6946
   345  10404   9555  694014.56  3183470.39  28.764105  112.987226  -14.0535   -8.2982
   346  10826   9581  698234.56  3183210.39  28.761117  113.030383  -17.6966  -11.9800
   347  10506   9623  695034.56  3182790.39  28.757817  112.997552  -13.8915   -7.3012
   348    381   9648  593784.56  3182540.39  28.766913  111.960709  -17.2406  -11.7890
   349   6331   9710  653284.56  3181920.39  28.755611  112.569979  -22.8447  -13.9351
   350   7128   9751  661254.56  3181510.39  28.750939  112.651525  -19.1688  -12.2368
   351   4215   9754  632124.56  3181480.39  28.753985  112.353256  -20.0896  -11.7528
   352   2419   9784  614164.56  3181180.39  28.752994  112.169308  -13.8871   -8.1456
   353  10733   9826  697304.56  3180760.39  28.739159  113.020437  -17.7452  -11.0484
   354   9771   9856  687684.56  3180460.39  28.737889  112.921923  -15.8499   -9.2945
   355   9464   9859  684614.56  3180430.39  28.738062  112.890495  -16.8310  -10.5309
   356   1235   9914  602324.56  3179880.39  28.742256  112.047940  -13.0304   -6.8124
   357  11015   9949  700124.56  3179530.39  28.727629  113.049082  -16.8505   -9.4936
   358   9252   9974  682494.56  3179280.39  28.727989  112.868611  -22.0119  -11.5006
   359   6700   9979  656974.56  3179230.39  28.730896  112.607389  -21.6670  -16.6798
   360   5160   9994  641574.56  3179080.39  28.731325  112.449722  -17.9898  -11.3117
   361   3501  10003  624984.56  3178990.39  28.732227  112.279867  -14.8643  -10.9873
   362  10774  10017  697714.56  3178850.39  28.721867  113.024301  -14.0666   -8.1098
   363  11976  10082  709734.56  3178200.39  28.714106  113.147179  -16.1596  -10.5649
   364  10120  10089  691174.56  3178130.39  28.716357  112.957253  -17.9573  -11.7761
   365   3037  10152  620344.56  3177500.39  28.719222  112.232204  -15.8490   -9.7447
   366   9946  10154  689434.56  3177480.39  28.710750  112.939339  -16.4813  -11.6049
   367   5729  10187  647264.56  3177150.39  28.713273  112.507721  -18.0328  -11.3521
   368   9455  10267  684524.56  3176350.39  28.701267  112.888912  -15.6797   -8.7886
   369   1442  10267  604394.56  3176350.39  28.710233  112.068812   -9.0273    0.1223
   370   6778  10307  657754.56  3175950.39  28.701206  112.614919  -13.0425   -7.1730
   371  12475  10385  714724.56  3175170.39  28.685956  113.197662  -14.7773  -10.4511
   372    257  10388  592544.56  3175140.39  28.700217  111.947406  -16.0472   -9.4500
   373   3392  10397  623894.56  3175050.39  28.696777  112.268279  -14.0441   -8.1888
   374    229  10405  592264.56  3174970.39  28.698702  111.944526  -16.1653  -11.3538
   375   5270  10539  642674.56  3173630.39  28.682026  112.460299  -16.2497  -11.4663
   376   5882  10624  648794.56  3172780.39  28.673666  112.522810  -15.3582  -10.1771
   377   8498  10699  674954.56  3172030.39  28.663624  112.790325  -19.7500  -11.4976
   378   6667  10710  656644.56  3171920.39  28.664979  112.603006  -18.6534  -12.8781
   379   8638  10728  676354.56  3171740.39  28.660818  112.804601  -17.8205  -11.7525
   380   3565  10790  625624.56  3171120.39  28.661145  112.285552  -16.9625   -8.6177
   381  12033  10802  710304.56  3171000.39  28.649070  113.151682  -16.2797   -8.8689
   382   5934  10813  649314.56  3170890.39  28.656552  112.527883  -17.8800  -10.6576
   383   3709  10846  627064.56  3170560.39  28.655951  112.300222  -16.7055  -11.3696
   384   1270  10852  602674.56  3170500.39  28.657575  112.050678  -15.7669   -9.7083
   385   2820  10898  618174.56  3170040.39  28.652101  112.209216  -16.0177   -9.7757
   386   1882  10953  608794.56  3169490.39  28.647960  112.113199  -16.5215  -11.5982
   387   6966  11002  659634.56  3169000.39  28.638267  112.633185  -17.5726  -12.2907
   388   3819  11042  628164.56  3168600.39  28.638155  112.311256  -14.5036   -7.3875
   389     37  11054  590344.56  3168480.39  28.640264  111.924359  -15.3864  -11.7605
   390   2863  11082  618604.56  3168200.39  28.635457  112.213424  -14.4424   -8.2157
   391   2605  11093  616024.56  3168090.39  28.634698  112.187022  -14.2041   -8.3007
   392  11045  11125  700424.56  3167770.39  28.621501  113.050085  -10.2810   -6.9481
   393  10371  11178  693684.56  3167240.39  28.617744  112.981089  -15.3102   -9.6511
   394  10466  11192  694634.56  3167100.39  28.616339  112.990777  -16.9539  -10.1925
   395    129  11210  591264.56  3166920.39  28.626121  111.933646  -13.2606   -7.2805
   396   2721  11226  617184.56  3166760.39  28.622591  112.198751  -14.9204   -8.6706
   397   4278  11266  632754.56  3166360.39  28.617479  112.357945   -6.2887    2.7275
   398   3217  11300  622144.56  3166020.39  28.615455  112.249401  -14.9458   -9.5666
   399  11455  11416  704524.56  3164860.39  28.594610  113.091480  -11.3161   -5.0843
   400   8571  11435  675684.56  3164670.39  28.597123  112.796660  -17.0364  -10.5445

     1   1643    105  606404.56  3277970.39  29.627097  112.099115  -24.6345  -20.6608
     2   5874    156  648714.56  3277460.39  29.618155  112.535978  -27.1548  -23.6373
     3   1178    207  601754.56  3276950.39  29.618282  112.050994  -25.7296  -22.5045
     4   3621    290  626184.56  3276120.39  29.608555  112.303179  -23.5364  -20.8940
     5   1165    325  601624.56  3275770.39  29.607645  112.049541  -25.1978  -23.1858
     6  12740    395  717374.56  3275070.39  29.586501  113.244265  -23.4249  -20.7881
     7   1555    488  605524.56  3274140.39  29.592612  112.089655  -24.2553  -21.3472
     8  10492    502  694894.56  3274000.39  29.580570  113.012106  -23.6431  -20.7144
     9   9027    557  680244.56  3273450.39  29.577815  112.860837  -24.0062  -20.5701
    10   1100    645  600974.56  3272570.39  29.578822  112.042532  -25.3668  -21.9625
    11  11184    716  701814.56  3271860.39  29.560168  113.083114  -23.5232  -21.0839
    12  12554    800  715514.56  3271020.39  29.550300  113.224273  -22.9946  -19.4673
    13   9660    925  686574.56  3269770.39  29.543689  112.925527  -23.7272  -20.6613
    14    182    944  591794.56  3269580.39  29.552551  111.947511  -25.2745  -21.1039
    15   4590    959  635874.56  3269430.39  29.547174  112.402394  -22.4328  -15.5543
    16  12379   1020  713764.56  3268820.39  29.530760  113.205791  -23.3817  -20.1725
    17   4191   1039  631884.56  3268630.39  29.540384  112.361126  -24.6239  -20.8857
    18   6701   1126  656984.56  3267760.39  29.529630  112.619968  -24.0675  -18.5540
    19   5286   1197  642834.56  3267050.39  29.524923  112.473899  -26.1902  -21.7629
    20   1114   1272  601114.56  3266300.39  29.522232  112.043396  -24.8723  -19.2749
    21    736   1276  597334.56  3266260.39  29.522171  112.004392  -25.8560  -22.2022
    22  10618   1363  696154.56  3265390.39  29.502714  113.023560  -23.1173  -21.0058
    23   8573   1429  675704.56  3264730.39  29.499803  112.812582  -24.3015  -21.2977
    24  11066   1576  700634.56  3263260.39  29.482792  113.069361  -23.1732  -19.6932
    25   9831   1597  688284.56  3263050.39  29.482817  112.942009  -23.7457  -21.6928
    26   8707   1674  677044.56  3262280.39  29.477513  112.826003  -25.4694  -19.8485
    27   1538   1721  605354.56  3261810.39  29.481365  112.086709  -24.8322  -20.5151
    28  11320   1804  703174.56  3260980.39  29.461818  113.095121  -23.5916  -21.2204
    29   2805   1859  618024.56  3260430.39  29.467781  112.217225  -23.2671  -20.5762
    30   4506   1939  635034.56  3259630.39  29.458843  112.392516  -23.5785  -18.5572
    31  12288   2010  712854.56  3258920.39  29.441631  113.194481  -23.2090  -18.5547
    32   2139   2019  611364.56  3258830.39  29.453954  112.148388  -24.8565  -21.1541
    33  11162   2096  701594.56  3258060.39  29.435736  113.078301  -23.4590  -21.0741
    34    176   2096  591734.56  3258060.39  29.448598  111.945925  -25.9755  -20.7921
    35   9302   2128  682994.56  3257740.39  29.435704  112.886585  -24.1043  -21.1596
    36   2170   2338  611674.56  3255640.39  29.425141  112.151259  -23.8942  -21.7252
    37    544   2371  595414.56  3255310.39  29.423507  111.983627  -26.5474  -21.6001
    38   1122   2377  601194.56  3255250.39  29.422512  112.043200  -25.1835  -22.2488
    39    368   2397  593654.56  3255050.39  29.421293  111.965464  -25.1631  -21.5879
    40   4401   2481  633984.56  3254210.39  29.410053  112.381029  -24.7034  -20.9102
    41  11138   2509  701354.56  3253930.39  29.398525  113.075070  -23.3368  -19.1470
    42   9493   2564  684904.56  3253380.39  29.396095  112.905533  -24.4363  -20.3804
    43    828   2592  598254.56  3253100.39  29.403344  112.012703  -23.8102  -20.3945
    44  11236   2593  702334.56  3253090.39  29.390791  113.085010  -22.8006  -18.2002
    45   2244   2613  612414.56  3252890.39  29.400261  112.158605  -23.6069  -20.1626
    46   4465   2616  634624.56  3252860.39  29.397804  112.387458  -24.2935  -21.1127
    47  11003   2729  700004.56  3251730.39  29.378897  113.060765  -23.0221  -18.0714
    48   6128   2750  651254.56  3251520.39  29.383820  112.558615  -25.5049  -21.1337
    49   2885   2771  618824.56  3251310.39  29.385413  112.224487  -23.6419  -21.9814
    50   4706   2826  637034.56  3250760.39  29.378595  112.412028  -22.0692  -19.1604
    51  11108   2851  701054.56  3250510.39  29.367726  113.071355  -22.0037  -18.9051
    52  10902   2884  698994.56  3250180.39  29.365077  113.050084  -23.5201  -18.1337
    53   6775   2895  657724.56  3250070.39  29.369942  112.625056  -26.0038  -21.5890
    54  11043   2921  700404.56  3249810.39  29.361516  113.064535  -23.2915  -19.2693
    55   4893   2975  638904.56  3249270.39  29.364946  112.431104  -24.1178  -21.6082
    56   6854   2983  658514.56  3249190.39  29.361904  112.633066  -26.0846  -21.3630
    57   5201   3087  641984.56  3248150.39  29.354497  112.462684  -25.3845  -20.4332
    58   7104   3103  661014.56  3247990.39  29.350760  112.658638  -25.6493  -21.6906
    59   5320   3150  643174.56  3247520.39  29.348677  112.474858  -24.6064  -21.7881
    60   9835   3174  688324.56  3247280.39  29.340563  112.939717  -24.2269  -19.4169
    61  10129   3181  691264.56  3247210.39  29.339488  112.969972  -24.1366  -18.4799
    62   7845   3215  668424.56  3246870.39  29.339685  112.734770  -23.6061  -20.9460
    63   5429   3268  644264.56  3246340.39  29.337906  112.485928  -24.6668  -20.5882
    64   2560   3293  615574.56  3246090.39  29.338614  112.190454  -22.8832  -19.0474
    65  10218   3320  692154.56  3245820.39  29.326814  112.978892  -24.0130  -18.9940
    66   2570   3455  615674.56  3244470.39  29.323986  112.191314  -24.8857  -21.6062
    67  10017   3458  690144.56  3244440.39  29.314671  112.957964  -24.8632  -20.3804
    68   2545   3572  615424.56  3243300.39  29.313452  112.188617  -24.3581  -22.6122
    69   2713   3708  617104.56  3241940.39  29.301024  112.205770  -25.0973  -22.5197
    70  11015   3753  700124.56  3241490.39  29.286517  113.060143  -23.3893  -19.9847
    71   9465   3768  684624.56  3241340.39  29.287529  112.900632  -24.4911  -20.3788
    72   8915   4062  679124.56  3238400.39  29.261801  112.843560  -25.7919  -21.5211
    73   2840   4103  618374.56  3237990.39  29.265263  112.218421  -25.1218  -23.9287
    74   9163   4122  681604.56  3237800.39  29.256034  112.868975  -25.7943  -21.1256
    75   8809   4316  678064.56  3235860.39  29.239037  112.832247  -26.0949  -21.3032
    76   1665   4324  606624.56  3235780.39  29.246368  112.097286  -24.8222  -21.5123
    77   2956   4574  619534.56  3233280.39  29.222652  112.229850  -23.6561  -22.1431
    78   1839   4597  608364.56  3233050.39  29.221584  112.114922  -24.3768  -22.5962
    79   5572   4618  645694.56  3232840.39  29.215938  112.498874  -26.5146  -25.6222
    80   5195   4679  641924.56  3232230.39  29.210863  112.460022  -25.7627  -24.5800
    81   2852   4785  618494.56  3231170.39  29.203711  112.218927  -25.3491  -22.2682
    82   2700   4815  616974.56  3230870.39  29.201145  112.203262  -23.3216  -20.9094
    83   6093   4833  650904.56  3230690.39  29.195929  112.552165  -26.1278  -23.4493
    84   2604   4952  616014.56  3229500.39  29.188871  112.193246  -25.2016  -22.0266
    85   5668   4961  646654.56  3229410.39  29.184880  112.508295  -26.8753  -24.3372
    86   1340   5023  603374.56  3228790.39  29.183559  112.063193  -24.7544  -21.5058
    87  10697   5064  696944.56  3228380.39  29.168765  113.025095  -23.5229  -19.5198
    88  10383   5122  693804.56  3227800.39  29.164018  112.992723  -23.7450  -17.8271
    89  12534   5204  715314.56  3226980.39  29.153150  113.213603  -22.7892  -20.3851
    90  12283   5227  712804.56  3226750.39  29.151500  113.187770  -23.0934  -20.1463
    91   9032   5273  680294.56  3226290.39  29.152391  112.853629  -24.3307  -18.0686
    92  10273   5549  692704.56  3223530.39  29.125669  112.980679  -23.9298  -17.3694
    93   2796   5568  617934.56  3223340.39  29.133107  112.212336  -24.7889  -23.5574
    94   3892   5660  628894.56  3222420.39  29.123739  112.324872  -24.0128  -23.9257
    95   3096   5723  620934.56  3221790.39  29.118838  112.243002  -24.9058  -21.5837
    96  10791   5818  697884.56  3220840.39  29.100608  113.033416  -23.7230  -20.1911
    97   5064   5882  640614.56  3220200.39  29.102464  112.445028  -24.4760  -19.8788
    98  10968   5897  699654.56  3220050.39  29.093205  113.051453  -23.6615  -18.2497
    99   3269   6102  622664.56  3218000.39  29.084472  112.260363  -24.2843  -22.2222
   100    152   6122  591494.56  3217800.39  29.085294  111.940120  -24.9332  -19.3784
   101  10032   6175  690294.56  3217270.39  29.069564  112.954853  -24.1774  -17.3399
   102  10913   6237  699104.56  3216650.39  29.062623  113.045199  -23.7851  -19.0302
   103   3415   6273  624124.56  3216290.39  29.068900  112.275171  -24.5752  -22.7517
   104  10593   6418  695904.56  3214840.39  29.046793  113.012029  -23.9345  -18.7254
   105  11131   6426  701284.56  3214760.39  29.045232  113.067240  -23.6504  -19.2682
   106   8279   6517  672764.56  3213850.39  29.041212  112.774318  -25.2252  -20.7219
   107   8106   6625  671034.56  3212770.39  29.031702  112.756392  -25.1335  -21.4036
   108   3884   6630  628814.56  3212720.39  29.036220  112.322931  -23.7878  -20.8514
   109   4466   6660  634634.56  3212420.39  29.032911  112.382653  -23.1462  -21.9794
   110   9617   6685  686144.56  3212170.39  29.024171  112.911392  -24.0022  -18.5069
   111   4592   6760  635894.56  3211420.39  29.023754  112.395468  -22.1462  -19.9403
   112   4111   6839  631084.56  3210630.39  29.017130  112.345994  -24.5580  -21.9716
   113   9668   6882  686654.56  3210200.39  29.006326  112.916299  -24.5636  -18.7730
   114   2854   6903  618514.56  3209990.39  29.012585  112.216881  -25.4475  -22.0762
   115   2363   6927  613604.56  3209750.39  29.010866  112.166451  -23.9433  -18.8033
   116   9258   6940  682554.56  3209620.39  29.001687  112.874130  -25.0215  -19.6896
   117    580   7018  595774.56  3208840.39  29.004118  111.983326  -23.1467  -18.2001
   118   3556   7131  625534.56  3207710.39  28.991339  112.288691  -23.6145  -19.7342
   119   7067   7178  660644.56  3207240.39  28.983162  112.648940  -25.9247  -22.3502
   120   4876   7202  638734.56  3207000.39  28.983566  112.424077  -24.8377  -21.9905
   121   7471   7216  664684.56  3206860.39  28.979219  112.690339  -25.5542  -22.0408
   122   1309   7267  603064.56  3206350.39  28.981079  112.057934  -23.9307  -17.5784
   123   7781   7328  667784.56  3205740.39  28.968710  112.721978  -25.3222  -20.1002
   124   6017   7350  650144.56  3205520.39  28.968921  112.540966  -24.2937  -19.5081
   125   3970   7370  629674.56  3205320.39  28.969359  112.330906  -25.7948  -22.7131
   126    769   7409  597664.56  3204930.39  28.968689  112.002388  -26.0236  -22.8381
   127    961   7442  599584.56  3204600.39  28.965562  112.022062  -25.1659  -20.7981
   128   5457   7471  644544.56  3204310.39  28.958649  112.483353  -24.4758  -20.8087
   129   5084   7494  640814.56  3204080.39  28.956990  112.445056  -22.3203  -20.6965
   130   1042   7612  600394.56  3202900.39  28.950157  112.030222  -26.0344  -21.6460
   131   9288   7749  682854.56  3201530.39  28.928663  112.875892  -25.2129  -18.8743
   132   9055   7777  680524.56  3201250.39  28.926468  112.851954  -26.2708  -21.2480
   133   5507   7800  645044.56  3201020.39  28.928907  112.488058  -24.0668  -19.7153
   134   1005   7807  600024.56  3200950.39  28.932588  112.026252  -25.8835  -22.2821
   135   1702   7922  606994.56  3199800.39  28.921646  112.097645  -25.0343  -21.1300
   136   3123   7939  621204.56  3199630.39  28.918845  112.243378  -24.9601  -24.0959
   137   8639   8073  676364.56  3198290.39  28.900344  112.808832  -26.2540  -21.3380
   138   7956   8086  669534.56  3198160.39  28.900093  112.738790  -24.9420  -20.2871
   139   3715   8145  627124.56  3197570.39  28.899681  112.303864  -24.2837  -22.2664
   140   7655   8169  666524.56  3197330.39  28.893000  112.707807  -24.1839  -18.1117
   141   3396   8265  623934.56  3196370.39  28.889165  112.271020  -24.9025  -23.1833
   142   8802   8284  677994.56  3196180.39  28.881083  112.825210  -23.8434  -15.6600
   143   8014   8410  670114.56  3194920.39  28.870785  112.744247  -24.9921  -20.7594
   144   6969   8511  659664.56  3193910.39  28.863017  112.636994  -26.5109  -22.1259
   145   8992   8523  679894.56  3193790.39  28.859257  112.844304  -25.0975  -20.0555
   146   3299   8656  622964.56  3192460.39  28.853975  112.260648  -23.4777  -16.1709
   147  11145   8659  701424.56  3192430.39  28.843790  113.064678  -23.7981  -19.9752
   148   8054   8722  670514.56  3191800.39  28.842584  112.747876  -26.2994  -21.3136
   149   6166   8771  651634.56  3191310.39  28.840532  112.554342  -26.4346  -21.9527
   150   7711   8779  667084.56  3191230.39  28.837892  112.712645  -26.6791  -22.3254
   151   2603   8792  616004.56  3191100.39  28.842350  112.189167  -25.2004  -21.5440
   152  11315   8793  703124.56  3191090.39  28.831435  113.081853  -23.5952  -21.0253
   153   4680   8824  636774.56  3190780.39  28.837418  112.401993  -23.3804  -22.6552
   154   7012   8836  660094.56  3190660.39  28.833640  112.640941  -27.5632  -22.3431
   155   9419   8853  684164.56  3190490.39  28.828881  112.887523  -25.7736  -20.4733
   156   3011   8876  620084.56  3190260.39  28.834395  112.230894  -24.3215  -24.0176
   157   8688   8937  676854.56  3189650.39  28.822330  112.812502  -27.4261  -21.7625
   158   4343   9000  633404.56  3189020.39  28.821891  112.367250  -25.5358  -22.6461
   159   2650   9023  616474.56  3188790.39  28.821462  112.193746  -25.7811  -20.2297
   160   4741   9027  637384.56  3188750.39  28.819035  112.407998  -24.6711  -21.9671
   161   8129   9028  671264.56  3188740.39  28.814877  112.755098  -25.3944  -21.8700
   162    542   9039  595394.56  3188630.39  28.821756  111.977713  -24.5568  -20.9947
   163   5996   9126  649934.56  3187760.39  28.808700  112.536450  -26.5181  -22.5386
   164  12532   9161  715294.56  3187410.39  28.796261  113.205812  -22.8547  -20.7296
   165   7237   9175  662344.56  3187270.39  28.802772  112.663509  -28.8582  -25.2227
   166   5741   9185  647384.56  3187170.39  28.803671  112.510250  -25.6107  -21.4131
   167   8441   9187  674384.56  3187150.39  28.800113  112.786814  -25.7999  -19.9969
   168   8612   9218  676094.56  3186840.39  28.797083  112.804280  -27.4340  -21.9965
   169   1139   9224  601364.56  3186780.39  28.804603  112.038726  -26.1443  -20.6824
   170   7629   9247  666264.56  3186550.39  28.795775  112.703556  -29.7034  -25.7128
   171   8580   9273  675774.56  3186290.39  28.792165  112.800917  -24.7900  -20.5042
   172   5195   9293  641924.56  3186090.39  28.794540  112.454181  -23.2208  -23.3387
   173   3022   9302  620194.56  3186000.39  28.795942  112.231569  -24.3155  -22.3031
   174   7348   9331  663454.56  3185710.39  28.788556  112.674654  -28.6214  -26.0784
   175   1939   9372  609364.56  3185300.39  28.790591  112.120550  -24.7354  -22.2787
   176   8323   9398  673204.56  3185040.39  28.781236  112.774405  -26.8253  -21.0985
   177   3447   9494  624444.56  3184080.39  28.778212  112.274897  -24.6096  -21.8994
   178   5149   9521  641464.56  3183810.39  28.774017  112.449185  -23.3215  -20.9783
   179   8528   9606  675254.56  3182960.39  28.762193  112.795077  -24.5117  -19.7060
   180   9470   9627  684674.56  3182750.39  28.758983  112.891487  -25.0452  -22.3971
   181   8574   9799  675714.56  3181030.39  28.744718  112.799488  -24.0225  -19.6538
   182   3472   9813  624694.56  3180890.39  28.749401  112.277107  -24.7394  -21.6928
   183   5056  10008  640534.56  3178940.39  28.730175  112.439057  -24.0813  -21.5302
   184   6209  10016  652064.56  3178860.39  28.728145  112.557078  -26.0410  -22.2110
   185   3976  10026  629734.56  3178760.39  28.729682  112.328472  -23.2229  -21.8152
   186   9088  10166  680854.56  3177360.39  28.710898  112.851521  -25.0533  -20.4382
   187  11378  10222  703754.56  3176800.39  28.702436  113.085741  -22.8014  -20.7611
   188   9232  10356  682294.56  3175460.39  28.693555  112.865952  -23.9473  -18.0966
   189   5845  10408  648424.56  3174940.39  28.693199  112.519306  -26.7502  -22.2659
   190   4136  10410  631334.56  3174920.39  28.694869  112.344409  -24.2576  -22.4427
   191   7851  10411  668484.56  3174910.39  28.690467  112.724568  -27.1255  -21.3661
   192   7999  10446  669964.56  3174560.39  28.687116  112.739659  -27.2073  -22.2337
   193   9403  10623  684004.56  3172790.39  28.669225  112.883017  -25.5473  -19.9633
   194   7656  10725  666534.56  3171770.39  28.662390  112.704156  -26.2895  -22.6416
   195   7664  10800  666614.56  3171020.39  28.655613  112.704865  -26.9703  -21.8725
   196   5818  10863  648154.56  3170390.39  28.652174  112.515951  -24.0562  -20.2573
   197   9239  10982  682364.56  3169200.39  28.637069  112.865668  -27.6931  -23.2624
   198   8483  10998  674804.56  3169040.39  28.636669  112.788333  -27.2360  -20.7572
   199   4753  11082  637504.56  3168200.39  28.633588  112.406742  -24.3546  -22.8542
   200   5270  11425  642674.56  3164770.39  28.602078  112.459192  -22.3387  -22.1417
