# Supplementary material for: Monitoring monthly surface water dynamics of Dongting Lake using Sentinel-1 data at 10 m
Source: PeerJ. 2018 Jun 20;6:e4992. doi: 10.7717/peerj.4992 (PMC6015492; doi:10.7717/peerj.4992)
Supplement: Supplemental Information 10 [file peerj-06-4992-s010.txt]

; ENVI Output of ROIs (5.2) [Tue Dec 26 18:24:06 2017]
; Number of ROIs: 2
; File Dimension: 12794 x 11444
;
; ROI name: non_water_sample
; ROI rgb value: {255, 255, 255}
; ROI npts: 637
;
; ROI name: water_sample
; ROI rgb value: {255, 255, 255}
; ROI npts: 173
;   ID      X      Y      Map X       Map Y        Lat         Lon        B7        B8
     1   1766     75  607634.56  3278270.39  29.629698  112.111848  -16.0914  -11.1973
     2  11384     88  703814.56  3278140.39  29.616482  113.104922  -13.7452   -9.3120
     3   1248    127  602454.56  3277750.39  29.625443  112.058298  -15.7644   -9.7796
     4  10469    129  694664.56  3277730.39  29.614249  113.010400  -14.3533   -7.2736
     5  12395    149  713924.56  3277530.39  29.609283  113.209151  -12.9925   -8.1937
     6  10701    171  696984.56  3277310.39  29.610096  113.034272  -15.0462   -9.8816
     7   4111    172  631084.56  3277300.39  29.618695  112.353915  -13.5570   -7.8211
     8   8775    176  677724.56  3277260.39  29.612545  112.835454   -9.9971   -3.0483
     9   8465    209  674624.56  3276930.39  29.610007  112.803399  -10.9771   -6.5238
    10  10998    218  699954.56  3276840.39  29.605383  113.064840  -11.3550   -8.3560
    11   6919    258  659164.56  3276440.39  29.607660  112.643724  -18.8200  -11.7887
    12   1293    316  602904.56  3275860.39  29.608352  112.062767  -10.1610   -7.2939
    13  10044    331  690414.56  3275710.39  29.596687  112.966177  -16.5955  -11.2132
    14   9360    372  683574.56  3275300.39  29.594016  112.895512  -13.5815   -6.5762
    15   7378    387  663754.56  3275150.39  29.595427  112.690915  -13.2726   -7.0313
    16   8338    397  673354.56  3275050.39  29.593226  112.789989  -12.9096   -6.0496
    17  11738    399  707354.56  3275030.39  29.587848  113.140868   -8.1619   -3.7740
    18   9913    403  689104.56  3274990.39  29.590392  112.952531  -12.6786   -7.6135
    19   9249    422  682464.56  3274800.39  29.589669  112.883972  -18.0065  -10.6451
    20  11535    426  705324.56  3274760.39  29.585750  113.119870  -14.9556   -9.0241
    21   6743    427  657404.56  3274750.39  29.592638  112.625310  -15.0501   -9.9087
    22  11855    427  708524.56  3274750.39  29.585128  113.152887  -13.0050   -9.0984
    23   1897    434  608944.56  3274680.39  29.597190  112.125018  -12.7332   -8.3014
    24   7166    438  661634.56  3274640.39  29.591103  112.668956  -14.3113   -7.3374
    25  12265    445  712624.56  3274570.39  29.582811  113.195156  -14.5780   -6.1616
    26   7446    459  664434.56  3274430.39  29.588842  112.697825  -16.6913   -9.9688
    27   9258    461  682554.56  3274410.39  29.586138  112.884835  -14.5425   -8.5982
    28   2082    505  610794.56  3273970.39  29.590620  112.144047  -16.3244  -11.8582
    29   6895    510  658924.56  3273920.39  29.584957  112.640879  -20.6323  -11.8551
    30   6427    528  654244.56  3273740.39  29.583921  112.592548  -17.4643  -10.9866
    31  11965    539  709624.56  3273630.39  29.574842  113.164022  -14.2747   -8.8474
    32   9430    559  684274.56  3273430.39  29.577045  112.902420  -15.7424   -9.7406
    33    829    581  598264.56  3273210.39  29.584814  112.014614  -14.2803   -9.1139
    34   8065    585  670624.56  3273170.39  29.576643  112.761516  -12.2229   -5.3663
    35   7241    587  662384.56  3273150.39  29.577564  112.676475  -15.1881   -9.3319
    36   9481    599  684784.56  3273030.39  29.573361  112.907615  -15.4984   -7.1394
    37   7541    600  665384.56  3273020.39  29.575997  112.707417  -17.0354  -11.3789
    38   9149    610  681464.56  3272920.39  29.572857  112.873338  -17.8202  -10.6266
    39   2445    613  614424.56  3272890.39  29.580547  112.181410  -12.4557   -8.5879
    40  10000    617  689974.56  3272850.39  29.570957  112.961136  -15.4822   -9.2767
    41   1571    619  605684.56  3272830.39  29.580777  112.091179  -19.3085  -10.7028
    42  10563    626  695604.56  3272760.39  29.569275  113.019210  -15.4464  -11.8652
    43  12384    626  713814.56  3272760.39  29.566284  113.207079  -13.3309   -8.6865
    44   4060    631  630574.56  3272710.39  29.577334  112.348098  -17.7548  -11.2572
    45   4855    653  638524.56  3272490.39  29.574491  112.430128  -18.4277   -9.1439
    46   9811    713  688084.56  3271890.39  29.562585  112.941469  -16.9830  -11.3328
    47   9276    719  682734.56  3271830.39  29.562839  112.886260  -15.4937   -7.8130
    48   9062    722  680594.56  3271800.39  29.562880  112.864175  -13.0331   -7.8993
    49  11873    739  708704.56  3271630.39  29.556959  113.154147  -14.2283   -9.4025
    50   9375    743  683724.56  3271590.39  29.560529  112.896434  -13.2910   -6.7446
    51   9467    751  684644.56  3271510.39  29.559671  112.905913  -14.2409   -8.2189
    52  11093    755  700904.56  3271470.39  29.556797  113.073654  -16.4545  -12.7700
    53   9250    760  682474.56  3271420.39  29.559179  112.883509  -14.9058   -7.7184
    54  12279    766  712764.56  3271360.39  29.553838  113.195974   -7.9285   -6.6931
    55   7884    770  668814.56  3271320.39  29.560201  112.742551   -9.0728    0.0762
    56   4851    774  638484.56  3271280.39  29.563578  112.429561  -15.1929   -8.8070
    57  12309    807  713064.56  3270950.39  29.550089  113.198989  -12.7177   -4.9558
    58  10836    823  698334.56  3270790.39  29.551075  113.047018  -16.6179  -10.5311
    59  11570    837  705674.56  3270650.39  29.548624  113.122706  -15.2177   -7.9258
    60   4144    846  631414.56  3270560.39  29.557847  112.356509  -20.0507  -11.7422
    61  12336    847  713334.56  3270550.39  29.546436  113.201695  -13.0043   -8.3951
    62   7866    848  668634.56  3270540.39  29.553189  112.740573  -15.7691   -9.8362
    63    763    853  597604.56  3270490.39  29.560321  112.007556  -17.2474   -8.2008
    64  11427    860  704244.56  3270420.39  29.546784  113.107913  -18.3232  -12.4331
    65   9423    883  684204.56  3270190.39  29.547830  112.901150  -10.4474   -3.9646
    66   1979    886  609764.56  3270160.39  29.556332  112.133029  -15.9993   -7.5732
    67   1736    947  607334.56  3269550.39  29.551039  112.107890  -11.2936   -7.8153
    68  11024    959  700214.56  3269430.39  29.538508  113.066162  -14.8429   -8.7393
    69  11445    961  704424.56  3269410.39  29.537646  113.109580  -17.2302  -11.7667
    70  10632    975  696294.56  3269270.39  29.537688  113.025701  -14.4063   -8.1757
    71     80    991  590774.56  3269110.39  29.548384  111.936944  -16.9614  -10.1762
    72  10061    998  690584.56  3269040.39  29.536498  112.966765  -13.0597   -8.7741
    73   3896   1014  628934.56  3268880.39  29.542948  112.330716  -16.4270  -10.8778
    74  10159   1038  691564.56  3268640.39  29.532740  112.976803  -16.7772   -9.2568
    75    180   1048  591774.56  3268540.39  29.543167  111.947217  -17.5371  -10.2353
    76   9364   1061  683614.56  3268410.39  29.531861  112.894764  -16.3053   -9.2012
    77   4265   1066  632624.56  3268360.39  29.537869  112.368728  -17.2531   -9.2317
    78   1783   1095  607804.56  3268070.39  29.537644  112.112594  -13.0639   -7.8637
    79   7385   1102  663824.56  3268000.39  29.530916  112.690563  -14.3367   -8.2690
    80   6209   1111  652064.56  3267910.39  29.531592  112.569234  -13.7765   -5.4463
    81   1568   1124  605654.56  3267780.39  29.535211  112.090380  -13.9703   -7.9439
    82   6052   1139  650494.56  3267630.39  29.529256  112.552999  -10.9591   -6.1784
    83   1213   1160  602104.56  3267420.39  29.532258  112.053715  -12.2968   -8.0343
    84    137   1169  591344.56  3267330.39  29.532280  111.942678  -17.3597  -10.6236
    85   4026   1191  630234.56  3267110.39  29.526843  112.343919  -17.6786   -8.1706
    86    255   1202  592524.56  3267000.39  29.529215  111.954826  -16.2868  -10.1140
    87    846   1203  598434.56  3266990.39  29.528672  112.015807  -18.2376   -7.8909
    88   6099   1203  650964.56  3266990.39  29.523425  112.557759  -11.2010   -3.7077
    89   6530   1203  655274.56  3266990.39  29.522897  112.602218  -15.0297   -8.3294
    90   9961   1250  689584.56  3266520.39  29.513920  112.956012  -16.4430   -9.2659
    91    365   1339  593624.56  3265630.39  29.516770  111.966059  -17.2724  -10.6415
    92    266   1421  592634.56  3264810.39  29.509444  111.955775  -16.5493   -8.8544
    93   4634   1424  636314.56  3264780.39  29.505171  112.406354  -12.7187   -6.9254
    94   6793   1424  657904.56  3264780.39  29.502629  112.629028  -16.6075   -8.8479
    95   2741   1431  617384.56  3264710.39  29.506461  112.211085  -11.6742   -7.8324
    96   2522   1432  615194.56  3264700.39  29.506575  112.188494  -14.8519   -8.1702
    97   5298   1448  642954.56  3264540.39  29.502264  112.474809  -11.4942   -7.8918
    98   3578   1450  625754.56  3264520.39  29.503933  112.297401  -20.0846  -12.7408
    99  10651   1472  696484.56  3264300.39  29.492831  113.026767  -15.2572   -6.8209
   100   6808   1481  658054.56  3264210.39  29.497468  112.630492  -16.2488   -9.7297
   101   4291   1483  632884.56  3264190.39  29.500217  112.370904  -13.8818   -9.5244
   102   5838   1491  648354.56  3264110.39  29.497755  112.530444  -15.0600   -8.5051
   103   7581   1505  665784.56  3263970.39  29.494302  112.710170  -14.7940   -7.5030
   104  10578   1514  695754.56  3263880.39  29.489157  113.019166  -13.4054   -7.1661
   105   8150   1518  671474.56  3263840.39  29.492361  112.768823  -16.7507  -11.7235
   106  11382   1520  703794.56  3263820.39  29.487331  113.102040  -15.1419   -8.6606
   107   1595   1533  605924.56  3263690.39  29.498281  112.092770  -15.3086   -8.6003
   108  10455   1546  694524.56  3263560.39  29.486463  113.006428  -12.2330   -4.4058
   109   3996   1554  629934.56  3263480.39  29.494121  112.340393  -14.2304   -7.3507
   110    592   1559  595894.56  3263430.39  29.496745  111.989286  -15.6219   -9.0271
   111   2805   1563  618024.56  3263390.39  29.494490  112.217545  -19.9375  -12.4790
   112   4394   1581  633914.56  3263210.39  29.491265  112.381407  -14.2256  -10.5206
   113  11388   1653  703854.56  3262490.39  29.475326  113.102411  -15.2826   -8.0174
   114    336   1662  593334.56  3262400.39  29.487644  111.962791  -15.7913   -9.7211
   115   4822   1670  638194.56  3262320.39  29.482769  112.425434  -17.6396  -11.8815
   116  10273   1715  692704.56  3261870.39  29.471501  112.987368  -15.6385  -10.5016
   117  10741   1717  697384.56  3261850.39  29.470591  113.035604  -15.3987   -8.1635
   118  12747   1738  717444.56  3261640.39  29.465373  113.242313  -16.2716  -10.4052
   119  10153   1773  691504.56  3261290.39  29.466453  112.974897  -14.0623   -6.4606
   120  11160   1780  701574.56  3261220.39  29.464241  113.078676  -15.4861   -9.2637
   121   3126   1782  621234.56  3261200.39  29.474422  112.250410  -12.9490   -8.7749
   122  10426   1796  694234.56  3261060.39  29.463958  113.002995  -11.6705   -6.3723
   123   5174   1796  641714.56  3261060.39  29.471007  112.461569  -15.0818   -7.1319
   124  12400   1799  713974.56  3261030.39  29.460469  113.206433  -14.9592   -9.0995
   125    536   1808  595334.56  3260940.39  29.474318  111.983293  -16.9350  -10.2654
   126  10704   1836  697014.56  3260660.39  29.459916  113.031576  -11.6594   -6.1237
   127  10404   1853  694014.56  3260490.39  29.458851  113.000626  -13.2263   -5.7480
   128  11191   1871  701884.56  3260310.39  29.455983  113.081703  -15.5393   -9.2411
   129    611   1884  596084.56  3260180.39  29.467402  111.990960  -17.0566  -11.0021
   130   3749   1885  627464.56  3260170.39  29.464509  112.314532  -13.2968   -8.0654
   131  10295   1912  692924.56  3259900.39  29.453698  112.989288  -17.1450  -10.8227
   132   3603   1946  626004.56  3259560.39  29.459153  112.299409  -13.8442   -8.4850
   133   6136   1961  651334.56  3259410.39  29.454994  112.560527  -16.0841   -9.1668
   134  10175   1963  691724.56  3259390.39  29.449282  112.976832  -16.2616   -9.3075
   135    507   1971  595044.56  3259310.39  29.459631  111.980160  -16.3780   -9.9163
   136  11214   1972  702114.56  3259300.39  29.446837  113.083887  -16.6918   -8.7592
   137   7357   1984  663544.56  3259180.39  29.451384  112.686356  -14.0279   -5.7655
   138   7418   1988  664154.56  3259140.39  29.450944  112.692638   -7.9380   -0.3492
   139   7418   1988  664154.56  3259140.39  29.450944  112.692638   -7.9380   -0.3492
   140  10407   2004  694044.56  3258980.39  29.445226  113.000668  -12.4939   -3.7281
   141  11421   2014  704184.56  3258880.39  29.442713  113.105139  -15.3194   -8.7271
   142  10388   2054  693854.56  3258480.39  29.440746  112.998622  -14.6919   -8.4278
   143   4823   2068  638204.56  3258340.39  29.446858  112.425035  -14.4791   -7.9744
   144  10366   2078  693634.56  3258240.39  29.438615  112.996312  -12.6537   -5.6748
   145   5835   2100  648324.56  3258020.39  29.442814  112.529310  -12.5475   -7.1696
   146   8163   2126  671604.56  3257760.39  29.437496  112.769211  -17.3385  -12.6607
   147    505   2176  595024.56  3257260.39  29.441133  111.979776  -16.0319   -9.9012
   148  11982   2191  709794.56  3257110.39  29.425823  113.162606  -15.1414   10.9822
   149   2691   2228  616884.56  3256740.39  29.434592  112.205077  -17.4805   -9.6244
   150  11287   2233  702844.56  3256690.39  29.423178  113.090927  -15.0376   -8.9178
   151  10698   2234  696954.56  3256680.39  29.424027  113.030243  -14.8646   -7.1158
   152   3701   2243  626984.56  3256590.39  29.432256  112.309169  -13.4637   -8.4793
   153  12689   2243  716864.56  3256590.39  29.419930  113.235337  -13.7746   -9.2934
   154   5650   2259  646474.56  3256430.39  29.428686  112.510029  -11.9136   -7.2421
   155  10274   2269  692714.56  3256330.39  29.421529  112.986497  -16.4270   -6.2913
   156  11108   2279  701054.56  3256230.39  29.419317  113.072401  -15.2930   -9.5448
   157   5986   2284  649834.56  3256180.39  29.426033  112.544623  -14.5510   -9.2721
   158   1641   2372  606384.56  3255300.39  29.422534  112.096700  -12.2825   -8.3704
   159   2314   2383  613114.56  3255190.39  29.420952  112.166055  -13.9655   -3.9860
   160  12594   2407  715914.56  3254950.39  29.405304  113.225229  -12.7376   -6.1333
   161   7356   2431  663534.56  3254710.39  29.411060  112.685587  -12.4026   -7.8785
   162   2365   2436  613624.56  3254660.39  29.416123  112.171257  -15.4575   -4.9655
   163  11990   2470  709874.56  3254320.39  29.400646  113.162897  -12.6672   -6.2945
   164  12538   2484  715354.56  3254180.39  29.398455  113.219310  -12.6170   -6.8877
   165  12739   2492  717364.56  3254100.39  29.397387  113.239995  -15.7181   -8.6621
   166   2273   2496  612704.56  3254060.39  29.410792  112.161713  -14.8901   -1.5946
   167   5173   2550  641704.56  3253520.39  29.402979  112.460492  -17.0905   -9.5076
   168  10641   2550  696384.56  3253520.39  29.395614  113.023805  -13.8804   -5.6545
   169  12414   2555  714114.56  3253470.39  29.392264  113.206401  -15.1429  -10.1130
   170   3980   2573  629774.56  3253290.39  29.402194  112.337536  -13.2397   -8.9253
   171   6232   2576  652294.56  3253260.39  29.399393  112.569570  -16.8560   -9.8836
   172    904   2658  599014.56  3252440.39  29.397329  112.020476  -14.1414   -8.6961
   173  11551   2666  705484.56  3252360.39  29.383695  113.117315   -9.1384   -2.9985
   174   2657   2672  616544.56  3252300.39  29.394560  112.201101  -15.7512   -9.7726
   175    989   2694  599864.56  3252080.39  29.394013  112.029203  -13.4824   -8.5485
   176  12641   2698  716384.56  3252040.39  29.378978  113.229497   -8.7671   -2.4369
   177  12427   2709  714244.56  3251930.39  29.378353  113.207440  -14.0697   -8.7861
   178  11711   2710  707084.56  3251920.39  29.379464  113.133709   -6.5816   -2.6661
   179  11391   2756  703884.56  3251460.39  29.375838  113.100671  -12.8904   -5.1636
   180  12584   2785  715814.56  3251170.39  29.371230  113.223457  -13.7892   -9.0924
   181   3488   2802  624854.56  3251000.39  29.382031  112.286578  -11.8398   -7.7566
   182   9455   2824  684524.56  3250780.39  29.372697  112.901182  -15.6597   -9.8167
   183   1129   2825  601264.56  3250770.39  29.382079  112.043508  -16.6046   -9.9003
   184  11539   2828  705364.56  3250740.39  29.369103  113.115777  -11.1010   -2.5216
   185   5438   2841  644354.56  3250610.39  29.376422  112.487415  -15.9603   -7.7120
   186  11737   2861  707344.56  3250410.39  29.365802  113.136102   -5.3307   -4.1003
   187   9474   2865  684714.56  3250370.39  29.368971  112.903070  -15.6110   -8.9908
   188   8039   2866  670364.56  3250360.39  29.370908  112.755284  -14.2437   -8.8632
   189   4673   2866  636704.56  3250360.39  29.375022  112.408579  -12.4783   -8.0531
   190  12098   2867  710954.56  3250350.39  29.364660  113.173259  -12.0869    6.2768
   191  11302   2890  702994.56  3250120.39  29.363896  113.091259  -13.2254   -3.3951
   192   7343   2905  663404.56  3249970.39  29.368314  112.683543  -16.2959   -7.7218
   193    906   2910  599034.56  3249920.39  29.374587  112.020455  -15.3606   -8.4813
   194   7682   2922  666794.56  3249800.39  29.366335  112.718431  -15.2887   -9.4716
   195   3002   2928  619994.56  3249740.39  29.371135  112.236370  -12.3372   -7.0638
   196   4632   2944  636294.56  3249580.39  29.368029  112.404259  -13.3252   -5.4696
   197   4496   2956  634934.56  3249460.39  29.367093  112.390235  -15.9597   -8.5644
   198  12752   3002  717494.56  3249000.39  29.351370  113.240326  -11.9121   -8.3470
   199   3956   3003  629534.56  3248990.39  29.363420  112.334557  -15.1545   -7.9341
   200   5721   3025  647184.56  3248770.39  29.359492  112.516320  -13.6734   -7.0852
   201   1205   3083  602024.56  3248190.39  29.358736  112.051100  -14.3307   -7.6458
   202   1599   3100  605964.56  3248020.39  29.356876  112.091669  -15.4214   -9.2361
   203   3517   3107  625144.56  3247950.39  29.354481  112.289219  -15.5221   -9.9841
   204   9252   3133  682494.56  3247690.39  29.345120  112.879764  -15.1372   -9.7803
   205   2313   3155  613104.56  3247470.39  29.351291  112.165158  -19.7479  -14.2997
   206   8019   3212  670164.56  3246900.39  29.339722  112.752690  -13.3896   -6.8465
   207   7611   3225  666084.56  3246770.39  29.339094  112.710662  -16.2684   -6.1416
   208   3150   3226  621474.56  3246760.39  29.344103  112.251288  -15.4775   -7.2039
   209   2885   3232  618824.56  3246700.39  29.343815  112.223989  -14.2019   -9.0999
   210   4307   3242  633044.56  3246600.39  29.341489  112.370422  -13.8458   -6.8571
   211   4060   3287  630574.56  3246150.39  29.337687  112.344932  -13.5888   -8.1805
   212   1238   3288  602354.56  3246140.39  29.340210  112.054309  -14.8875   -8.3332
   213   9330   3301  683274.56  3246010.39  29.329852  112.887516  -14.3186   -8.8868
   214   1986   3307  609834.56  3245950.39  29.337865  112.131326  -11.8332   -7.3097
   215   3342   3325  623394.56  3245770.39  29.334983  112.270950  -15.5740  -11.0596
   216  11281   3352  702784.56  3245500.39  29.322260  113.088247  -14.5953   -5.2225
   217  12253   3392  712504.56  3245100.39  29.317050  113.188206  -13.9401   -7.9601
   218  12340   3394  713374.56  3245080.39  29.316722  113.197155  -14.8652   -8.0642
   219   3217   3434  622144.56  3244680.39  29.325270  112.257957  -18.2729   -7.3903
   220   8623   3447  676204.56  3244550.39  29.317691  112.814501  -14.5026   -8.7421
   221  12407   3465  714044.56  3244370.39  29.310205  113.203912  -17.1043   -9.1416
   222   4573   3480  635704.56  3244220.39  29.319730  112.397522  -18.0115  -10.9395
   223   8164   3517  671614.56  3243850.39  29.312010  112.767144  -16.4345   -7.6311
   224    777   3545  597744.56  3243570.39  29.317385  112.006602  -13.3052   -9.6399
   225   5121   3548  641184.56  3243540.39  29.312992  112.453854  -13.9208   -9.2485
   226  12539   3555  715364.56  3243470.39  29.301863  113.217320  -15.2735   -9.4730
   227   6865   3558  658624.56  3243440.39  29.310014  112.633372  -16.8241   -8.1245
   228   3821   3565  628184.56  3243370.39  29.312849  112.319997  -14.7340   -9.2423
   229   8605   3575  676024.56  3243270.39  29.306169  112.812444  -14.9214   -9.2044
   230  12370   3587  713674.56  3243150.39  29.299265  113.199869  -16.6991  -10.2411
   231   8884   3590  678814.56  3243120.39  29.304423  112.841134  -15.4374   -8.5738
   232   4065   3625  630624.56  3242770.39  29.307184  112.345047  -14.8805   -8.7369
   233   6536   3628  655334.56  3242740.39  29.304109  112.599407  -12.6134   -7.8150
   234  12258   3722  712554.56  3241800.39  29.287279  113.188085  -16.1020  -11.0007
   235   6459   3765  654564.56  3241370.39  29.291844  112.591290  -14.3005  -10.0874
   236   3487   3812  624844.56  3240900.39  29.290897  112.285331  -15.6110   -9.5256
   237   1296   3834  602934.56  3240680.39  29.290892  112.059773  -14.0456   -6.8487
   238   1314   3910  603114.56  3239920.39  29.284019  112.061555  -13.8101   -8.3085
   239   4238   3938  632354.56  3239640.39  29.278762  112.362482  -13.2710   -9.2822
   240  12311   3967  713084.56  3239350.39  29.265093  113.193066  -14.6789   -9.1579
   241   7900   3968  668974.56  3239340.39  29.271681  112.739280  -11.4194   -7.8945
   242   2983   3995  619804.56  3239070.39  29.274873  112.233254  -16.4084   -8.1562
   243   5573   4006  645704.56  3238960.39  29.271155  112.499782  -11.5364   -7.0426
   244   3684   4010  626814.56  3238920.39  29.272834  112.305382  -13.6296   -7.6273
   245   1446   4038  604434.56  3238640.39  29.272359  112.075021  -14.7093   -8.3124
   246   6077   4049  650744.56  3238530.39  29.266683  112.551586  -13.4997   -8.2686
   247   7076   4074  660734.56  3238280.39  29.263194  112.654341  -15.0044   -9.8531
   248   6324   4084  653214.56  3238180.39  29.263228  112.576953  -14.9722   -8.1005
   249   2421   4125  614184.56  3237770.39  29.263664  112.175279  -17.5087  -10.7306
   250   7156   4134  661534.56  3237680.39  29.257679  112.662484  -13.2502   -7.3527
   251   4736   4156  637334.56  3237460.39  29.258559  112.413463  -12.6593   -8.4256
   252    121   4162  591184.56  3237400.39  29.262197  111.938543  -20.6295  -11.7997
   253   4332   4182  633294.56  3237200.39  29.256647  112.371862  -15.4557   -9.0880
   254   3274   4212  622714.56  3236900.39  29.255013  112.262963  -13.5127   -7.9634
   255   2060   4212  610574.56  3236900.39  29.256134  112.138041  -12.0286   -7.0208
   256  11822   4225  708194.56  3236770.39  29.242639  113.142283  -13.8761   -8.1326
   257   5169   4288  641664.56  3236140.39  29.246171  112.457848  -18.5221   -7.4471
   258   2309   4289  613064.56  3236130.39  29.248966  112.163585  -15.4114   -8.3620
   259   5414   4318  644114.56  3235840.39  29.243187  112.483014  -17.6055  -10.1555
   260   6994   4400  659914.56  3235020.39  29.233887  112.645433  -13.4302   -7.2911
   261  12664   4403  716614.56  3234990.39  29.225170  113.228522  -16.4084  -11.2785
   262   4363   4432  633604.56  3234700.39  29.234056  112.374750  -12.4587   -7.2861
   263   2186   4456  611834.56  3234460.39  29.234005  112.150760  -11.4767   -7.3973
   264   1751   4473  607484.56  3234290.39  29.232849  112.105990  -15.9959   -9.3618
   265   4084   4506  630814.56  3233960.39  29.227671  112.345961  -13.4597   -9.9082
   266   3731   4533  627284.56  3233690.39  29.225595  112.309618  -15.3717   -9.8441
   267    873   4534  598704.56  3233680.39  29.228061  112.015604  -19.4192  -11.3796
   268   7076   4560  660734.56  3233420.39  29.219348  112.653636  -14.7675   -7.6921
   269   6522   4590  655194.56  3233120.39  29.217334  112.596617  -13.9671   -9.8652
   270   1800   4597  607974.56  3233050.39  29.221617  112.110910  -13.5805   -7.2576
   271  11987   4635  709844.56  3232670.39  29.205387  113.158475  -16.6880  -12.1043
   272   4759   4662  637564.56  3232400.39  29.212879  112.415202  -14.1216   -8.7120
   273   1754   4675  607514.56  3232270.39  29.214618  112.106103  -13.7782   -8.5184
   274   1833   4684  608304.56  3232180.39  29.213738  112.114220  -14.5273   -8.1585
   275   4892   4704  638894.56  3231980.39  29.208944  112.428828  -12.0257   -7.4987
   276   2372   4709  613694.56  3231930.39  29.211009  112.169637  -12.3294   -7.9305
   277    473   4715  594704.56  3231870.39  29.212033  111.974297  -17.3280   -7.5712
   278   3922   4738  629194.56  3231640.39  29.206904  112.329026  -14.9533   -9.2057
   279   6727   4748  657244.56  3231540.39  29.202826  112.617476  -14.2196   -9.1902
   280   3566   4776  625634.56  3231260.39  29.203834  112.292369  -12.0679   -7.9973
   281   1834   4830  608314.56  3230720.39  29.200562  112.114180  -14.4434   -9.2504
   282   6888   4885  658854.56  3230170.39  29.190264  112.633836  -14.0737   -3.7074
   283   2821   4913  618184.56  3229890.39  29.192189  112.215602  -15.9218   -8.3282
   284   1869   4947  608664.56  3229550.39  29.189974  112.117666  -13.7519   -9.2224
   285   6512   4947  655094.56  3229550.39  29.185137  112.595090  -15.5341  -10.4314
   286   4498   5019  634954.56  3228830.39  29.180948  112.387924  -14.9807  -10.4040
   287   1870   5045  608674.56  3228570.39  29.181130  112.117673  -13.4997   -8.3997
   288   1074   5056  600714.56  3228460.39  29.180796  112.035809  -14.7496   -8.6167
   289  10935   5078  699324.56  3228240.39  29.167130  113.049530  -13.9988   -8.7804
   290   3320   5103  623174.56  3227990.39  29.174569  112.266706  -13.6702   -8.0086
   291    613   5119  596104.56  3227830.39  29.175469  111.988348  -16.0507   -7.9224
   292   2930   5159  619274.56  3227430.39  29.169889  112.226547  -13.9515   -7.5064
   293   6900   5195  658974.56  3227070.39  29.162281  112.634626  -25.7367  -19.1184
   294   5033   5214  640304.56  3226880.39  29.162771  112.442685  -18.9611  -10.4081
   295  11521   5228  705184.56  3226740.39  29.152666  113.109474  -16.1431   -0.7064
   296   1900   5236  608974.56  3226660.39  29.163868  112.120570  -13.8774   -7.2948
   297  11440   5266  704374.56  3226360.39  29.149369  113.101082  -17.0046   -5.9486
   298   1497   5278  604944.56  3226240.39  29.160418  112.079097  -20.3098  -12.1763
   299  11559   5281  705564.56  3226210.39  29.147824  113.113281  -12.3535   -5.0847
   300  11599   5305  705964.56  3225970.39  29.145594  113.117346  -16.6332   -1.2888
   301  11555   5329  705524.56  3225730.39  29.143501  113.112781  -17.7786    4.0368
   302   1971   5335  609684.56  3225670.39  29.154873  112.127772  -14.4657   -8.2040
   303   3695   5358  626924.56  3225440.39  29.151189  112.304972  -13.7073   -6.6787
   304   2044   5367  610414.56  3225350.39  29.151922  112.135245  -15.2444   -9.6689
   305   5717   5373  647144.56  3225290.39  29.147650  112.512787  -25.7897  -19.1552
   306  11548   5382  705454.56  3225200.39  29.138732  113.111964  -15.0160   -3.5825
   307   6407   5508  654044.56  3223940.39  29.134650  112.583517  -18.0939  -10.5788
   308  10909   5508  699064.56  3223940.39  29.128385  113.046089  -15.0349   -8.4516
   309   2217   5508  612144.56  3223940.39  29.139047  112.152887  -14.0515   -7.6730
   310   6841   5516  658384.56  3223860.39  29.133394  112.628105  -13.5565   -8.6592
   311   1814   5525  608114.56  3223770.39  29.137863  112.111448  -19.9592  -11.5717
   312   1153   5540  601504.56  3223620.39  29.137055  112.043491  -22.8571  -10.7080
   313   7131   5553  661284.56  3223490.39  29.129690  112.657851  -18.2251  -11.7912
   314   1500   5578  604974.56  3223240.39  29.133343  112.079122  -20.7912  -12.6243
   315   6142   5580  651394.56  3223220.39  29.128473  112.556187  -16.0372   -9.7293
   316   2955   5600  619524.56  3223020.39  29.130071  112.228644  -15.3968  -10.5687
   317  12624   5610  716214.56  3222920.39  29.116380  113.222062  -12.5421   -4.8310
   318   3028   5674  620254.56  3222280.39  29.123324  112.236066  -15.1872   -9.1210
   319   4963   5703  639604.56  3221990.39  29.118727  112.434876  -22.4598  -12.9578
   320  12391   5740  713884.56  3221620.39  29.105050  113.197882  -14.1386   -9.0987
   321     89   5750  590864.56  3221520.39  29.118910  111.933951  -23.1865  -15.1266
   322  11160   5759  701574.56  3221430.39  29.105349  113.071420  -16.6897  -10.7581
   323  11890   5763  708874.56  3221390.39  29.103809  113.146386  -16.1191   -9.9885
   324  12690   5811  716874.56  3220910.39  29.098139  113.228450  -17.2428  -12.2951
   325   6853   5853  658504.56  3220490.39  29.102974  112.628859  -19.0897  -10.5242
   326   6527   5868  655244.56  3220340.39  29.102023  112.595348  -15.1800   -7.9007
   327  12315   5886  713124.56  3220160.39  29.092010  113.189798  -15.0011   -9.2164
   328  11670   5892  706674.56  3220100.39  29.092534  113.123553  -15.5114   -8.2253
   329  11926   5915  709234.56  3219870.39  29.090040  113.149798  -13.7816   -8.3340
   330  12571   5921  715684.56  3219810.39  29.088421  113.216017  -13.3901   -8.3003
   331   3289   5938  622864.56  3219640.39  29.099252  112.262598  -13.4419   -6.9171
   332   3004   5959  620014.56  3219430.39  29.097629  112.233293  -16.7551  -10.9129
   333   4141   5986  631384.56  3219160.39  29.094068  112.350076  -19.3336  -11.6430
   334  12169   6023  711664.56  3218790.39  29.079897  113.174546  -15.9665   -9.2321
   335  12277   6044  712744.56  3218580.39  29.077823  113.185595  -13.2002   -8.1862
   336  12648   6057  716454.56  3218450.39  29.076024  113.223660   -7.3224    1.0699
   337   2956   6065  619534.56  3218370.39  29.088109  112.228248  -15.8624   -9.7187
   338   5834   6086  648314.56  3218160.39  29.083182  112.523864  -15.3318   -9.5716
   339   3008   6129  620054.56  3217730.39  29.082285  112.233521  -15.6230  -10.2163
   340    550   6142  595474.56  3217600.39  29.083196  111.980993  -17.8418  -10.4566
   341  11661   6171  706584.56  3217310.39  29.067383  113.122113  -16.5019  -11.4737
   342   1546   6251  605434.56  3216510.39  29.072572  112.083214  -25.0960  -19.9498
   343   4843   6254  638404.56  3216480.39  29.069141  112.421862  -21.0316  -12.2774
   344  11246   6282  702434.56  3216200.39  29.058038  113.079305  -16.4168  -10.1884
   345   7607   6294  666044.56  3216080.39  29.062225  112.705659  -21.2939  -12.3847
   346  11885   6300  708824.56  3216020.39  29.055383  113.144869  -16.7121   -9.0952
   347   5710   6351  647074.56  3215510.39  29.059416  112.510778  -23.4149  -12.3923
   348   5959   6366  649564.56  3215360.39  29.057772  112.536329  -23.7418  -13.3106
   349  12197   6378  711944.56  3215240.39  29.047832  113.176748  -15.9117   -8.5183
   350  12533   6380  715304.56  3215220.39  29.047088  113.211231  -14.5442   -9.4055
   351   2544   6389  615414.56  3215130.39  29.059253  112.185587  -20.3067  -12.8332
   352   8668   6496  676654.56  3214060.39  29.042573  112.814286  -21.0312  -12.2627
   353   3185   6504  621824.56  3213980.39  29.048278  112.251295  -12.8485   -8.1333
   354  12442   6519  714394.56  3213830.39  29.034705  113.201625  -16.5044   -9.9611
   355   6533   6523  655304.56  3213790.39  29.042920  112.595053  -22.6222  -11.0146
   356   1638   6535  606354.56  3213670.39  29.046867  112.092395  -19.7218  -11.0767
   357  10836   6540  698334.56  3213620.39  29.035412  113.036757  -14.7684   -8.9385
   358   2975   6548  619724.56  3213540.39  29.044507  112.229683  -13.8110   -6.8340
   359   7303   6549  663004.56  3213530.39  29.039611  112.674071  -22.5724  -13.0570
   360   5173   6558  641704.56  3213440.39  29.041348  112.455369  -20.6060  -12.5982
   361   2106   6569  611034.56  3213330.39  29.043399  112.140423  -13.3947   -8.6189
   362   5676   6572  646734.56  3213300.39  29.039515  112.506997  -22.4002  -13.8472
   363   2849   6617  618464.56  3212850.39  29.038398  112.216671  -14.4071   -7.4847
   364   1143   6625  601404.56  3212770.39  29.039149  112.041477  -18.3925  -10.4101
   365  11143   6629  701404.56  3212730.39  29.026902  113.068106  -13.8904   -7.7327
   366   6447   6647  654444.56  3212550.39  29.031836  112.586052  -16.3209  -11.3511
   367  12548   6675  715454.56  3212270.39  29.020456  113.212203  -10.8749   -8.2737
   368   3566   6690  625634.56  3212120.39  29.031124  112.290212  -14.9953   -9.2997
   369  10627   6690  696244.56  3212120.39  29.022205  113.015042  -14.9953   -9.2359
   370   3157   6701  621544.56  3212010.39  29.030528  112.248206  -14.1199   -7.2372
   371  12063   6730  710604.56  3211720.39  29.016306  113.162332  -15.7669   -9.0597
   372   3328   6748  623254.56  3211540.39  29.026122  112.265712  -14.0464   -7.2884
   373   3751   6751  627484.56  3211510.39  29.025435  112.309137  -14.8368  -10.0033
   374   1031   6774  600284.56  3211280.39  29.025791  112.029842  -12.6999   -7.6418
   375   8514   6777  675114.56  3211250.39  29.017435  112.798036  -22.7749  -13.3017
   376   7030   6807  660274.56  3210950.39  29.016681  112.645674  -22.2373  -13.1181
   377  10493   6808  694904.56  3210940.39  29.011767  113.001085  -13.4270   -7.9589
   378    600   6830  595974.56  3210720.39  29.021069  111.985540  -21.6331  -11.3585
   379   1862   6865  608594.56  3210370.39  29.016898  112.115078  -14.1284  -10.1394
   380   1395   6892  603924.56  3210100.39  29.014851  112.067108  -10.2839   -8.4228
   381  11229   6895  702264.56  3210070.39  29.002773  113.076452  -13.9900   -9.0553
   382  12190   6914  711874.56  3209880.39  28.999499  113.175016  -15.5718  -11.1051
   383  10446   6924  694434.56  3209780.39  29.001375  112.996060  -14.5046  -10.0581
   384  12510   6937  715074.56  3209650.39  28.996890  113.207801  -12.8963   -8.9529
   385   3401   6941  623984.56  3209610.39  29.008636  112.272993  -20.2335  -12.3325
   386     69   6944  590664.56  3209580.39  29.011170  111.930926  -19.9384  -14.4365
   387   3157   6944  621544.56  3209580.39  29.008600  112.247942  -15.0912   -7.7276
   388  10614   6945  696114.56  3209570.39  28.999223  113.013262  -13.3773   -6.2086
   389   4458   6945  634554.56  3209570.39  29.007203  112.381489  -21.8743  -13.6077
   390  11012   6947  700094.56  3209550.39  28.998425  113.054094  -16.8928  -10.4341
   391  10683   6966  696804.56  3209360.39  28.997223  113.020305  -13.4999  -10.1541
   392   2964   6987  619614.56  3209150.39  29.004902  112.228084  -15.9886   -8.0995
   393  10593   6994  695904.56  3209080.39  28.994836  113.011021  -17.2286  -11.0552
   394  10398   6996  693954.56  3209060.39  28.994953  112.991011  -14.2428   -8.5856
   395  10821   7006  698184.56  3208960.39  28.993401  113.034393  -16.0791   -8.3746
   396  10347   7016  693444.56  3208860.39  28.993226  112.985743  -13.6280   -8.3679
   397  10509   7067  695064.56  3208350.39  28.988379  113.002276  -17.4450  -11.0572
   398   8433   7071  674304.56  3208310.39  28.991023  112.789266  -18.7785  -11.1972
   399   7912   7076  669094.56  3208260.39  28.991273  112.735797  -21.0658  -11.3429
   400  10497   7093  694944.56  3208090.39  28.986052  113.001000  -18.0479   -9.2169
   401  10959   7102  699564.56  3208000.39  28.984527  113.048381  -15.7321   -9.8871
   402  12401   7106  713984.56  3207960.39  28.981830  113.196297  -12.9902   -7.9401
   403   4613   7129  636104.56  3207730.39  28.990436  112.397176  -22.0838  -12.2078
   404   5760   7145  647574.56  3207570.39  28.987717  112.514867  -13.7493   -7.9820
   405  10575   7151  695724.56  3207510.39  28.980701  113.008901  -15.8284  -10.0328
   406   6572   7154  655694.56  3207480.39  28.985941  112.598181  -13.2777   -3.7494
   407  12099   7187  710964.56  3207150.39  28.975027  113.165166  -15.9296   -9.9677
   408   2161   7188  611584.56  3207140.39  28.987492  112.145454  -19.8460  -12.1619
   409   3450   7198  624474.56  3207040.39  28.985397  112.277738  -15.2487   -8.1410
   410   1251   7203  602484.56  3206990.39  28.986901  112.052039  -20.9761  -13.5076
   411   3840   7207  628374.56  3206950.39  28.984199  112.317752  -16.2598   -9.4597
   412    833   7265  598304.56  3206370.39  28.981635  112.009082  -22.7041  -14.4555
   413  12236   7291  712334.56  3206110.39  28.965420  113.179022  -15.1159   -9.8058
   414   4262   7291  632594.56  3206110.39  28.976188  112.360961  -19.0559   -9.7242
   415   6315   7299  653124.56  3206030.39  28.973169  112.571611  -15.3269   -8.8353
   416   9782   7305  687794.56  3205970.39  28.968000  112.927289  -22.0342  -12.1656
   417   3736   7308  627334.56  3205940.39  28.975189  112.306965  -14.7136  -10.3883
   418  12645   7320  716424.56  3205820.39  28.962118  113.220913  -13.7988   -7.3514
   419  11079   7336  700764.56  3205660.39  28.963231  113.060273  -15.3377  -10.7749
   420    226   7340  592234.56  3205620.39  28.975319  111.946720  -13.9974   -6.1961
   421   3313   7368  623104.56  3205340.39  28.970190  112.263491  -14.7815   -6.9838
   422   2385   7379  613824.56  3205230.39  28.970058  112.168251  -22.1747  -12.0337
   423   1639   7441  606364.56  3204610.39  28.965106  112.091638  -20.2210  -10.1608
   424   3253   7463  622504.56  3204390.39  28.961675  112.257230  -12.8218   -6.3260
   425   3950   7468  629474.56  3204340.39  28.960536  112.328740  -14.4367   -7.6379
   426   3700   7516  626974.56  3203860.39  28.956456  112.303035  -17.5521  -10.7758
   427  12151   7519  711484.56  3203830.39  28.944996  113.169875  -14.5444   -8.8316
   428    350   7521  593474.56  3203810.39  28.958894  111.959295  -15.1425   -8.3058
   429   7163   7531  661604.56  3203710.39  28.951192  112.658283  -22.9360  -14.2492
   430   7536   7531  665334.56  3203710.39  28.950715  112.696544  -22.8958  -12.8085
   431   4384   7533  633814.56  3203690.39  28.954224  112.373192  -19.3941  -12.7162
   432  10679   7537  696764.56  3203650.39  28.945723  113.018894  -17.1003  -10.6833
   433   4626   7545  636234.56  3203570.39  28.952885  112.398005  -20.3786  -13.0258
   434   3969   7555  629664.56  3203470.39  28.952666  112.330589  -13.9330   -8.5594
   435   2209   7569  612064.56  3203330.39  28.953067  112.150000  -19.7611  -11.9715
   436   6079   7571  650764.56  3203310.39  28.948908  112.547031  -15.2048   -8.0821
   437  10373   7574  693704.56  3203280.39  28.942852  112.987449  -15.2707   -6.6914
   438  12439   7601  714364.56  3203010.39  28.937121  113.199250  -15.2491   -9.6959
   439   3289   7639  622864.56  3202630.39  28.945758  112.260732  -15.2210   -7.6114
   440   5909   7658  649064.56  3202440.39  28.941257  112.529477  -15.3927   -9.5720
   441   9583   7667  685804.56  3202350.39  28.935635  112.906277  -21.7172  -10.6011
   442    236   7683  592334.56  3202190.39  28.944357  111.947464  -14.6499   -8.1127
   443    573   7689  595704.56  3202130.39  28.943568  111.982035  -16.9332   -7.5175
   444   4073   7703  630704.56  3201990.39  28.939205  112.341087  -16.0381   -9.8248
   445   3253   7733  622504.56  3201690.39  28.937310  112.256936  -19.0228  -10.2245
   446   5098   7740  640954.56  3201620.39  28.934778  112.446184  -14.9695   -7.3880
   447  12504   7743  715014.56  3201590.39  28.924204  113.205644  -13.9616   -8.8445
   448  11179   7790  701764.56  3201120.39  28.922122  113.069715  -17.1861  -11.2071
   449   3323   7806  623204.56  3200960.39  28.930656  112.264037  -16.0483  -11.3289
   450   5813   7815  648104.56  3200870.39  28.927203  112.519423  -17.0104   -9.8456
   451   3619   7831  626164.56  3200710.39  28.928111  112.294371  -16.1508   -9.8563
   452   5519   7835  645164.56  3200670.39  28.925735  112.489244  -17.4851   -9.8511
   453   4060   7845  630574.56  3200570.39  28.926405  112.339589  -15.2688   -7.3669
   454   4224   7858  632214.56  3200440.39  28.925064  112.356395  -15.7652   -9.4348
   455   6446   7861  654434.56  3200410.39  28.922304  112.584280  -13.3731   -7.5021
   456   7222   7864  662194.56  3200380.39  28.921073  112.663855  -23.3161  -12.8149
   457   6580   7865  655774.56  3200370.39  28.921781  112.598016  -13.7815   -8.5827
   458  10756   7888  697534.56  3200140.39  28.913942  113.026174  -16.2563   -8.5366
   459   4169   7927  631664.56  3199750.39  28.918894  112.350673  -14.3666   -6.3161
   460   6147   7928  651444.56  3199740.39  28.916616  112.553526  -14.0539   -7.5433
   461   9425   7944  684224.56  3199580.39  28.910875  112.889621  -21.7543  -12.2195
   462   5596   7949  645934.56  3199530.39  28.915361  112.496993  -13.8317   -8.1517
   463   6033   7968  650304.56  3199340.39  28.913141  112.541782  -13.9149   -7.9511
   464  11626   7972  706234.56  3199300.39  28.904994  113.115210  -16.3396  -10.5946
   465   6660   7984  656574.56  3199180.39  28.910946  112.606055  -14.0687   -7.8679
   466   4507   8003  635044.56  3198990.39  28.911684  112.385247  -16.6300  -10.1884
   467   9778   8004  687754.56  3198980.39  28.904950  112.925712  -22.0339  -11.1040
   468    363   8033  593604.56  3198690.39  28.912678  111.960203  -13.6686   -5.5836
   469    413   8033  594104.56  3198690.39  28.912641  111.965331  -13.9121   -7.1055
   470   6702   8035  656994.56  3198670.39  28.906293  112.610291  -14.3546   -8.3695
   471  11376   8051  703734.56  3198510.39  28.898268  113.089441  -12.4575   -7.1933
   472   6204   8052  652014.56  3198500.39  28.905360  112.559204  -13.3839   -8.1382
   473    401   8067  593984.56  3198350.39  28.909582  111.964072  -14.9064   -4.8450
   474    348   8078  593454.56  3198240.39  28.908628  111.958627  -14.0763    9.1956
   475   3115   8112  621124.56  3197900.39  28.903241  112.242372  -13.3498   -8.6185
   476   6814   8119  658114.56  3197830.39  28.898577  112.621657  -13.6877   -7.6823
   477    423   8120  594204.56  3197820.39  28.904782  111.966284  -14.8522   -5.9213
   478   8024   8121  670214.56  3197810.39  28.896846  112.745708  -13.9604   -7.6311
   479   4755   8131  637524.56  3197710.39  28.899870  112.410524  -13.3194   -7.8160
   480   3313   8133  623104.56  3197690.39  28.901157  112.262654  -13.0717   -6.7001
   481   6902   8142  658994.56  3197600.39  28.896393  112.630647  -14.6707   -7.0428
   482  10075   8167  690724.56  3197350.39  28.889807  112.955884  -20.2767  -10.3208
   483   5161   8171  641584.56  3197310.39  28.895819  112.452104  -14.5565   -6.5036
   484    684   8192  596814.56  3197100.39  28.898090  111.992991  -14.7523   -9.2745
   485  11840   8194  708374.56  3197080.39  28.884623  113.136736  -13.9307   -8.1749
   486   3109   8251  621064.56  3196510.39  28.890703  112.241607  -19.5490  -14.0497
   487   4727   8294  637244.56  3196080.39  28.885192  112.407454  -14.7511   -8.5734
   488  10383   8391  693804.56  3195110.39  28.869138  112.987069  -18.1448   -9.9809
   489  12597   8398  715944.56  3195040.39  28.864971  113.213924  -17.8023   -9.0439
   490    975   8399  599724.56  3195030.39  28.879186  112.022651  -20.4962  -13.3802
   491  12151   8408  711484.56  3194940.39  28.864812  113.168207  -16.6731   -8.0254
   492   1337   8410  603344.56  3194920.39  28.877906  112.059758  -19.7444  -12.0428
   493     65   8467  590624.56  3194350.39  28.873724  111.929288  -23.1135  -15.3754
   494   5240   8537  642374.56  3193650.39  28.862706  112.459742  -14.5635   -8.8561
   495  11542   8547  705394.56  3193550.39  28.853264  113.105553  -16.1523   -9.2367
   496    742   8609  597394.56  3192930.39  28.860413  111.998579  -21.0702  -11.1953
   497  12097   8613  710944.56  3192890.39  28.846410  113.162291  -21.2043  -11.6295
   498  10000   8659  689974.56  3192430.39  28.845535  112.947369  -20.0481   -9.8826
   499   1866   8715  608634.56  3191870.39  28.849944  112.113703  -17.7820  -10.8198
   500   4294   8730  632914.56  3191720.39  28.846306  112.362547  -12.6249   -5.3922
   501   1657   8737  606544.56  3191650.39  28.848134  112.092259  -18.0457  -11.8527
   502   4243   8759  632404.56  3191430.39  28.843742  112.357286  -12.3594   -7.4963
   503   4343   8783  633404.56  3191190.39  28.841472  112.367506  -12.2988   -6.6320
   504  10419   8795  694164.56  3191070.39  28.832640  112.990064  -20.3779  -10.3698
   505   4461   8797  634584.56  3191050.39  28.840086  112.379583  -13.5817   -9.1273
   506   5669   8816  646664.56  3190860.39  28.837049  112.503352  -13.8999   -6.1632
   507   4170   8840  631674.56  3190620.39  28.836508  112.349710  -11.6320   -2.2331
   508    345   8843  593424.56  3190590.39  28.839590  111.957686  -19.3562   -8.0417
   509  11982   8858  709794.56  3190440.39  28.824500  113.150056  -13.9835   -9.2657
   510  12300   8890  712974.56  3190120.39  28.821091  113.182566  -11.7590   -6.4303
   511   5003   8918  640004.56  3189840.39  28.828588  112.434977  -13.2382   -6.7240
   512  12685   8932  716824.56  3189700.39  28.816659  113.221916  -14.6862   -9.8800
   513   5760   8944  647574.56  3189580.39  28.825395  112.512511  -13.8019   -6.4550
   514   9913   8958  689104.56  3189440.39  28.818691  112.937955  -20.4726  -10.9517
   515  12023   8964  710204.56  3189380.39  28.814872  113.154058  -14.3531   -9.6089
   516  12410   8968  714074.56  3189340.39  28.813873  113.193684  -15.7846  -10.2163
   517    834   9032  598314.56  3188700.39  28.822168  112.007642  -21.7828  -12.3653
   518  11160   9050  701574.56  3188520.39  28.808497  113.065518  -11.6114   -5.6232
   519  11241   9050  702384.56  3188520.39  28.808370  113.073813  -12.3410   -4.0247
   520   5146   9062  641434.56  3188400.39  28.815438  112.449450  -14.3085   -8.5952
   521  11316   9097  703134.56  3188050.39  28.804012  113.081410   -8.8163   -3.8629
   522   4200   9105  631974.56  3187970.39  28.812564  112.352475  -14.4441   -8.0534
   523  10313   9249  693104.56  3186530.39  28.791846  112.978431  -17.3029   -8.5568
   524   9707   9312  687044.56  3185900.39  28.787057  112.916269  -17.6261   -8.6267
   525   6570   9360  655674.56  3185420.39  28.786904  112.594931  -20.6622  -13.7306
   526   5692   9391  646894.56  3185110.39  28.785139  112.504963  -13.6109   -7.8015
   527   1559   9448  605564.56  3184540.39  28.784050  112.081551  -16.4222  -10.2863
   528   5884   9460  648814.56  3184420.39  28.778693  112.524538  -13.6688   -7.4232
   529   3073   9468  620704.56  3184340.39  28.780914  112.236617  -20.6716  -13.0622
   530    105   9497  591024.56  3184050.39  28.780739  111.932561   -5.3711   -2.7156
   531    202   9534  591994.56  3183680.39  28.777330  111.942468   -9.9834   -5.2936
   532   7353   9546  663504.56  3183560.39  28.769152  112.674856  -24.9491  -13.1664
   533    244   9554  592414.56  3183480.39  28.775495  111.946754  -10.9656   -4.7370
   534   2152   9572  611494.56  3183300.39  28.772360  112.142174  -16.2055   -8.3917
   535   4721   9574  637184.56  3183280.39  28.769698  112.405287  -20.3491  -13.7588
   536    200   9574  591974.56  3183280.39  28.773722  111.942230  -16.1347   -9.2494
   537   1420   9584  604174.56  3183180.39  28.771890  112.067187  -17.4269   -9.9405
   538    937   9588  599344.56  3183140.39  28.771911  112.017710  -22.2066  -14.9869
   539   2637   9588  616344.56  3183140.39  28.770487  112.191834  -16.7747  -10.6624
   540   5586   9622  645834.56  3182800.39  28.764416  112.493809  -20.5940  -12.9949
   541   6273   9641  652704.56  3182610.39  28.761906  112.564133  -20.8974  -12.6387
   542   6893   9678  658904.56  3182240.39  28.757818  112.627567  -24.5939  -16.9932
   543   4711   9686  637084.56  3182160.39  28.759602  112.404127  -21.9872  -14.1232
   544  12438   9692  714354.56  3182100.39  28.748524  113.195183  -14.0001   -7.8478
   545   5423   9717  644204.56  3181850.39  28.756028  112.476997  -19.9947  -12.5877
   546    745   9744  597424.56  3181580.39  28.757978  111.997910  -14.2945   -9.4419
   547   9870   9749  688674.56  3181530.39  28.747397  112.932234  -13.2875   -8.4908
   548  11324   9758  703214.56  3181440.39  28.744375  113.081045  -18.9334  -11.6570
   549    512   9763  595094.56  3181390.39  28.756438  111.974031  -13.9313   -7.4946
   550  10510   9763  695074.56  3181390.39  28.745182  112.997721  -12.8665   -8.5583
   551   1517   9771  605144.56  3181310.39  28.754935  112.076949  -14.1648   -9.7702
   552   5754   9822  647514.56  3180800.39  28.746179  112.510753  -23.4384  -14.1951
   553    257   9833  592544.56  3180690.39  28.750306  111.947858  -16.4456  -12.2713
   554  10842   9877  698394.56  3180250.39  28.734391  113.031504  -13.8610   -8.3627
   555   9289   9882  682864.56  3180200.39  28.736236  112.872546  -16.3031   -4.0075
   556   4850   9912  638474.56  3179900.39  28.739061  112.418086  -21.1320  -14.5835
   557   3244   9919  622414.56  3179830.39  28.740054  112.253646  -18.4263  -11.1128
   558  10085   9943  690824.56  3179590.39  28.729580  112.953916  -14.7664   -9.1190
   559   2014   9950  610114.56  3179520.39  28.738366  112.127673  -15.2823  -10.2855
   560   5869   9970  648664.56  3179320.39  28.732692  112.522334  -21.7561  -12.6539
   561  12152   9993  711494.56  3179090.39  28.721847  113.165352  -17.1449  -10.7090
   562   2654   9993  616514.56  3179090.39  28.733923  112.193159  -14.9019  -10.2020
   563   5479   9996  644764.56  3179060.39  28.730790  112.482376  -22.2653  -13.9247
   564  11815  10017  708124.56  3178850.39  28.720230  113.130825  -15.7697  -11.2534
   565   1570  10019  605674.56  3178830.39  28.732510  112.082146  -16.8928  -10.0987
   566   9610  10035  686074.56  3178670.39  28.721974  112.905151  -13.2542   -8.2558
   567   9181  10044  681784.56  3178580.39  28.721774  112.861232  -20.7882  -12.1003
   568    276  10046  592734.56  3178560.39  28.731069  111.949630  -17.3984   -8.4756
   569   4924  10060  639214.56  3178420.39  28.725626  112.425481  -21.2714  -13.1257
   570  11753  10110  707504.56  3177920.39  28.711941  113.124311  -10.8853   -5.5265
   571   2922  10114  619194.56  3177880.39  28.722758  112.220472  -15.2428  -10.1350
   572   1096  10123  600934.56  3177790.39  28.723504  112.033521  -17.7805  -11.3850
   573   1733  10129  607304.56  3177730.39  28.722448  112.098731  -17.9865   -7.9058
   574   9828  10135  688254.56  3177670.39  28.712637  112.927296  -14.6221   -9.4663
   575  11839  10140  708364.56  3177620.39  28.709097  113.133055  -15.9849   -9.7597
   576   5163  10167  641604.56  3177350.39  28.715711  112.449813  -17.0387  -11.7222
   577   7076  10185  660734.56  3177170.39  28.711846  112.645587  -24.0332  -15.1323
   578  10406  10188  694034.56  3177140.39  28.707000  112.986350  -14.3112   -8.7520
   579   2489  10198  614864.56  3177040.39  28.715571  112.176058  -18.1144   -9.8298
   580   6537  10198  655344.56  3177040.39  28.711333  112.590405  -22.4345  -15.7055
   581   4917  10202  639144.56  3177000.39  28.712820  112.424590  -21.4533  -11.8543
   582   7541  10210  665384.56  3176920.39  28.709003  112.693140  -24.3017  -14.3541
   583  11709  10221  707064.56  3176810.39  28.701999  113.119607  -13.2373   -8.4171
   584   9310  10236  683074.56  3176660.39  28.704270  112.874126  -16.4518   -4.3398
   585   5551  10261  645484.56  3176410.39  28.706797  112.489407  -23.3991  -14.6069
   586   8426  10398  674234.56  3175040.39  28.690878  112.783420  -21.7405  -14.0671
   587   3511  10407  625084.56  3174950.39  28.695760  112.280447  -19.9345  -13.2432
   588    394  10407  593914.56  3174950.39  28.698403  111.961414  -20.5395  -13.4848
   589   9472  10408  684694.56  3174940.39  28.688523  112.890423  -12.3333   -5.5398
   590   6807  10425  658044.56  3174770.39  28.690524  112.617723  -23.8522  -14.0026
   591  11386  10442  703834.56  3174600.39  28.682578  113.086166  -10.8771   -3.6657
   592   6059  10446  650564.56  3174560.39  28.689522  112.541154  -22.7213  -14.3789
   593   9566  10448  685634.56  3174540.39  28.684779  112.899975  -12.0057   -3.2276
   594   5756  10448  647534.56  3174540.39  28.689691  112.510146  -22.2704  -13.0609
   595   3406  10468  624034.56  3174340.39  28.690357  112.269634  -18.4904  -10.6580
   596   9459  10478  684564.56  3174240.39  28.682226  112.888980  -10.7380   -2.0433
   597  11664  10508  706614.56  3173940.39  28.676183  113.114483  -13.8002   -8.8811
   598    766  10509  597634.56  3173930.39  28.688922  111.999404  -17.6944   -9.1147
   599   7157  10517  661544.56  3173850.39  28.681790  112.653406  -23.5884  -15.8347
   600   9357  10519  683544.56  3173830.39  28.678673  112.878479  -14.6308   -6.5817
   601   8619  10519  676164.56  3173830.39  28.679699  112.802980  -22.8594  -14.2482
   602  12353  10529  713504.56  3173730.39  28.673170  113.184914  -15.5567  -10.6369
   603     94  10537  590914.56  3173650.39  28.686885  111.930602  -17.1546   -9.9802
   604  11032  10539  700294.56  3173630.39  28.674382  113.049784  -18.0632  -12.5932
   605   3447  10567  624444.56  3173350.39  28.681383  112.273722  -16.0106   -9.0145
   606   4838  10574  638354.56  3173280.39  28.679337  112.416052  -21.8374  -13.6555
   607   4448  10630  634454.56  3172720.39  28.674696  112.376079  -16.4621   -8.3797
   608   5286  10635  642834.56  3172670.39  28.673346  112.461816  -18.5261  -11.9334
   609   2539  10637  615364.56  3172650.39  28.675909  112.180732  -17.5603  -11.2162
   610   5057  10646  640544.56  3172560.39  28.672604  112.438372  -21.7860  -14.1928
   611   1063  10652  600604.56  3172500.39  28.675788  112.029675  -14.7380   -8.2412
   612    120  10653  591174.56  3172490.39  28.676397  111.933170  -21.2927  -16.7497
   613  10511  10660  695084.56  3172420.39  28.664263  112.996286  -13.8899   -8.0091
   614   1256  10661  602534.56  3172410.39  28.674824  112.049417  -12.4591   -8.8082
   615   1639  10669  606364.56  3172330.39  28.673793  112.088603  -14.9537  -10.4206
   616   8862  10706  678594.56  3171960.39  28.662495  112.827547  -22.4531  -12.9565
   617   5411  10708  644084.56  3171940.39  28.666620  112.474513  -22.0072  -12.0292
   618    521  10710  595184.56  3171920.39  28.670964  111.974160  -17.3748   -9.9521
   619  10748  10712  697454.56  3171900.39  28.659213  113.020436  -13.9946   -8.0493
   620  11619  10719  706164.56  3171830.39  28.657223  113.109499  -11.6969   -7.1455
   621   5555  10734  645524.56  3171680.39  28.664113  112.489213  -20.9962  -11.9523
   622    450  10743  594474.56  3171590.39  28.668038  111.966867  -19.8960  -12.8995
   623   5057  10747  640544.56  3171550.39  28.663490  112.438248  -14.6025   -9.5832
   624     28  10769  590254.56  3171330.39  28.665993  111.923663  -11.7464   -6.8868
   625    991  10769  599884.56  3171330.39  28.665285  112.022204  -13.5317   -8.7573
   626   2556  10773  615534.56  3171290.39  28.663620  112.182334  -17.2962  -11.8442
   627   4736  10777  637334.56  3171250.39  28.661128  112.405371  -19.0159   -9.6661
   628   5418  10799  644154.56  3171030.39  28.658401  112.475115  -20.3288  -12.9270
   629   8411  10821  674084.56  3170810.39  28.652735  112.781239  -20.6586  -12.7578
   630   3977  10823  629744.56  3170790.39  28.657761  112.327666  -14.4627   -8.8222
   631  12700  10844  716974.56  3170580.39  28.644180  113.219804  -16.8305  -11.4916
   632    358  10849  593554.56  3170530.39  28.658538  111.957366  -21.2976  -15.1834
   633   3745  10863  627424.56  3170390.39  28.654382  112.303886  -15.7048   -9.9044
   634   7366  10863  663634.56  3170390.39  28.650309  112.674293  -25.1092  -13.1128
   635  10310  10869  693074.56  3170330.39  28.645711  112.975374  -16.2570   -9.4268
   636  12581  10878  715784.56  3170240.39  28.641313  113.207572  -11.9955   -6.4760
   637   2555  10879  615524.56  3170230.39  28.654055  112.182124  -16.1796   -8.4418

     1   5775     76  647724.56  3278260.39  29.625491  112.525865  -27.0174  -22.5957
     2   9472    162  684694.56  3277400.39  29.612793  112.907428  -24.3443  -19.6956
     3   3597    406  625944.56  3274960.39  29.598112  112.300567  -24.3478  -21.4767
     4   5295    431  642924.56  3274710.39  29.594023  112.475832  -27.1975  -23.4863
     5  10788    450  697854.56  3274520.39  29.584794  113.042744  -22.5755  -21.1228
     6   5125    552  641224.56  3273500.39  29.583300  112.458126  -27.5477  -21.5214
     7   7323    705  663204.56  3271970.39  29.566812  112.684761  -25.7589  -20.7282
     8   6842    747  658394.56  3271550.39  29.563643  112.635064  -25.5079  -22.1460
     9   9634    800  686314.56  3271020.39  29.555003  112.923059  -24.0282  -21.8821
    10  12466    866  714634.56  3270360.39  29.544499  113.215066  -23.3505  -18.9396
    11   1150    869  601474.56  3270330.39  29.558568  112.047485  -24.3576  -23.2212
    12   4288    886  632854.56  3270160.39  29.554086  112.371321  -24.8700  -21.5245
    13  10379    936  693764.56  3269660.39  29.541601  112.999675  -22.9927  -19.1001
    14  11199    962  701964.56  3269400.39  29.537956  113.084206  -21.9688  -17.3466
    15    737   1085  597344.56  3268170.39  29.539406  112.004665  -25.5071  -21.4976
    16   5322   1100  643194.56  3268020.39  29.533634  112.477740  -26.6469  -22.3570
    17   8389   1149  673864.56  3267530.39  29.525318  112.794053  -25.2936  -19.1530
    18   1040   1190  600374.56  3267120.39  29.529691  112.035836  -25.6374  -22.9511
    19  10395   1303  693924.56  3265990.39  29.508474  113.000673  -23.4352  -20.8729
    20  12145   1382  711424.56  3265200.39  29.498511  113.180960  -22.8125  -18.7273
    21  11301   1398  702984.56  3265040.39  29.498467  113.093916  -23.3425  -19.5748
    22  11036   1477  700334.56  3264250.39  29.491769  113.066450  -23.7787  -20.6723
    23   2044   1480  610414.56  3264220.39  29.502675  112.139137  -23.8550  -21.5480
    24   9808   1525  688054.56  3263770.39  29.489346  112.939761  -23.4652  -21.5212
    25   1337   1537  603344.56  3263650.39  29.498136  112.066153  -24.8054  -21.7773
    26  11033   1594  700304.56  3263080.39  29.481221  113.065926  -23.5535  -20.7093
    27   2626   1612  616234.56  3262900.39  29.490237  112.199030  -22.6271  -21.8391
    28   8602   1665  675994.56  3262370.39  29.478473  112.815192  -22.9325  -17.5598
    29  11655   1766  706524.56  3261360.39  29.464697  113.129718  -23.1502  -18.4896
    30  11854   1805  708514.56  3260970.39  29.460849  113.150153  -23.0640  -19.2558
    31   8409   1807  674064.56  3260950.39  29.465933  112.795069  -20.9702  -17.5848
    32   8980   1862  679774.56  3260400.39  29.460165  112.853839  -20.9771  -16.0721
    33   2088   1872  610854.56  3260300.39  29.467264  112.143278  -24.5066  -22.2370
    34  11298   2034  702954.56  3258680.39  29.441109  113.092428  -23.6314  -19.1107
    35   9099   2046  680964.56  3258560.39  29.443396  112.865801  -24.0994  -15.9938
    36  11166   2067  701634.56  3258350.39  29.438346  113.078766  -23.3437  -20.8761
    37   3856   2145  628534.56  3257570.39  29.440940  112.325260  -21.8101  -20.1772
    38    909   2197  599064.56  3257050.39  29.438925  112.021408  -26.4828  -21.6261
    39   1099   2213  600964.56  3256890.39  29.437330  112.040980  -26.1106  -22.5069
    40   2976   2279  619734.56  3256230.39  29.429721  112.234399  -23.5428  -21.4208
    41   2163   2304  611604.56  3255980.39  29.428216  112.150572  -25.7003  -21.4518
    42   1032   2311  600294.56  3255910.39  29.428540  112.033984  -25.8171  -21.6273
    43   6321   2328  653184.56  3255740.39  29.421659  112.579085  -25.8622  -22.0715
    44   4797   2366  637944.56  3255360.39  29.420000  112.421980  -26.2845  -20.6333
    45   9836   2418  688334.56  3254840.39  29.408754  112.941114  -23.8062  -20.2759
    46   3876   2439  628734.56  3254630.39  29.414392  112.326977  -21.3743  -19.3845
    47   9286   2442  682834.56  3254600.39  29.407403  112.884413  -24.5016  -19.8459
    48   1120   2456  601174.56  3254460.39  29.415385  112.042921  -26.2383  -20.8149
    49    253   2540  592504.56  3253620.39  29.408474  111.953489  -25.8857  -20.4748
    50   9702   2597  686994.56  3253050.39  29.392808  112.927005  -23.5462  -19.9825
    51   4742   2636  637394.56  3252660.39  29.395699  112.415974  -25.2832  -20.7207
    52    321   2642  593184.56  3252600.39  29.399219  111.960411  -25.4740  -20.7046
    53  10877   2758  698744.56  3251440.39  29.376482  113.047737  -23.6480  -18.7475
    54   2274   2774  612714.56  3251280.39  29.385706  112.161531  -24.2877  -21.7581
    55   2869   2822  618664.56  3250800.39  29.380826  112.222783  -24.7811  -21.6168
    56   6837   2843  658344.56  3250590.39  29.374556  112.631517  -25.7527  -21.4428
    57   6171   2884  651684.56  3250180.39  29.371679  112.562860  -27.0850  -22.6835
    58   7001   2946  659984.56  3249560.39  29.365056  112.648259  -25.8895  -21.2479
    59    118   3008  591154.56  3248940.39  29.366339  111.939188  -26.7657  -20.4575
    60   7016   3093  660134.56  3248090.39  29.351775  112.649590  -25.0528  -21.8157
    61   6575   3128  655724.56  3247740.39  29.349171  112.604127  -26.0152  -22.2734
    62   2570   3150  615674.56  3247520.39  29.351508  112.191634  -24.5865  -22.4825
    63  10037   3152  690344.56  3247500.39  29.342243  112.960551  -24.3349  -19.3452
    64  10842   3165  698394.56  3247370.39  29.339827  113.043400  -23.4879  -19.9834
    65   6168   3176  651654.56  3247260.39  29.345338  112.562149  -26.3122  -23.4496
    66   9611   3478  686084.56  3244240.39  29.313474  112.916144  -22.2147  -17.8030
    67    374   3492  593714.56  3244100.39  29.322474  111.965149  -25.9254  -21.5813
    68  10083   3605  690804.56  3242970.39  29.301312  112.964503  -21.0475  -17.4459
    69  10738   3696  697354.56  3242060.39  29.292095  113.031744  -24.0922  -16.7242
    70   9282   3994  682794.56  3239080.39  29.267409  112.881428  -26.5752  -21.3452
    71    238   4210  592354.56  3236920.39  29.257780  111.950545  -26.2913  -18.5293
    72   8794   4299  677914.56  3236030.39  29.240592  112.830731  -25.7108  -21.5846
    73   5842   4483  648394.56  3234190.39  29.227804  112.526824  -26.2489  -25.1285
    74   9168   4501  681654.56  3234010.39  29.221838  112.868868  -21.7876  -15.1272
    75   8560   4554  675574.56  3233480.39  29.217916  112.806259  -23.6625  -16.7496
    76  10377   4640  693744.56  3232620.39  29.207505  112.992947  -23.9879  -18.8610
    77   2945   4667  619424.56  3232350.39  29.214271  112.228618  -23.8944  -23.1700
    78   5693   4708  646904.56  3231940.39  29.207678  112.511200  -26.4453  -25.9891
    79   8210   4779  672074.56  3231230.39  29.198099  112.769917  -24.4454  -19.6746
    80   5403   4798  644004.56  3231040.39  29.199891  112.481259  -26.4546  -25.5910
    81   5906   4912  649034.56  3229900.39  29.189023  112.532831  -27.0504  -24.4381
    82   9142   4983  681394.56  3229190.39  29.178394  112.865407  -21.4139  -16.5584
    83   8531   4998  675284.56  3229040.39  29.177902  112.802576  -22.0225  -16.7670
    84  11973   5119  709704.56  3227830.39  29.161757  113.156122  -22.2816  -18.2238
    85   2584   5149  615814.56  3227530.39  29.171112  112.190983  -24.7830  -22.8987
    86  10131   5379  691284.56  3225230.39  29.141218  112.966383  -24.2054  -17.9632
    87   2692   5505  616894.56  3223970.39  29.138888  112.201714  -25.6551  -23.4308
    88  10564   5615  695614.56  3222870.39  29.119270  113.010458  -24.2782  -18.5380
    89   8409   5744  674064.56  3221580.39  29.110771  112.788868  -22.5050  -17.3268
    90  11113   6085  701104.56  3218170.39  29.076019  113.066006  -23.8828  -19.2615
    91   3384   6261  623814.56  3216410.39  29.070013  112.272000  -25.5874  -23.5182
    92   8147   6307  671444.56  3215950.39  29.060336  112.761088  -25.0424  -18.1704
    93  11080   6369  700774.56  3215330.39  29.050454  113.062107  -23.3590  -18.8988
    94   9951   6422  689484.56  3214800.39  29.047404  112.946117  -24.7045  -18.9322
    95   3877   6456  628744.56  3214460.39  29.051928  112.322413  -24.4379  -21.6411
    96  10554   6508  695514.56  3213940.39  29.038734  113.007868  -24.0635  -19.2679
    97   2923   6809  619204.56  3210930.39  29.021003  112.224065  -24.9866  -19.9858
    98   9413   6863  684104.56  3210390.39  29.008410  112.890162  -25.1277  -19.1869
    99   9640   7024  686374.56  3208780.39  28.993557  112.913189  -24.2115  -19.8056
   100    658   7181  596554.56  3207210.39  28.989349  111.991193  -26.4284  -20.7339
   101   7552   7247  665494.56  3206550.39  28.976317  112.698604  -24.7355  -21.1999
   102   4914   7258  639114.56  3206440.39  28.978471  112.427907  -24.2740  -22.3893
   103  10403   7375  694004.56  3205270.39  28.960758  112.990869  -24.1870  -19.7432
   104   8109   7391  671064.56  3205110.39  28.962592  112.755532  -25.2199  -21.4658
   105   6669   7455  656664.56  3204470.39  28.958664  112.607715  -25.4312  -22.2173
   106   5717   7514  647144.56  3203880.39  28.954473  112.509971  -25.2572  -20.9620
   107   9197   7516  681944.56  3203860.39  28.949812  112.866937  -25.6661  -20.4755
   108   8939   7781  679364.56  3201210.39  28.926270  112.840053  -21.1557  -16.6842
   109   2936   7787  619334.56  3201150.39  28.932737  112.224360  -25.0867  -23.5321
   110   9091   7792  680884.56  3201100.39  28.925064  112.855621  -26.4159  -20.7990
   111   1199   7812  601964.56  3200900.39  28.931984  112.046149  -26.3494  -20.4576
   112   3173   7928  621704.56  3199740.39  28.919790  112.248519  -25.8543  -22.9770
   113   9078   7981  680754.56  3199210.39  28.908032  112.853985  -21.0366  -16.8618
   114   4432   8015  634294.56  3198870.39  28.910680  112.377541  -24.2505  -21.1767
   115   4991   8039  639884.56  3198630.39  28.907916  112.434837  -23.5828  -23.3492
   116   1739   8068  607364.56  3198340.39  28.908439  112.101301  -26.3621  -19.6357
   117   8949   8122  679464.56  3197800.39  28.895493  112.840535  -21.3363  -16.6749
   118   2971   8138  619684.56  3197640.39  28.901030  112.227577  -25.6291  -23.6605
   119   3437   8168  624344.56  3197340.39  28.897879  112.275331  -25.8172  -22.9481
   120   4233   8221  632304.56  3196810.39  28.892299  112.356892  -25.3458  -22.7825
   121   2408   8224  614054.56  3196780.39  28.893783  112.169755  -26.1743  -22.9068
   122   4414   8351  634114.56  3195510.39  28.880380  112.375296  -25.1384  -22.7440
   123   3357   8354  623544.56  3195480.39  28.881172  112.266924  -25.2511  -23.1792
   124   2585   8386  615824.56  3195160.39  28.879005  112.187738  -25.4740  -23.3386
   125   4586   8519  635834.56  3193830.39  28.865040  112.392727  -23.5035  -22.8046
   126   4654   8613  636514.56  3192890.39  28.856485  112.399584  -24.2798  -22.8975
   127   6858   8650  658554.56  3192520.39  28.850613  112.625422  -26.9419  -21.4812
   128   3335   8788  623324.56  3191140.39  28.842029  112.264194  -26.4485  -21.2542
   129   2568   8792  615654.56  3191100.39  28.842382  112.185580  -26.2718  -21.3772
   130   3719   8809  627164.56  3190930.39  28.839759  112.303526  -24.9793  -23.3203
   131   6420   8810  654174.56  3190920.39  28.836710  112.580317  -26.5457  -22.4885
   132   3962   8820  629594.56  3190820.39  28.838524  112.328417  -25.5552  -23.6557
   133   7706   8831  667034.56  3190710.39  28.833207  112.712056  -26.7463  -21.8637
   134   2612   8845  616094.56  3190570.39  28.837560  112.190035  -26.8906  -21.1061
   135   3507   8862  625044.56  3190400.39  28.835185  112.281740  -26.7723  -23.4212
   136   8341   8883  673384.56  3190190.39  28.827674  112.777037  -24.3292  -19.9913
   137   6059   8916  650564.56  3189860.39  28.827574  112.543184  -26.2537  -21.8693
   138   9036   8923  680334.56  3189790.39  28.823109  112.848175  -25.9653  -21.8165
   139   6817   8929  658144.56  3189730.39  28.825491  112.620830  -26.9916  -24.2621
   140   7385   8965  663824.56  3189370.39  28.821531  112.678972  -28.1423  -24.7620
   141   8803   8981  678004.56  3189210.39  28.818201  112.824214  -26.5032  -21.7782
   142   2552   9020  615494.56  3188820.39  28.821821  112.183707  -26.3007  -20.3109
   143   3399   9025  623964.56  3188770.39  28.820581  112.270494  -25.0538  -23.2958
   144   3312   9031  623094.56  3188710.39  28.820123  112.261572  -25.5275  -23.6458
   145   2468   9053  614654.56  3188490.39  28.818918  112.175066  -25.7863  -20.2489
   146   3702   9057  626994.56  3188450.39  28.817397  112.301505  -25.4123  -23.6329
   147   7877   9078  668744.56  3188240.39  28.810699  112.729208  -25.8959  -18.5101
   148   3153   9131  621504.56  3187710.39  28.811250  112.245173  -25.8971  -21.8748
   149   2713   9139  617104.56  3187630.39  28.810937  112.200082  -25.5430  -23.3679
   150   7151   9184  661484.56  3187180.39  28.802068  112.654687  -27.2479  -23.3172
   151   8279   9187  672764.56  3187150.39  28.800331  112.770221  -27.4245  -22.9271
   152   9091   9190  680884.56  3187120.39  28.798944  112.853382  -24.6535  -20.4188
   153   5871   9219  648684.56  3186830.39  28.800454  112.523523  -26.2074  -22.3855
   154   7893   9272  668904.56  3186300.39  28.793175  112.730558  -27.6035  -22.7143
   155   5677   9288  646744.56  3186140.39  28.794450  112.503560  -25.1296  -22.0524
   156   3695   9337  626924.56  3185650.39  28.792137  112.300474  -25.7207  -23.4684
   157   8228   9365  672254.56  3185370.39  28.784341  112.764727  -25.5387  -20.6742
   158   5313   9379  643104.56  3185230.39  28.786649  112.466160  -24.5681  -21.2786
   159   3636   9406  626334.56  3184960.39  28.785969  112.294353  -25.2545  -22.7433
   160   9530   9500  685274.56  3184020.39  28.770354  112.897837  -25.7436  -21.6062
   161   3465   9582  624624.56  3183200.39  28.770253  112.276644  -25.1054  -21.5493
   162   8353   9597  673504.56  3183050.39  28.763242  112.777173  -24.3275  -18.9001
   163   9308   9754  683054.56  3181480.39  28.747757  112.874697  -26.4721  -20.4820
   164   8386   9769  673834.56  3181330.39  28.747680  112.780289  -25.2598  -18.7166
   165   4330  10046  633274.56  3178560.39  28.727517  112.364689  -25.6744  -23.5104
   166   9038  10063  680354.56  3178390.39  28.720260  112.846567  -25.8632  -20.8609
   167   7365  10275  663624.56  3176270.39  28.703363  112.675035  -27.4584  -21.9151
   168   1633  10447  606304.56  3174550.39  28.693833  112.088196  -25.1185  -20.5506
   169   8872  10516  678694.56  3173860.39  28.679623  112.828867  -24.8740  -20.5998
   170   7675  10711  666724.56  3171910.39  28.663629  112.706120  -26.5034  -21.8236
   171   2860  10740  618574.56  3171620.39  28.666323  112.213473  -23.5483  -22.5191
   172   7749  11000  667464.56  3169020.39  28.637458  112.713266  -26.5004  -21.1986
   173   8638  11158  676354.56  3167440.39  28.622023  112.803937  -28.8277  -21.5554
