# Supplementary material for: Monitoring monthly surface water dynamics of Dongting Lake using Sentinel-1 data at 10 m
Source: PeerJ. 2018 Jun 20;6:e4992. doi: 10.7717/peerj.4992 (PMC6015492; doi:10.7717/peerj.4992)
Supplement: Supplemental Information 11 [file peerj-06-4992-s011.txt]

; ENVI Output of ROIs (5.2) [Tue Dec 26 18:27:24 2017]
; Number of ROIs: 2
; File Dimension: 12794 x 11444
;
; ROI name: non_water_sample
; ROI rgb value: {255, 255, 255}
; ROI npts: 677
;
; ROI name: water_sample
; ROI rgb value: {255, 255, 255}
; ROI npts: 133
;   ID      X      Y      Map X       Map Y        Lat         Lon       B19       B20
     1   1766     75  607634.56  3278270.39  29.629698  112.111848  -16.3470  -11.8271
     2  11384     88  703814.56  3278140.39  29.616482  113.104922  -14.6042  -10.0689
     3   1248    127  602454.56  3277750.39  29.625443  112.058298  -12.8842   -9.7307
     4  10469    129  694664.56  3277730.39  29.614249  113.010400  -16.4140  -12.1256
     5  12395    149  713924.56  3277530.39  29.609283  113.209151  -18.6076  -10.0154
     6  10701    171  696984.56  3277310.39  29.610096  113.034272  -17.9318  -11.7252
     7   4111    172  631084.56  3277300.39  29.618695  112.353915  -18.4778  -11.4078
     8   8775    176  677724.56  3277260.39  29.612545  112.835454  -10.4252   -5.3949
     9   8465    209  674624.56  3276930.39  29.610007  112.803399  -11.2214   -7.0571
    10  10998    218  699954.56  3276840.39  29.605383  113.064840  -16.7837  -11.8781
    11   6919    258  659164.56  3276440.39  29.607660  112.643724  -17.4266  -12.6656
    12   1293    316  602904.56  3275860.39  29.608352  112.062767  -13.5003   -8.6666
    13  10044    331  690414.56  3275710.39  29.596687  112.966177  -17.9525  -11.7551
    14   9360    372  683574.56  3275300.39  29.594016  112.895512  -17.9960  -12.3965
    15   7378    387  663754.56  3275150.39  29.595427  112.690915  -14.6476   -8.2481
    16   8338    397  673354.56  3275050.39  29.593226  112.789989  -13.9204   -8.8829
    17  11738    399  707354.56  3275030.39  29.587848  113.140868   -7.1257   -2.3637
    18   9913    403  689104.56  3274990.39  29.590392  112.952531  -16.8857  -11.3017
    19   9249    422  682464.56  3274800.39  29.589669  112.883972  -17.2446  -13.0318
    20  11535    426  705324.56  3274760.39  29.585750  113.119870  -18.1202  -10.5908
    21   6743    427  657404.56  3274750.39  29.592638  112.625310  -15.4841  -12.9792
    22  11855    427  708524.56  3274750.39  29.585128  113.152887  -17.0145  -11.4926
    23   1897    434  608944.56  3274680.39  29.597190  112.125018  -15.3266   -7.9351
    24   7166    438  661634.56  3274640.39  29.591103  112.668956  -14.1743   -9.1796
    25  12265    445  712624.56  3274570.39  29.582811  113.195156  -13.8006   -8.8300
    26   7446    459  664434.56  3274430.39  29.588842  112.697825  -16.8283  -11.4841
    27   9258    461  682554.56  3274410.39  29.586138  112.884835  -16.8796  -10.7963
    28   2082    505  610794.56  3273970.39  29.590620  112.144047  -17.3573   -9.9881
    29   6895    510  658924.56  3273920.39  29.584957  112.640879  -18.4759  -14.2028
    30   6427    528  654244.56  3273740.39  29.583921  112.592548  -15.3961  -11.0593
    31  11965    539  709624.56  3273630.39  29.574842  113.164022  -17.5402   -8.9310
    32   9430    559  684274.56  3273430.39  29.577045  112.902420  -14.8576  -11.1812
    33    829    581  598264.56  3273210.39  29.584814  112.014614  -13.9860   -8.4269
    34   8065    585  670624.56  3273170.39  29.576643  112.761516   -9.6989   -6.1982
    35   7241    587  662384.56  3273150.39  29.577564  112.676475  -14.0256   -8.8773
    36   9481    599  684784.56  3273030.39  29.573361  112.907615  -17.0425  -10.0127
    37   7541    600  665384.56  3273020.39  29.575997  112.707417  -18.1696  -12.1648
    38   9149    610  681464.56  3272920.39  29.572857  112.873338  -16.6371  -12.9176
    39   2445    613  614424.56  3272890.39  29.580547  112.181410  -15.6586   -9.0280
    40  10000    617  689974.56  3272850.39  29.570957  112.961136  -15.3518  -11.7468
    41   1571    619  605684.56  3272830.39  29.580777  112.091179  -17.1501  -10.7880
    42  10563    626  695604.56  3272760.39  29.569275  113.019210  -16.8327  -11.0164
    43  12384    626  713814.56  3272760.39  29.566284  113.207079  -13.6109   -9.4435
    44   4060    631  630574.56  3272710.39  29.577334  112.348098  -16.8409  -11.6414
    45   4855    653  638524.56  3272490.39  29.574491  112.430128  -17.0511  -10.4225
    46   9811    713  688084.56  3271890.39  29.562585  112.941469  -16.7362  -11.7593
    47   9276    719  682734.56  3271830.39  29.562839  112.886260  -16.7437  -11.6778
    48   9062    722  680594.56  3271800.39  29.562880  112.864175  -14.6738  -11.2711
    49  11873    739  708704.56  3271630.39  29.556959  113.154147  -16.1872  -10.0382
    50   9375    743  683724.56  3271590.39  29.560529  112.896434  -17.7594  -11.2190
    51   9467    751  684644.56  3271510.39  29.559671  112.905913  -16.6047  -11.2694
    52  11093    755  700904.56  3271470.39  29.556797  113.073654  -16.4783  -11.4504
    53   9250    760  682474.56  3271420.39  29.559179  112.883509  -15.9439  -11.1925
    54  12279    766  712764.56  3271360.39  29.553838  113.195974  -11.2679   -7.5340
    55   7884    770  668814.56  3271320.39  29.560201  112.742551   -8.2205   -2.9233
    56   4851    774  638484.56  3271280.39  29.563578  112.429561  -15.8601  -10.4807
    57  12309    807  713064.56  3270950.39  29.550089  113.198989  -13.6453   -5.9179
    58  10836    823  698334.56  3270790.39  29.551075  113.047018  -13.4553   -8.1063
    59  11570    837  705674.56  3270650.39  29.548624  113.122706  -17.6775  -11.0162
    60   4144    846  631414.56  3270560.39  29.557847  112.356509  -16.9182  -10.6065
    61  12336    847  713334.56  3270550.39  29.546436  113.201695  -14.5522   -8.5027
    62   7866    848  668634.56  3270540.39  29.553189  112.740573  -15.3667  -10.1703
    63    763    853  597604.56  3270490.39  29.560321  112.007556  -15.5622   -8.0851
    64  11427    860  704244.56  3270420.39  29.546784  113.107913  -15.5681  -11.6785
    65   9423    883  684204.56  3270190.39  29.547830  112.901150  -10.2736   -7.0115
    66   1979    886  609764.56  3270160.39  29.556332  112.133029  -16.0947  -11.2677
    67   1736    947  607334.56  3269550.39  29.551039  112.107890  -15.2840   -7.1733
    68  11024    959  700214.56  3269430.39  29.538508  113.066162  -11.5633   -8.3831
    69  11445    961  704424.56  3269410.39  29.537646  113.109580  -18.1277  -11.9180
    70  10632    975  696294.56  3269270.39  29.537688  113.025701  -16.3839  -10.9370
    71     80    991  590774.56  3269110.39  29.548384  111.936944  -15.9102  -13.1987
    72  10061    998  690584.56  3269040.39  29.536498  112.966765  -10.8990   -8.2065
    73   3896   1014  628934.56  3268880.39  29.542948  112.330716  -17.6074  -11.1265
    74  10159   1038  691564.56  3268640.39  29.532740  112.976803  -14.8575   -9.6207
    75    180   1048  591774.56  3268540.39  29.543167  111.947217  -17.4878  -12.9787
    76   9364   1061  683614.56  3268410.39  29.531861  112.894764  -13.8346   -6.8463
    77   4265   1066  632624.56  3268360.39  29.537869  112.368728  -19.4854  -11.5855
    78   1783   1095  607804.56  3268070.39  29.537644  112.112594  -15.5441  -10.0255
    79   7385   1102  663824.56  3268000.39  29.530916  112.690563  -15.2472   -9.9151
    80   6209   1111  652064.56  3267910.39  29.531592  112.569234  -13.9653   -4.9927
    81   1568   1124  605654.56  3267780.39  29.535211  112.090380  -13.4655   -8.0271
    82   6052   1139  650494.56  3267630.39  29.529256  112.552999   -9.8837   -5.1550
    83   1213   1160  602104.56  3267420.39  29.532258  112.053715  -14.4226   -9.4092
    84    137   1169  591344.56  3267330.39  29.532280  111.942678  -15.9472  -12.9806
    85   4026   1191  630234.56  3267110.39  29.526843  112.343919  -16.4155  -10.2087
    86    255   1202  592524.56  3267000.39  29.529215  111.954826  -18.1779  -12.9365
    87    846   1203  598434.56  3266990.39  29.528672  112.015807  -14.6776  -10.3780
    88   6099   1203  650964.56  3266990.39  29.523425  112.557759  -12.9687   -4.5366
    89   6530   1203  655274.56  3266990.39  29.522897  112.602218  -15.3518   -9.4998
    90   9961   1250  689584.56  3266520.39  29.513920  112.956012  -14.6028  -10.3928
    91    365   1339  593624.56  3265630.39  29.516770  111.966059  -17.0513  -12.6348
    92    266   1421  592634.56  3264810.39  29.509444  111.955775  -17.0739  -13.3208
    93   4634   1424  636314.56  3264780.39  29.505171  112.406354  -16.5940  -10.7452
    94   6793   1424  657904.56  3264780.39  29.502629  112.629028  -15.0549  -11.4601
    95   2741   1431  617384.56  3264710.39  29.506461  112.211085  -15.2116   -7.5524
    96   2522   1432  615194.56  3264700.39  29.506575  112.188494  -17.3924  -11.7508
    97   5298   1448  642954.56  3264540.39  29.502264  112.474809  -17.9835  -11.2710
    98   3578   1450  625754.56  3264520.39  29.503933  112.297401  -15.5223  -10.9936
    99  10651   1472  696484.56  3264300.39  29.492831  113.026767  -17.4753  -10.0697
   100   6808   1481  658054.56  3264210.39  29.497468  112.630492  -20.6054  -12.3592
   101   4291   1483  632884.56  3264190.39  29.500217  112.370904  -15.7845  -10.9466
   102   5838   1491  648354.56  3264110.39  29.497755  112.530444  -15.1663   -9.3238
   103   7581   1505  665784.56  3263970.39  29.494302  112.710170  -17.3468  -10.3253
   104  10578   1514  695754.56  3263880.39  29.489157  113.019166  -13.4059   -7.8132
   105   8150   1518  671474.56  3263840.39  29.492361  112.768823  -16.1784   -9.9707
   106  11382   1520  703794.56  3263820.39  29.487331  113.102040  -16.8341  -11.0545
   107   1595   1533  605924.56  3263690.39  29.498281  112.092770  -15.6506   -8.8790
   108  10455   1546  694524.56  3263560.39  29.486463  113.006428  -11.0086   -6.2223
   109   3996   1554  629934.56  3263480.39  29.494121  112.340393  -15.4089   -8.6325
   110    592   1559  595894.56  3263430.39  29.496745  111.989286  -17.1088  -12.0030
   111   2805   1563  618024.56  3263390.39  29.494490  112.217545  -17.2149  -12.2574
   112   4394   1581  633914.56  3263210.39  29.491265  112.381407  -16.8258   -9.9239
   113  11388   1653  703854.56  3262490.39  29.475326  113.102411  -16.2063  -11.8633
   114    336   1662  593334.56  3262400.39  29.487644  111.962791  -16.7016  -11.4359
   115   4822   1670  638194.56  3262320.39  29.482769  112.425434  -15.5309  -10.6948
   116  10273   1715  692704.56  3261870.39  29.471501  112.987368  -15.6353  -10.1876
   117  10741   1717  697384.56  3261850.39  29.470591  113.035604  -17.3798   -7.4144
   118  12747   1738  717444.56  3261640.39  29.465373  113.242313  -17.0736  -11.6776
   119  10153   1773  691504.56  3261290.39  29.466453  112.974897  -14.1241   -7.8204
   120  11160   1780  701574.56  3261220.39  29.464241  113.078676  -16.5433  -11.5470
   121   3126   1782  621234.56  3261200.39  29.474422  112.250410  -16.5588  -10.9317
   122  10426   1796  694234.56  3261060.39  29.463958  113.002995  -11.3162   -7.0645
   123   5174   1796  641714.56  3261060.39  29.471007  112.461569  -16.6645  -11.0977
   124  12400   1799  713974.56  3261030.39  29.460469  113.206433  -16.0008  -11.0809
   125    536   1808  595334.56  3260940.39  29.474318  111.983293  -16.5764  -12.6811
   126  10704   1836  697014.56  3260660.39  29.459916  113.031576  -16.4397  -10.8487
   127  10404   1853  694014.56  3260490.39  29.458851  113.000626  -12.6725   -5.6920
   128  11191   1871  701884.56  3260310.39  29.455983  113.081703  -15.7323  -11.4444
   129    611   1884  596084.56  3260180.39  29.467402  111.990960  -17.3479  -12.8660
   130   3749   1885  627464.56  3260170.39  29.464509  112.314532  -15.2188   -8.3555
   131  10295   1912  692924.56  3259900.39  29.453698  112.989288  -21.9433  -16.7771
   132   3603   1946  626004.56  3259560.39  29.459153  112.299409  -17.5911  -11.2379
   133   6136   1961  651334.56  3259410.39  29.454994  112.560527  -14.6721  -11.5313
   134  10175   1963  691724.56  3259390.39  29.449282  112.976832  -14.9122  -10.2954
   135    507   1971  595044.56  3259310.39  29.459631  111.980160  -17.3013  -12.6591
   136  11214   1972  702114.56  3259300.39  29.446837  113.083887  -16.2188  -11.9875
   137   7357   1984  663544.56  3259180.39  29.451384  112.686356  -14.5934   -5.7166
   138   7418   1988  664154.56  3259140.39  29.450944  112.692638  -10.1931   -1.3497
   139   7418   1988  664154.56  3259140.39  29.450944  112.692638  -10.1931   -1.3497
   140  10407   2004  694044.56  3258980.39  29.445226  113.000668  -12.8366   -6.0170
   141  11421   2014  704184.56  3258880.39  29.442713  113.105139  -16.4167  -12.2202
   142  10388   2054  693854.56  3258480.39  29.440746  112.998622  -15.3915  -10.4298
   143   4823   2068  638204.56  3258340.39  29.446858  112.425035  -16.3241  -12.2841
   144  10366   2078  693634.56  3258240.39  29.438615  112.996312  -14.4115   -5.4745
   145   5835   2100  648324.56  3258020.39  29.442814  112.529310  -15.2313   -9.3483
   146   8163   2126  671604.56  3257760.39  29.437496  112.769211  -18.7042  -11.0971
   147    505   2176  595024.56  3257260.39  29.441133  111.979776  -17.3236  -12.7170
   148  11982   2191  709794.56  3257110.39  29.425823  113.162606  -16.5578    8.3122
   149   2691   2228  616884.56  3256740.39  29.434592  112.205077  -15.6777  -11.0452
   150  11287   2233  702844.56  3256690.39  29.423178  113.090927  -16.2693  -11.7216
   151  10698   2234  696954.56  3256680.39  29.424027  113.030243  -14.9210   -9.0930
   152   3701   2243  626984.56  3256590.39  29.432256  112.309169  -17.8784  -10.9557
   153  12689   2243  716864.56  3256590.39  29.419930  113.235337  -15.7058   -9.5793
   154   5650   2259  646474.56  3256430.39  29.428686  112.510029  -17.2095  -10.9205
   155  10274   2269  692714.56  3256330.39  29.421529  112.986497  -15.9604   -8.6747
   156  11108   2279  701054.56  3256230.39  29.419317  113.072401  -16.6035  -11.9439
   157   5986   2284  649834.56  3256180.39  29.426033  112.544623  -15.3421  -10.5623
   158   1641   2372  606384.56  3255300.39  29.422534  112.096700  -18.4218  -10.9641
   159   2314   2383  613114.56  3255190.39  29.420952  112.166055  -15.4960   -7.5585
   160  12594   2407  715914.56  3254950.39  29.405304  113.225229  -14.3109   -7.0491
   161   7356   2431  663534.56  3254710.39  29.411060  112.685587  -15.7309  -10.2696
   162   2365   2436  613624.56  3254660.39  29.416123  112.171257  -16.3227   -4.9278
   163  11990   2470  709874.56  3254320.39  29.400646  113.162897  -12.5210   -6.5679
   164  12538   2484  715354.56  3254180.39  29.398455  113.219310  -13.6971   -7.9545
   165  12739   2492  717364.56  3254100.39  29.397387  113.239995  -14.4290  -10.7352
   166   2273   2496  612704.56  3254060.39  29.410792  112.161713  -14.3409   -3.3307
   167   5173   2550  641704.56  3253520.39  29.402979  112.460492  -14.0811   -8.1594
   168  10641   2550  696384.56  3253520.39  29.395614  113.023805  -18.0180   -8.4572
   169  12414   2555  714114.56  3253470.39  29.392264  113.206401  -14.7862   -7.9696
   170   3980   2573  629774.56  3253290.39  29.402194  112.337536  -16.5649  -11.7728
   171   6232   2576  652294.56  3253260.39  29.399393  112.569570  -17.6784  -11.4219
   172    904   2658  599014.56  3252440.39  29.397329  112.020476  -16.2156   -8.5339
   173  11551   2666  705484.56  3252360.39  29.383695  113.117315   -8.3120   -3.4211
   174   2657   2672  616544.56  3252300.39  29.394560  112.201101  -17.6788  -11.1154
   175    989   2694  599864.56  3252080.39  29.394013  112.029203  -13.6321   -8.8817
   176  12641   2698  716384.56  3252040.39  29.378978  113.229497   -8.2291    2.2385
   177  12427   2709  714244.56  3251930.39  29.378353  113.207440  -13.2165   -8.1280
   178  11711   2710  707084.56  3251920.39  29.379464  113.133709   -6.6409   -3.0492
   179  11391   2756  703884.56  3251460.39  29.375838  113.100671   -7.8108   -6.3468
   180  12584   2785  715814.56  3251170.39  29.371230  113.223457  -15.1457  -10.4935
   181   3488   2802  624854.56  3251000.39  29.382031  112.286578  -16.6633  -10.9448
   182   9455   2824  684524.56  3250780.39  29.372697  112.901182  -15.9773  -11.9996
   183   1129   2825  601264.56  3250770.39  29.382079  112.043508  -16.9510  -12.8245
   184  11539   2828  705364.56  3250740.39  29.369103  113.115777  -11.2972   -3.5108
   185   5438   2841  644354.56  3250610.39  29.376422  112.487415  -16.7872  -10.7719
   186  11737   2861  707344.56  3250410.39  29.365802  113.136102  -10.1563   -6.5302
   187   9474   2865  684714.56  3250370.39  29.368971  112.903070  -16.5506  -11.3558
   188   8039   2866  670364.56  3250360.39  29.370908  112.755284  -14.0658   -8.6497
   189   4673   2866  636704.56  3250360.39  29.375022  112.408579  -13.5527   -8.4225
   190  12098   2867  710954.56  3250350.39  29.364660  113.173259  -14.6212   -0.2682
   191  11302   2890  702994.56  3250120.39  29.363896  113.091259  -11.1689   -2.4579
   192   7343   2905  663404.56  3249970.39  29.368314  112.683543  -16.7443   -8.0801
   193    906   2910  599034.56  3249920.39  29.374587  112.020455  -15.4890  -10.8832
   194   7682   2922  666794.56  3249800.39  29.366335  112.718431  -16.5655   -9.0609
   195   3002   2928  619994.56  3249740.39  29.371135  112.236370  -16.6015  -10.8975
   196   4632   2944  636294.56  3249580.39  29.368029  112.404259  -13.5390   -7.0425
   197   4496   2956  634934.56  3249460.39  29.367093  112.390235  -15.9671   -7.0502
   198  12752   3002  717494.56  3249000.39  29.351370  113.240326  -12.8744   -7.0146
   199   3956   3003  629534.56  3248990.39  29.363420  112.334557  -16.3158   -9.7577
   200   5721   3025  647184.56  3248770.39  29.359492  112.516320  -16.6317  -11.3235
   201   1205   3083  602024.56  3248190.39  29.358736  112.051100  -12.6600   -8.6977
   202   1599   3100  605964.56  3248020.39  29.356876  112.091669  -16.0087   -9.2967
   203   3517   3107  625144.56  3247950.39  29.354481  112.289219  -16.8690  -12.8106
   204   9252   3133  682494.56  3247690.39  29.345120  112.879764  -15.6450  -11.3906
   205   2313   3155  613104.56  3247470.39  29.351291  112.165158  -22.5307  -14.6226
   206   8019   3212  670164.56  3246900.39  29.339722  112.752690  -16.3544   -8.1715
   207   7611   3225  666084.56  3246770.39  29.339094  112.710662  -17.8717   -8.1931
   208   3150   3226  621474.56  3246760.39  29.344103  112.251288  -16.2140   -9.6545
   209   2885   3232  618824.56  3246700.39  29.343815  112.223989  -15.2614  -10.3416
   210   4307   3242  633044.56  3246600.39  29.341489  112.370422  -17.3088  -10.3141
   211   4060   3287  630574.56  3246150.39  29.337687  112.344932  -13.9798   -9.5227
   212   1238   3288  602354.56  3246140.39  29.340210  112.054309  -12.4975   -8.7810
   213   9330   3301  683274.56  3246010.39  29.329852  112.887516  -16.2257  -10.6812
   214   1986   3307  609834.56  3245950.39  29.337865  112.131326  -14.7754   -8.0348
   215   3342   3325  623394.56  3245770.39  29.334983  112.270950  -15.6240   -8.4848
   216  11281   3352  702784.56  3245500.39  29.322260  113.088247  -14.4311   -5.5607
   217  12253   3392  712504.56  3245100.39  29.317050  113.188206  -16.8848  -11.3127
   218  12340   3394  713374.56  3245080.39  29.316722  113.197155  -18.8633  -12.1262
   219   3217   3434  622144.56  3244680.39  29.325270  112.257957  -17.1029  -11.2985
   220   8623   3447  676204.56  3244550.39  29.317691  112.814501  -17.2445  -11.2033
   221  12407   3465  714044.56  3244370.39  29.310205  113.203912  -17.2201  -12.2530
   222   4573   3480  635704.56  3244220.39  29.319730  112.397522  -17.1827  -10.4103
   223   8164   3517  671614.56  3243850.39  29.312010  112.767144  -16.8860   -7.9258
   224    777   3545  597744.56  3243570.39  29.317385  112.006602  -16.8861  -10.8374
   225   5121   3548  641184.56  3243540.39  29.312992  112.453854  -16.7789  -11.3828
   226  12539   3555  715364.56  3243470.39  29.301863  113.217320  -16.4954  -10.9037
   227   6865   3558  658624.56  3243440.39  29.310014  112.633372  -14.1059   -9.5519
   228   3821   3565  628184.56  3243370.39  29.312849  112.319997  -17.1059  -10.3884
   229   8605   3575  676024.56  3243270.39  29.306169  112.812444  -17.3423  -12.0434
   230  12370   3587  713674.56  3243150.39  29.299265  113.199869  -18.9031  -14.6817
   231   8884   3590  678814.56  3243120.39  29.304423  112.841134  -16.2795  -12.1051
   232   4065   3625  630624.56  3242770.39  29.307184  112.345047  -16.8613  -12.0973
   233   6536   3628  655334.56  3242740.39  29.304109  112.599407  -13.8704   -9.2372
   234  12258   3722  712554.56  3241800.39  29.287279  113.188085  -16.2699  -11.7229
   235   6459   3765  654564.56  3241370.39  29.291844  112.591290  -15.0279  -10.7959
   236   3487   3812  624844.56  3240900.39  29.290897  112.285331  -19.1180  -10.3224
   237   1296   3834  602934.56  3240680.39  29.290892  112.059773  -13.4420   -8.2497
   238   1314   3910  603114.56  3239920.39  29.284019  112.061555  -10.7655   -9.1875
   239   4238   3938  632354.56  3239640.39  29.278762  112.362482  -16.3018  -10.8624
   240  12311   3967  713084.56  3239350.39  29.265093  113.193066  -18.8959  -13.1402
   241   7900   3968  668974.56  3239340.39  29.271681  112.739280  -17.2640  -10.3689
   242   2983   3995  619804.56  3239070.39  29.274873  112.233254  -15.5959   -8.9923
   243   5573   4006  645704.56  3238960.39  29.271155  112.499782  -14.5365   -8.9108
   244   3684   4010  626814.56  3238920.39  29.272834  112.305382  -17.1304  -11.9671
   245   1446   4038  604434.56  3238640.39  29.272359  112.075021  -13.8233   -8.7456
   246   6077   4049  650744.56  3238530.39  29.266683  112.551586  -15.7042   -9.0821
   247   7076   4074  660734.56  3238280.39  29.263194  112.654341  -15.2507  -10.9269
   248   6324   4084  653214.56  3238180.39  29.263228  112.576953  -14.4202  -10.2267
   249   2421   4125  614184.56  3237770.39  29.263664  112.175279  -18.2571  -12.5517
   250   7156   4134  661534.56  3237680.39  29.257679  112.662484  -16.8411   -6.8837
   251   4736   4156  637334.56  3237460.39  29.258559  112.413463  -14.9127  -10.0836
   252    121   4162  591184.56  3237400.39  29.262197  111.938543  -16.1310  -11.2285
   253   4332   4182  633294.56  3237200.39  29.256647  112.371862  -15.7533  -10.3656
   254   3274   4212  622714.56  3236900.39  29.255013  112.262963  -17.2530   -7.7214
   255   2060   4212  610574.56  3236900.39  29.256134  112.138041  -17.3372  -11.0818
   256  11822   4225  708194.56  3236770.39  29.242639  113.142283  -15.2539   -9.5742
   257   5169   4288  641664.56  3236140.39  29.246171  112.457848  -15.2016  -11.7475
   258   2309   4289  613064.56  3236130.39  29.248966  112.163585  -17.6269  -11.2837
   259   5414   4318  644114.56  3235840.39  29.243187  112.483014  -15.7509  -10.8989
   260   6994   4400  659914.56  3235020.39  29.233887  112.645433  -14.3014   -8.0035
   261  12664   4403  716614.56  3234990.39  29.225170  113.228522  -18.4850  -12.3502
   262   4363   4432  633604.56  3234700.39  29.234056  112.374750  -16.4543  -10.9055
   263   2186   4456  611834.56  3234460.39  29.234005  112.150760  -18.2653  -11.1122
   264   1751   4473  607484.56  3234290.39  29.232849  112.105990  -13.1437   -8.8929
   265   4084   4506  630814.56  3233960.39  29.227671  112.345961  -14.7327  -10.1532
   266   3731   4533  627284.56  3233690.39  29.225595  112.309618  -15.7419  -10.6649
   267    873   4534  598704.56  3233680.39  29.228061  112.015604  -19.0179  -10.6987
   268   7076   4560  660734.56  3233420.39  29.219348  112.653636  -16.1048  -10.9634
   269   6522   4590  655194.56  3233120.39  29.217334  112.596617  -15.6334  -11.5430
   270   1800   4597  607974.56  3233050.39  29.221617  112.110910  -12.5249   -9.3042
   271  11987   4635  709844.56  3232670.39  29.205387  113.158475  -17.3161  -13.2672
   272   4759   4662  637564.56  3232400.39  29.212879  112.415202  -14.0829  -10.0448
   273   1754   4675  607514.56  3232270.39  29.214618  112.106103  -13.4996   -8.7533
   274   1833   4684  608304.56  3232180.39  29.213738  112.114220  -13.9910  -10.7443
   275   4892   4704  638894.56  3231980.39  29.208944  112.428828  -15.6142  -11.2743
   276   2372   4709  613694.56  3231930.39  29.211009  112.169637  -17.6488  -11.4141
   277    473   4715  594704.56  3231870.39  29.212033  111.974297  -16.3827   -8.8144
   278   3922   4738  629194.56  3231640.39  29.206904  112.329026  -15.4849  -10.1516
   279   6727   4748  657244.56  3231540.39  29.202826  112.617476  -15.2705  -10.5160
   280   3566   4776  625634.56  3231260.39  29.203834  112.292369  -16.5545  -11.8804
   281   1834   4830  608314.56  3230720.39  29.200562  112.114180  -13.5606   -9.0085
   282   6888   4885  658854.56  3230170.39  29.190264  112.633836  -16.2622   -6.1256
   283   2821   4913  618184.56  3229890.39  29.192189  112.215602  -16.4364  -11.1062
   284   1869   4947  608664.56  3229550.39  29.189974  112.117666  -14.0246   -9.4341
   285   6512   4947  655094.56  3229550.39  29.185137  112.595090  -14.7575  -10.9842
   286   4498   5019  634954.56  3228830.39  29.180948  112.387924  -15.3040   -9.9627
   287   1870   5045  608674.56  3228570.39  29.181130  112.117673  -14.8725   -7.6800
   288   1074   5056  600714.56  3228460.39  29.180796  112.035809  -14.8477   -8.9418
   289  10935   5078  699324.56  3228240.39  29.167130  113.049530  -13.5668   -8.7051
   290   3320   5103  623174.56  3227990.39  29.174569  112.266706  -14.2805   -9.3855
   291    613   5119  596104.56  3227830.39  29.175469  111.988348  -19.4694  -11.6723
   292   2930   5159  619274.56  3227430.39  29.169889  112.226547  -14.8687   -9.4908
   293   6900   5195  658974.56  3227070.39  29.162281  112.634626  -22.0955  -14.7429
   294   5033   5214  640304.56  3226880.39  29.162771  112.442685  -15.5481  -11.6121
   295  11521   5228  705184.56  3226740.39  29.152666  113.109474  -16.0098   -0.6065
   296   1900   5236  608974.56  3226660.39  29.163868  112.120570  -13.4758   -8.5219
   297  11440   5266  704374.56  3226360.39  29.149369  113.101082  -18.3912   -5.2836
   298   1497   5278  604944.56  3226240.39  29.160418  112.079097  -16.6487  -12.9454
   299  11559   5281  705564.56  3226210.39  29.147824  113.113281  -10.8950   -5.0957
   300  11599   5305  705964.56  3225970.39  29.145594  113.117346  -15.3428    0.0433
   301  11555   5329  705524.56  3225730.39  29.143501  113.112781  -17.0365    1.6416
   302   1971   5335  609684.56  3225670.39  29.154873  112.127772  -12.3457   -7.5263
   303   3695   5358  626924.56  3225440.39  29.151189  112.304972  -14.1623   -9.7133
   304   2044   5367  610414.56  3225350.39  29.151922  112.135245  -15.9588   -9.2950
   305   5717   5373  647144.56  3225290.39  29.147650  112.512787  -17.8235  -13.0624
   306  11548   5382  705454.56  3225200.39  29.138732  113.111964  -15.3910    0.0139
   307   6407   5508  654044.56  3223940.39  29.134650  112.583517  -16.3761  -10.9775
   308  10909   5508  699064.56  3223940.39  29.128385  113.046089  -16.1002   -9.3579
   309   2217   5508  612144.56  3223940.39  29.139047  112.152887  -15.0433   -9.2767
   310   6841   5516  658384.56  3223860.39  29.133394  112.628105  -15.2847   -9.2297
   311   1814   5525  608114.56  3223770.39  29.137863  112.111448  -17.7502  -11.7761
   312   1153   5540  601504.56  3223620.39  29.137055  112.043491  -17.3894  -12.7871
   313   7131   5553  661284.56  3223490.39  29.129690  112.657851  -15.7980  -11.3221
   314   1500   5578  604974.56  3223240.39  29.133343  112.079122  -17.3126  -13.9509
   315   6142   5580  651394.56  3223220.39  29.128473  112.556187  -15.8783   -9.3674
   316   2955   5600  619524.56  3223020.39  29.130071  112.228644  -17.7378  -13.2531
   317  12624   5610  716214.56  3222920.39  29.116380  113.222062  -14.9273   -7.6489
   318   3028   5674  620254.56  3222280.39  29.123324  112.236066  -16.3510  -12.2351
   319   4963   5703  639604.56  3221990.39  29.118727  112.434876  -15.2691  -12.4691
   320  12391   5740  713884.56  3221620.39  29.105050  113.197882  -15.0435   -9.7399
   321     89   5750  590864.56  3221520.39  29.118910  111.933951  -17.6984  -10.7798
   322  11160   5759  701574.56  3221430.39  29.105349  113.071420  -16.9481  -11.7367
   323  11890   5763  708874.56  3221390.39  29.103809  113.146386  -15.4527  -11.5572
   324  12690   5811  716874.56  3220910.39  29.098139  113.228450  -17.9586   -8.5657
   325   6853   5853  658504.56  3220490.39  29.102974  112.628859  -15.3659  -11.4957
   326   6527   5868  655244.56  3220340.39  29.102023  112.595348  -16.2663  -11.5919
   327  12315   5886  713124.56  3220160.39  29.092010  113.189798  -14.5156  -10.1136
   328  11670   5892  706674.56  3220100.39  29.092534  113.123553  -16.5608   -9.9627
   329  11926   5915  709234.56  3219870.39  29.090040  113.149798  -15.0979   -9.3350
   330  12571   5921  715684.56  3219810.39  29.088421  113.216017  -14.9421  -10.7007
   331   3289   5938  622864.56  3219640.39  29.099252  112.262598  -13.5685   -7.9056
   332   3004   5959  620014.56  3219430.39  29.097629  112.233293  -14.8270  -10.8636
   333   4141   5986  631384.56  3219160.39  29.094068  112.350076  -16.3709  -13.7298
   334  12169   6023  711664.56  3218790.39  29.079897  113.174546  -16.5370  -11.7435
   335  12277   6044  712744.56  3218580.39  29.077823  113.185595  -14.4967   -8.4287
   336  12648   6057  716454.56  3218450.39  29.076024  113.223660   -6.1663   -1.2270
   337   2956   6065  619534.56  3218370.39  29.088109  112.228248  -17.4198  -12.3849
   338   5834   6086  648314.56  3218160.39  29.083182  112.523864  -15.3663   -8.1823
   339   3008   6129  620054.56  3217730.39  29.082285  112.233521  -18.0808  -12.3872
   340    550   6142  595474.56  3217600.39  29.083196  111.980993  -17.0197  -14.0545
   341  11661   6171  706584.56  3217310.39  29.067383  113.122113  -17.0913  -11.9969
   342   1546   6251  605434.56  3216510.39  29.072572  112.083214  -20.3864  -11.6766
   343   4843   6254  638404.56  3216480.39  29.069141  112.421862  -18.1263  -11.6488
   344  11246   6282  702434.56  3216200.39  29.058038  113.079305  -15.7243   -9.8060
   345   7607   6294  666044.56  3216080.39  29.062225  112.705659  -17.5078  -12.4595
   346  11885   6300  708824.56  3216020.39  29.055383  113.144869  -16.3045  -10.9378
   347   5710   6351  647074.56  3215510.39  29.059416  112.510778  -16.5811  -13.1033
   348   5959   6366  649564.56  3215360.39  29.057772  112.536329  -16.7334  -13.5732
   349  12197   6378  711944.56  3215240.39  29.047832  113.176748  -15.6880   -9.8577
   350  12533   6380  715304.56  3215220.39  29.047088  113.211231  -16.4269  -11.2625
   351   2544   6389  615414.56  3215130.39  29.059253  112.185587  -16.6096   -9.8218
   352   8668   6496  676654.56  3214060.39  29.042573  112.814286  -16.0156  -11.9297
   353   3185   6504  621824.56  3213980.39  29.048278  112.251295  -13.1615   -8.8764
   354  12442   6519  714394.56  3213830.39  29.034705  113.201625  -16.9242  -12.0213
   355   6533   6523  655304.56  3213790.39  29.042920  112.595053  -17.7513  -13.1392
   356   1638   6535  606354.56  3213670.39  29.046867  112.092395  -17.6633  -12.5934
   357  10836   6540  698334.56  3213620.39  29.035412  113.036757  -13.1400   -8.3651
   358   2975   6548  619724.56  3213540.39  29.044507  112.229683  -13.3147   -8.4175
   359   7303   6549  663004.56  3213530.39  29.039611  112.674071  -14.1730   -9.4903
   360   5173   6558  641704.56  3213440.39  29.041348  112.455369  -17.1274  -13.3384
   361   2106   6569  611034.56  3213330.39  29.043399  112.140423  -16.4050  -10.5608
   362   5676   6572  646734.56  3213300.39  29.039515  112.506997  -17.5217  -13.0667
   363   2849   6617  618464.56  3212850.39  29.038398  112.216671  -12.5982   -7.9083
   364   1143   6625  601404.56  3212770.39  29.039149  112.041477  -17.5932  -11.8459
   365  11143   6629  701404.56  3212730.39  29.026902  113.068106  -15.7121   -9.2544
   366   6447   6647  654444.56  3212550.39  29.031836  112.586052  -17.6776  -13.2570
   367  12548   6675  715454.56  3212270.39  29.020456  113.212203  -13.7200   -9.1774
   368   3566   6690  625634.56  3212120.39  29.031124  112.290212  -14.7171   -9.1387
   369  10627   6690  696244.56  3212120.39  29.022205  113.015042  -14.4430   -8.9053
   370   3157   6701  621544.56  3212010.39  29.030528  112.248206  -13.3262   -8.4614
   371  12063   6730  710604.56  3211720.39  29.016306  113.162332  -17.4063  -10.4992
   372   3328   6748  623254.56  3211540.39  29.026122  112.265712  -13.4224   -8.6109
   373   3751   6751  627484.56  3211510.39  29.025435  112.309137  -15.1049   -9.1915
   374   1031   6774  600284.56  3211280.39  29.025791  112.029842  -15.5362  -10.0911
   375   8514   6777  675114.56  3211250.39  29.017435  112.798036  -15.7105  -11.5606
   376   7030   6807  660274.56  3210950.39  29.016681  112.645674  -16.1090  -11.6399
   377  10493   6808  694904.56  3210940.39  29.011767  113.001085  -14.4985   -8.6387
   378    600   6830  595974.56  3210720.39  29.021069  111.985540  -16.9696  -13.8348
   379   1862   6865  608594.56  3210370.39  29.016898  112.115078  -15.5195  -11.0917
   380   1395   6892  603924.56  3210100.39  29.014851  112.067108  -20.9292  -13.2966
   381  11229   6895  702264.56  3210070.39  29.002773  113.076452  -14.0601   -9.6203
   382  12190   6914  711874.56  3209880.39  28.999499  113.175016  -16.6775  -12.8048
   383  10446   6924  694434.56  3209780.39  29.001375  112.996060  -15.3669  -10.4429
   384  12510   6937  715074.56  3209650.39  28.996890  113.207801  -14.4825  -10.7505
   385   3401   6941  623984.56  3209610.39  29.008636  112.272993  -14.9733  -11.1335
   386     69   6944  590664.56  3209580.39  29.011170  111.930926  -17.0645  -14.3216
   387   3157   6944  621544.56  3209580.39  29.008600  112.247942  -14.1418   -7.8876
   388  10614   6945  696114.56  3209570.39  28.999223  113.013262  -13.8858   -7.6710
   389   4458   6945  634554.56  3209570.39  29.007203  112.381489  -20.2165  -15.2870
   390  11012   6947  700094.56  3209550.39  28.998425  113.054094  -14.0940  -10.7393
   391  10683   6966  696804.56  3209360.39  28.997223  113.020305  -14.5243   -9.9665
   392   2964   6987  619614.56  3209150.39  29.004902  112.228084  -16.9005  -12.7008
   393  10593   6994  695904.56  3209080.39  28.994836  113.011021  -14.8935   -9.9863
   394  10398   6996  693954.56  3209060.39  28.994953  112.991011  -14.0654   -9.1639
   395  10821   7006  698184.56  3208960.39  28.993401  113.034393  -15.3934   -8.6675
   396  10347   7016  693444.56  3208860.39  28.993226  112.985743  -14.4707  -11.0612
   397  10509   7067  695064.56  3208350.39  28.988379  113.002276  -14.9633  -11.5427
   398   8433   7071  674304.56  3208310.39  28.991023  112.789266  -15.4163  -11.8413
   399   7912   7076  669094.56  3208260.39  28.991273  112.735797  -16.5940  -13.7033
   400  10497   7093  694944.56  3208090.39  28.986052  113.001000  -15.7464  -10.9132
   401  10959   7102  699564.56  3208000.39  28.984527  113.048381  -14.5422  -10.8765
   402  12401   7106  713984.56  3207960.39  28.981830  113.196297  -13.6889   -9.1376
   403   4613   7129  636104.56  3207730.39  28.990436  112.397176  -17.9804  -12.8546
   404   5760   7145  647574.56  3207570.39  28.987717  112.514867  -16.6113   -9.4943
   405  10575   7151  695724.56  3207510.39  28.980701  113.008901  -16.5829  -10.8869
   406   6572   7154  655694.56  3207480.39  28.985941  112.598181  -15.9158  -10.3091
   407  12099   7187  710964.56  3207150.39  28.975027  113.165166  -14.8713  -10.3703
   408   2161   7188  611584.56  3207140.39  28.987492  112.145454  -17.1953  -11.7538
   409   3450   7198  624474.56  3207040.39  28.985397  112.277738  -15.0456  -10.7884
   410   1251   7203  602484.56  3206990.39  28.986901  112.052039  -17.5076  -11.8812
   411   3840   7207  628374.56  3206950.39  28.984199  112.317752  -15.7657   -9.4111
   412    833   7265  598304.56  3206370.39  28.981635  112.009082  -16.6735  -12.5710
   413  12236   7291  712334.56  3206110.39  28.965420  113.179022  -15.0486  -11.1859
   414   4262   7291  632594.56  3206110.39  28.976188  112.360961  -17.5238  -12.6971
   415   6315   7299  653124.56  3206030.39  28.973169  112.571611  -16.4583  -11.2247
   416   9782   7305  687794.56  3205970.39  28.968000  112.927289  -13.8860   -8.8295
   417   3736   7308  627334.56  3205940.39  28.975189  112.306965  -14.8100   -9.0721
   418  12645   7320  716424.56  3205820.39  28.962118  113.220913  -13.5068   -7.4969
   419  11079   7336  700764.56  3205660.39  28.963231  113.060273  -14.3392  -10.0377
   420    226   7340  592234.56  3205620.39  28.975319  111.946720  -20.6039  -12.4644
   421   3313   7368  623104.56  3205340.39  28.970190  112.263491  -13.2744   -8.9658
   422   2385   7379  613824.56  3205230.39  28.970058  112.168251  -17.2870  -12.7400
   423   1639   7441  606364.56  3204610.39  28.965106  112.091638  -15.6199  -11.8066
   424   3253   7463  622504.56  3204390.39  28.961675  112.257230  -12.3136   -8.9654
   425   3950   7468  629474.56  3204340.39  28.960536  112.328740  -12.8621   -7.2490
   426   3700   7516  626974.56  3203860.39  28.956456  112.303035  -17.3210  -10.8682
   427  12151   7519  711484.56  3203830.39  28.944996  113.169875  -15.8812  -10.4689
   428    350   7521  593474.56  3203810.39  28.958894  111.959295  -20.2589  -11.3758
   429   7163   7531  661604.56  3203710.39  28.951192  112.658283  -15.8401  -11.8642
   430   7536   7531  665334.56  3203710.39  28.950715  112.696544  -14.8406  -11.7982
   431   4384   7533  633814.56  3203690.39  28.954224  112.373192  -16.8553  -13.7200
   432  10679   7537  696764.56  3203650.39  28.945723  113.018894  -13.6109   -8.9011
   433   4626   7545  636234.56  3203570.39  28.952885  112.398005  -18.3228  -12.9610
   434   3969   7555  629664.56  3203470.39  28.952666  112.330589  -13.6012   -9.4179
   435   2209   7569  612064.56  3203330.39  28.953067  112.150000  -15.9472  -13.7282
   436   6079   7571  650764.56  3203310.39  28.948908  112.547031  -16.0281  -11.9454
   437  10373   7574  693704.56  3203280.39  28.942852  112.987449  -14.5239   -9.9566
   438  12439   7601  714364.56  3203010.39  28.937121  113.199250  -15.1913   -9.9460
   439   3289   7639  622864.56  3202630.39  28.945758  112.260732  -14.0848   -9.2718
   440   5909   7658  649064.56  3202440.39  28.941257  112.529477  -15.6514  -10.1044
   441   9583   7667  685804.56  3202350.39  28.935635  112.906277  -16.2196  -12.8771
   442    236   7683  592334.56  3202190.39  28.944357  111.947464  -20.7617  -10.5575
   443    573   7689  595704.56  3202130.39  28.943568  111.982035  -17.6095   -9.2907
   444   4073   7703  630704.56  3201990.39  28.939205  112.341087  -16.7592  -12.7465
   445   3253   7733  622504.56  3201690.39  28.937310  112.256936  -15.9996  -11.1607
   446   5098   7740  640954.56  3201620.39  28.934778  112.446184  -14.4813   -7.0246
   447  12504   7743  715014.56  3201590.39  28.924204  113.205644  -15.1703   -9.3546
   448  11179   7790  701764.56  3201120.39  28.922122  113.069715  -13.8804   -8.5218
   449   3323   7806  623204.56  3200960.39  28.930656  112.264037  -15.4155   -9.5349
   450   5813   7815  648104.56  3200870.39  28.927203  112.519423  -18.0513  -11.7474
   451   3619   7831  626164.56  3200710.39  28.928111  112.294371  -15.3990   -9.6022
   452   5519   7835  645164.56  3200670.39  28.925735  112.489244  -14.6973  -11.1758
   453   4060   7845  630574.56  3200570.39  28.926405  112.339589  -14.3227   -7.7866
   454   4224   7858  632214.56  3200440.39  28.925064  112.356395  -15.6552  -12.4665
   455   6446   7861  654434.56  3200410.39  28.922304  112.584280  -13.3497   -9.2116
   456   7222   7864  662194.56  3200380.39  28.921073  112.663855  -16.5903  -11.3936
   457   6580   7865  655774.56  3200370.39  28.921781  112.598016  -13.8289   -8.2763
   458  10756   7888  697534.56  3200140.39  28.913942  113.026174  -14.2399  -10.0067
   459   4169   7927  631664.56  3199750.39  28.918894  112.350673  -12.8598   -7.9575
   460   6147   7928  651444.56  3199740.39  28.916616  112.553526  -12.8884   -8.6772
   461   9425   7944  684224.56  3199580.39  28.910875  112.889621  -14.8565  -10.8370
   462   5596   7949  645934.56  3199530.39  28.915361  112.496993  -13.9573   -8.5798
   463   6033   7968  650304.56  3199340.39  28.913141  112.541782  -13.2916   -8.1071
   464  11626   7972  706234.56  3199300.39  28.904994  113.115210  -14.7504   -9.5516
   465   6660   7984  656574.56  3199180.39  28.910946  112.606055  -13.0902   -7.6151
   466   4507   8003  635044.56  3198990.39  28.911684  112.385247  -17.6742  -12.4293
   467   9778   8004  687754.56  3198980.39  28.904950  112.925712  -14.8823  -10.8266
   468    363   8033  593604.56  3198690.39  28.912678  111.960203  -14.7418   -5.1294
   469    413   8033  594104.56  3198690.39  28.912641  111.965331  -14.2190   -7.3434
   470   6702   8035  656994.56  3198670.39  28.906293  112.610291  -13.5341   -9.0854
   471  11376   8051  703734.56  3198510.39  28.898268  113.089441  -13.6517   -7.3372
   472   6204   8052  652014.56  3198500.39  28.905360  112.559204  -12.9100   -8.0320
   473    401   8067  593984.56  3198350.39  28.909582  111.964072  -13.6812   -5.0702
   474    348   8078  593454.56  3198240.39  28.908628  111.958627  -14.4293    1.7274
   475   3115   8112  621124.56  3197900.39  28.903241  112.242372  -13.1045   -7.5179
   476   6814   8119  658114.56  3197830.39  28.898577  112.621657  -13.8884   -8.1567
   477    423   8120  594204.56  3197820.39  28.904782  111.966284  -14.1516   -7.5833
   478   8024   8121  670214.56  3197810.39  28.896846  112.745708  -14.2057   -9.3315
   479   4755   8131  637524.56  3197710.39  28.899870  112.410524  -13.7235   -9.0146
   480   3313   8133  623104.56  3197690.39  28.901157  112.262654  -13.1725   -9.1985
   481   6902   8142  658994.56  3197600.39  28.896393  112.630647  -13.5851   -8.5577
   482  10075   8167  690724.56  3197350.39  28.889807  112.955884  -15.3897  -12.0542
   483   5161   8171  641584.56  3197310.39  28.895819  112.452104  -14.0039   -8.2891
   484    684   8192  596814.56  3197100.39  28.898090  111.992991  -14.4353  -10.4917
   485  11840   8194  708374.56  3197080.39  28.884623  113.136736  -14.3182   -9.9680
   486   3109   8251  621064.56  3196510.39  28.890703  112.241607  -14.0627   -9.1042
   487   4727   8294  637244.56  3196080.39  28.885192  112.407454  -13.4766   -8.7864
   488  10383   8391  693804.56  3195110.39  28.869138  112.987069  -14.6006  -11.5057
   489  12597   8398  715944.56  3195040.39  28.864971  113.213924  -15.3898  -11.9672
   490    975   8399  599724.56  3195030.39  28.879186  112.022651  -16.1618  -12.9908
   491  12151   8408  711484.56  3194940.39  28.864812  113.168207  -15.5530   -9.6852
   492   1337   8410  603344.56  3194920.39  28.877906  112.059758  -16.5806  -12.9278
   493     65   8467  590624.56  3194350.39  28.873724  111.929288  -17.4938  -13.0387
   494   5240   8537  642374.56  3193650.39  28.862706  112.459742  -12.9566   -5.1624
   495  11542   8547  705394.56  3193550.39  28.853264  113.105553  -15.3714  -10.5565
   496    742   8609  597394.56  3192930.39  28.860413  111.998579  -17.3450  -12.4086
   497  12097   8613  710944.56  3192890.39  28.846410  113.162291  -16.1194  -12.0485
   498  10000   8659  689974.56  3192430.39  28.845535  112.947369  -16.9408  -11.0758
   499   1866   8715  608634.56  3191870.39  28.849944  112.113703  -15.5051  -12.7005
   500   4294   8730  632914.56  3191720.39  28.846306  112.362547  -12.7888   -4.5581
   501   1657   8737  606544.56  3191650.39  28.848134  112.092259  -17.1314  -11.6595
   502   4243   8759  632404.56  3191430.39  28.843742  112.357286  -13.0168   -6.2174
   503   4343   8783  633404.56  3191190.39  28.841472  112.367506  -14.2654   -7.0578
   504  10419   8795  694164.56  3191070.39  28.832640  112.990064  -15.2504  -11.6647
   505   4461   8797  634584.56  3191050.39  28.840086  112.379583  -14.6799   -8.7409
   506   5669   8816  646664.56  3190860.39  28.837049  112.503352  -13.3951   -7.2431
   507   4170   8840  631674.56  3190620.39  28.836508  112.349710  -12.8861   -2.7209
   508    345   8843  593424.56  3190590.39  28.839590  111.957686  -16.2951  -12.7018
   509  11982   8858  709794.56  3190440.39  28.824500  113.150056  -15.2218  -10.0284
   510  12300   8890  712974.56  3190120.39  28.821091  113.182566  -12.6897   -6.9825
   511   5003   8918  640004.56  3189840.39  28.828588  112.434977  -12.9483   -8.6660
   512  12685   8932  716824.56  3189700.39  28.816659  113.221916  -15.2957  -10.1340
   513   5760   8944  647574.56  3189580.39  28.825395  112.512511  -14.3691   -7.8464
   514   9913   8958  689104.56  3189440.39  28.818691  112.937955  -16.7617  -11.6360
   515  12023   8964  710204.56  3189380.39  28.814872  113.154058  -14.0752   -8.3446
   516  12410   8968  714074.56  3189340.39  28.813873  113.193684  -13.8408  -10.2324
   517    834   9032  598314.56  3188700.39  28.822168  112.007642  -15.1006  -11.5907
   518  11160   9050  701574.56  3188520.39  28.808497  113.065518  -12.4654   -5.8572
   519  11241   9050  702384.56  3188520.39  28.808370  113.073813  -12.7589   -3.9589
   520   5146   9062  641434.56  3188400.39  28.815438  112.449450  -13.0597   -8.4167
   521  11316   9097  703134.56  3188050.39  28.804012  113.081410   -9.4617   -4.8686
   522   4200   9105  631974.56  3187970.39  28.812564  112.352475  -16.7089   -8.5654
   523  10313   9249  693104.56  3186530.39  28.791846  112.978431  -16.4624  -10.2722
   524   9707   9312  687044.56  3185900.39  28.787057  112.916269  -14.6788   -9.1524
   525   6570   9360  655674.56  3185420.39  28.786904  112.594931  -16.3987  -13.0857
   526   5692   9391  646894.56  3185110.39  28.785139  112.504963  -14.6272   -7.9759
   527   1559   9448  605564.56  3184540.39  28.784050  112.081551  -14.5438  -11.0944
   528   5884   9460  648814.56  3184420.39  28.778693  112.524538  -13.0619   -7.9879
   529   3073   9468  620704.56  3184340.39  28.780914  112.236617  -16.2061   -8.6670
   530    105   9497  591024.56  3184050.39  28.780739  111.932561   -8.5056   -3.4427
   531    202   9534  591994.56  3183680.39  28.777330  111.942468  -12.0795   -3.1469
   532   7353   9546  663504.56  3183560.39  28.769152  112.674856  -15.6672  -11.8806
   533    244   9554  592414.56  3183480.39  28.775495  111.946754  -12.2885   -5.6960
   534   2152   9572  611494.56  3183300.39  28.772360  112.142174  -14.7524  -11.4161
   535   4721   9574  637184.56  3183280.39  28.769698  112.405287  -14.9396  -12.4825
   536    200   9574  591974.56  3183280.39  28.773722  111.942230  -19.2232  -11.3229
   537   1420   9584  604174.56  3183180.39  28.771890  112.067187  -14.7585   -9.7751
   538    937   9588  599344.56  3183140.39  28.771911  112.017710  -16.1352  -11.4323
   539   2637   9588  616344.56  3183140.39  28.770487  112.191834  -15.0189   -9.2722
   540   5586   9622  645834.56  3182800.39  28.764416  112.493809  -17.2328  -13.9130
   541   6273   9641  652704.56  3182610.39  28.761906  112.564133  -16.5043  -12.4416
   542   6893   9678  658904.56  3182240.39  28.757818  112.627567  -14.2601  -10.7482
   543   4711   9686  637084.56  3182160.39  28.759602  112.404127  -16.6621  -13.0737
   544  12438   9692  714354.56  3182100.39  28.748524  113.195183  -14.9839   -9.4036
   545   5423   9717  644204.56  3181850.39  28.756028  112.476997  -16.3542  -12.5171
   546    745   9744  597424.56  3181580.39  28.757978  111.997910  -15.3394   -8.7642
   547   9870   9749  688674.56  3181530.39  28.747397  112.932234  -14.7613   -9.2533
   548  11324   9758  703214.56  3181440.39  28.744375  113.081045  -14.4705  -10.3074
   549    512   9763  595094.56  3181390.39  28.756438  111.974031  -10.9288   -7.2578
   550  10510   9763  695074.56  3181390.39  28.745182  112.997721  -10.5662   -7.0368
   551   1517   9771  605144.56  3181310.39  28.754935  112.076949  -13.4132   -9.8090
   552   5754   9822  647514.56  3180800.39  28.746179  112.510753  -15.1400  -11.9311
   553    257   9833  592544.56  3180690.39  28.750306  111.947858  -14.8426   -9.0772
   554  10842   9877  698394.56  3180250.39  28.734391  113.031504  -15.5932   -8.9168
   555   9289   9882  682864.56  3180200.39  28.736236  112.872546  -16.0502   -2.6029
   556   4850   9912  638474.56  3179900.39  28.739061  112.418086  -17.4068  -14.9065
   557   3244   9919  622414.56  3179830.39  28.740054  112.253646  -14.6178  -10.5810
   558  10085   9943  690824.56  3179590.39  28.729580  112.953916  -14.9371  -10.4765
   559   2014   9950  610114.56  3179520.39  28.738366  112.127673  -14.1511   -9.9143
   560   5869   9970  648664.56  3179320.39  28.732692  112.522334  -15.7967  -13.1159
   561  12152   9993  711494.56  3179090.39  28.721847  113.165352  -14.6223   -9.6307
   562   2654   9993  616514.56  3179090.39  28.733923  112.193159  -16.2353  -10.9559
   563   5479   9996  644764.56  3179060.39  28.730790  112.482376  -17.3459  -13.3720
   564  11815  10017  708124.56  3178850.39  28.720230  113.130825  -16.5647  -11.1648
   565   1570  10019  605674.56  3178830.39  28.732510  112.082146  -15.3399   -9.8528
   566   9610  10035  686074.56  3178670.39  28.721974  112.905151  -14.9344   -8.1927
   567   9181  10044  681784.56  3178580.39  28.721774  112.861232  -16.2174  -12.0708
   568    276  10046  592734.56  3178560.39  28.731069  111.949630  -14.3736  -10.3062
   569   4924  10060  639214.56  3178420.39  28.725626  112.425481  -17.3799  -13.5498
   570  11753  10110  707504.56  3177920.39  28.711941  113.124311  -11.1410   -5.3762
   571   2922  10114  619194.56  3177880.39  28.722758  112.220472  -14.5329   -7.8309
   572   1096  10123  600934.56  3177790.39  28.723504  112.033521  -14.7300   -6.5601
   573   1733  10129  607304.56  3177730.39  28.722448  112.098731  -14.4353  -10.0552
   574   9828  10135  688254.56  3177670.39  28.712637  112.927296  -14.7556  -10.1710
   575  11839  10140  708364.56  3177620.39  28.709097  113.133055  -16.2619   -9.9143
   576   5163  10167  641604.56  3177350.39  28.715711  112.449813  -14.9296  -11.9747
   577   7076  10185  660734.56  3177170.39  28.711846  112.645587  -17.2439  -11.4795
   578  10406  10188  694034.56  3177140.39  28.707000  112.986350  -15.1905   -7.5271
   579   2489  10198  614864.56  3177040.39  28.715571  112.176058  -14.4072   -9.7620
   580   6537  10198  655344.56  3177040.39  28.711333  112.590405  -15.5514  -11.2406
   581   4917  10202  639144.56  3177000.39  28.712820  112.424590  -16.9962  -13.9014
   582   7541  10210  665384.56  3176920.39  28.709003  112.693140  -16.1097  -12.8879
   583  11709  10221  707064.56  3176810.39  28.701999  113.119607  -15.0945   -7.7590
   584   9310  10236  683074.56  3176660.39  28.704270  112.874126  -14.1489   -4.0552
   585   5551  10261  645484.56  3176410.39  28.706797  112.489407  -16.1556  -12.6406
   586   8426  10398  674234.56  3175040.39  28.690878  112.783420  -16.1659  -11.8510
   587   3511  10407  625084.56  3174950.39  28.695760  112.280447  -15.4893  -11.0994
   588    394  10407  593914.56  3174950.39  28.698403  111.961414  -15.9134   -8.1060
   589   9472  10408  684694.56  3174940.39  28.688523  112.890423  -12.0250   -4.0364
   590   6807  10425  658044.56  3174770.39  28.690524  112.617723  -16.4587  -11.9462
   591  11386  10442  703834.56  3174600.39  28.682578  113.086166   -9.5959   -5.3372
   592   6059  10446  650564.56  3174560.39  28.689522  112.541154  -15.3532  -10.5029
   593   9566  10448  685634.56  3174540.39  28.684779  112.899975  -12.2982   -4.1725
   594   5756  10448  647534.56  3174540.39  28.689691  112.510146  -15.5226  -11.3703
   595   3406  10468  624034.56  3174340.39  28.690357  112.269634  -13.9910   -9.1665
   596   9459  10478  684564.56  3174240.39  28.682226  112.888980  -13.5962   -5.3431
   597  11664  10508  706614.56  3173940.39  28.676183  113.114483  -13.7308   -7.9970
   598    766  10509  597634.56  3173930.39  28.688922  111.999404  -15.2736   -9.3248
   599   7157  10517  661544.56  3173850.39  28.681790  112.653406  -16.9439  -12.0783
   600   9357  10519  683544.56  3173830.39  28.678673  112.878479  -14.4055   -7.1448
   601   8619  10519  676164.56  3173830.39  28.679699  112.802980  -16.4293  -13.4216
   602  12353  10529  713504.56  3173730.39  28.673170  113.184914  -16.4891  -10.6146
   603     94  10537  590914.56  3173650.39  28.686885  111.930602  -15.2744  -10.0912
   604  11032  10539  700294.56  3173630.39  28.674382  113.049784  -14.5609  -10.2703
   605   3447  10567  624444.56  3173350.39  28.681383  112.273722  -14.1063   -9.9979
   606   4838  10574  638354.56  3173280.39  28.679337  112.416052  -16.1788  -14.8039
   607   4448  10630  634454.56  3172720.39  28.674696  112.376079  -13.8105   -8.3393
   608   5286  10635  642834.56  3172670.39  28.673346  112.461816  -16.9838  -14.4023
   609   2539  10637  615364.56  3172650.39  28.675909  112.180732  -15.3133   -9.8857
   610   5057  10646  640544.56  3172560.39  28.672604  112.438372  -17.6712  -13.4955
   611   1063  10652  600604.56  3172500.39  28.675788  112.029675  -12.6360   -7.4703
   612    120  10653  591174.56  3172490.39  28.676397  111.933170  -14.4216   -8.7078
   613  10511  10660  695084.56  3172420.39  28.664263  112.996286  -14.3568  -10.0734
   614   1256  10661  602534.56  3172410.39  28.674824  112.049417  -13.3926   -8.9141
   615   1639  10669  606364.56  3172330.39  28.673793  112.088603  -16.1268  -10.3567
   616   8862  10706  678594.56  3171960.39  28.662495  112.827547  -16.7841  -13.4799
   617   5411  10708  644084.56  3171940.39  28.666620  112.474513  -16.1165  -13.3480
   618    521  10710  595184.56  3171920.39  28.670964  111.974160  -16.4008  -10.8775
   619  10748  10712  697454.56  3171900.39  28.659213  113.020436  -14.5337   -8.9770
   620  11619  10719  706164.56  3171830.39  28.657223  113.109499  -12.3358   -6.7601
   621   5555  10734  645524.56  3171680.39  28.664113  112.489213  -16.5686  -13.1527
   622    450  10743  594474.56  3171590.39  28.668038  111.966867  -14.7111   -9.4056
   623   5057  10747  640544.56  3171550.39  28.663490  112.438248  -14.8587   -9.1505
   624     28  10769  590254.56  3171330.39  28.665993  111.923663  -11.3209   -5.1940
   625    991  10769  599884.56  3171330.39  28.665285  112.022204  -14.0570   -6.8616
   626   2556  10773  615534.56  3171290.39  28.663620  112.182334  -14.4859   -9.7021
   627   4736  10777  637334.56  3171250.39  28.661128  112.405371  -18.1804   -8.4184
   628   5418  10799  644154.56  3171030.39  28.658401  112.475115  -16.3922  -12.6547
   629   8411  10821  674084.56  3170810.39  28.652735  112.781239  -15.3992  -13.0269
   630   3977  10823  629744.56  3170790.39  28.657761  112.327666  -14.3640   -9.1540
   631  12700  10844  716974.56  3170580.39  28.644180  113.219804  -17.3355  -12.2577
   632    358  10849  593554.56  3170530.39  28.658538  111.957366  -14.3007  -10.4061
   633   3745  10863  627424.56  3170390.39  28.654382  112.303886  -15.4851   -9.9663
   634   7366  10863  663634.56  3170390.39  28.650309  112.674293  -14.8270  -13.7127
   635  10310  10869  693074.56  3170330.39  28.645711  112.975374  -13.9073   -9.8883
   636  12581  10878  715784.56  3170240.39  28.641313  113.207572  -12.4790   -5.8188
   637   2555  10879  615524.56  3170230.39  28.654055  112.182124  -15.5341   -7.7367
   638  12380  10887  713774.56  3170150.39  28.640834  113.187005  -13.3125   -7.8165
   639   6408  10916  654054.56  3169860.39  28.646703  112.576232  -14.2316  -10.8869
   640   3392  10925  623894.56  3169770.39  28.649129  112.267705  -14.9668  -11.5057
   641    724  10976  597214.56  3169260.39  28.646806  111.994707  -19.4221  -15.0367
   642   2840  10979  618374.56  3169230.39  28.644773  112.211178  -15.5737   -9.2065
   643   1662  10989  606594.56  3169130.39  28.644894  112.090658  -14.1459   -7.7214
   644    384  10997  593814.56  3169050.39  28.645162  111.959905  -19.2593  -15.0321
   645   6972  10998  659694.56  3169040.39  28.638620  112.633804  -14.8100   -9.0341
   646   4449  11001  634464.56  3169010.39  28.641216  112.375745  -16.5474  -14.6520
   647   2420  11040  614174.56  3168620.39  28.639645  112.168151  -15.7860   -9.9079
   648   5347  11048  643444.56  3168540.39  28.636011  112.467538  -11.4440  -10.2862
   649   6718  11054  657154.56  3168480.39  28.633878  112.607750  -16.0843  -12.2379
   650   3817  11060  628144.56  3168420.39  28.636533  112.311031  -14.0812  -10.4591
   651   2681  11066  616784.56  3168360.39  28.637066  112.194824  -15.1593   -9.8998
   652   5882  11085  648794.56  3168170.39  28.632069  112.522209  -16.8918  -13.5943
   653  10219  11091  692164.56  3168110.39  28.625819  112.965695  -14.9717   -8.8361
   654   2465  11115  614624.56  3167870.39  28.632837  112.172680  -15.7993   -9.7954
   655   3573  11116  625704.56  3167860.39  28.631719  112.286011  -15.5895   -8.1007
   656   7481  11122  664784.56  3167800.39  28.626795  112.685682  -16.1963  -13.2581
   657  10638  11131  696354.56  3167710.39  28.621583  113.008465  -18.5708  -12.9120
   658    500  11143  594974.56  3167590.39  28.631901  111.971651  -19.0020  -13.6631
   659   3850  11159  628474.56  3167430.39  28.627567  112.314295  -13.8774   -9.2432
   660   3700  11162  626974.56  3167400.39  28.627444  112.298950  -15.5155  -11.8180
   661   8237  11187  672344.56  3167150.39  28.619946  112.762891  -19.1696  -13.5570
   662    204  11205  592014.56  3166970.39  28.626519  111.941322  -19.0914  -14.5054
   663   1152  11213  601494.56  3166890.39  28.625089  112.038284  -20.2043  -12.8557
   664  11531  11220  705284.56  3166820.39  28.612170  113.099599  -14.3371  -10.7391
   665  10575  11230  695724.56  3166720.39  28.612747  113.001855  -18.6782  -11.8325
   666   3129  11253  621264.56  3166490.39  28.619779  112.240452  -15.9610  -13.2810
   667   3380  11257  623774.56  3166450.39  28.619180  112.266118  -14.0463   -7.4215
   668   5109  11265  641064.56  3166370.39  28.616692  112.442928  -16.6588  -12.9345
   669   7696  11270  666934.56  3166320.39  28.613166  112.707452  -15.1179  -10.2052
   670   2729  11285  617264.56  3166170.39  28.617259  112.199509  -15.2137  -11.5652
   671    911  11330  599084.56  3165720.39  28.614716  112.013531  -13.2356   -5.8921
   672   6300  11339  652974.56  3165630.39  28.608663  112.564619  -16.3559  -13.5081
   673   2923  11339  619204.56  3165630.39  28.612209  112.219294  -13.9224   -9.3355
   674   4734  11355  637314.56  3165470.39  28.608973  112.404471  -15.3077  -12.2160
   675   5395  11382  643924.56  3165200.39  28.605820  112.472027  -16.5864  -13.1165
   676   3996  11390  629934.56  3165120.39  28.606575  112.328965  -13.3287   -4.8229
   677   3898  11398  628954.56  3165040.39  28.605951  112.318935  -12.6872   -3.5500

     1   5775     76  647724.56  3278260.39  29.625491  112.525865  -26.0575  -23.3845
     2   9472    162  684694.56  3277400.39  29.612793  112.907428  -24.2038  -22.1174
     3   3597    406  625944.56  3274960.39  29.598112  112.300567  -23.1809  -20.6480
     4   5295    431  642924.56  3274710.39  29.594023  112.475832  -26.3427  -23.4845
     5  10788    450  697854.56  3274520.39  29.584794  113.042744  -23.3959  -19.2855
     6   5125    552  641224.56  3273500.39  29.583300  112.458126  -26.5207  -23.0220
     7  12650    662  716474.56  3272400.39  29.562579  113.234448  -23.3340  -21.2926
     8   7323    705  663204.56  3271970.39  29.566812  112.684761  -25.4982  -20.6425
     9   6842    747  658394.56  3271550.39  29.563643  112.635064  -26.3143  -22.3761
    10   9634    800  686314.56  3271020.39  29.555003  112.923059  -24.5379  -19.5427
    11  12466    866  714634.56  3270360.39  29.544499  113.215066  -22.1636  -17.5529
    12   1150    869  601474.56  3270330.39  29.558568  112.047485  -25.2441  -16.5480
    13   4288    886  632854.56  3270160.39  29.554086  112.371321  -24.8625  -19.9480
    14  10379    936  693764.56  3269660.39  29.541601  112.999675  -23.0483  -19.6256
    15  11199    962  701964.56  3269400.39  29.537956  113.084206  -22.7483  -16.4881
    16    737   1085  597344.56  3268170.39  29.539406  112.004665  -24.1967  -20.6591
    17   5322   1100  643194.56  3268020.39  29.533634  112.477740  -26.4761  -23.0159
    18   8389   1149  673864.56  3267530.39  29.525318  112.794053  -23.9760  -18.9449
    19   1040   1190  600374.56  3267120.39  29.529691  112.035836  -25.0047  -21.5327
    20  10395   1303  693924.56  3265990.39  29.508474  113.000673  -23.3583  -20.9011
    21  12145   1382  711424.56  3265200.39  29.498511  113.180960  -22.2486  -16.1603
    22  11301   1398  702984.56  3265040.39  29.498467  113.093916  -22.3019  -18.1724
    23  11036   1477  700334.56  3264250.39  29.491769  113.066450  -23.2444  -18.2888
    24   2044   1480  610414.56  3264220.39  29.502675  112.139137  -24.4355  -21.2120
    25   9808   1525  688054.56  3263770.39  29.489346  112.939761  -23.6084  -19.5883
    26   1337   1537  603344.56  3263650.39  29.498136  112.066153  -24.6264  -20.8180
    27  11033   1594  700304.56  3263080.39  29.481221  113.065926  -23.4915  -17.0875
    28   2626   1612  616234.56  3262900.39  29.490237  112.199030  -23.0077  -20.7432
    29  11655   1766  706524.56  3261360.39  29.464697  113.129718  -23.1624  -19.7701
    30  11854   1805  708514.56  3260970.39  29.460849  113.150153  -22.5953  -18.4050
    31   2088   1872  610854.56  3260300.39  29.467264  112.143278  -24.9013  -22.4729
    32  11298   2034  702954.56  3258680.39  29.441109  113.092428  -22.4244  -18.9313
    33  11166   2067  701634.56  3258350.39  29.438346  113.078766  -23.2317  -17.5081
    34    909   2197  599064.56  3257050.39  29.438925  112.021408  -25.3560  -21.7668
    35   1099   2213  600964.56  3256890.39  29.437330  112.040980  -26.1133  -22.4290
    36   2976   2279  619734.56  3256230.39  29.429721  112.234399  -23.8262  -20.9232
    37   2163   2304  611604.56  3255980.39  29.428216  112.150572  -23.9384  -22.2107
    38   1032   2311  600294.56  3255910.39  29.428540  112.033984  -25.8137  -21.9572
    39   6321   2328  653184.56  3255740.39  29.421659  112.579085  -25.9339  -21.3508
    40   4797   2366  637944.56  3255360.39  29.420000  112.421980  -25.6191  -21.3633
    41   9836   2418  688334.56  3254840.39  29.408754  112.941114  -25.2875  -21.1538
    42   9286   2442  682834.56  3254600.39  29.407403  112.884413  -25.3867  -20.0756
    43   1120   2456  601174.56  3254460.39  29.415385  112.042921  -25.3460  -20.5700
    44    253   2540  592504.56  3253620.39  29.408474  111.953489  -25.7812  -21.7086
    45   4742   2636  637394.56  3252660.39  29.395699  112.415974  -25.5256  -20.9063
    46    321   2642  593184.56  3252600.39  29.399219  111.960411  -26.6163  -21.8787
    47  10877   2758  698744.56  3251440.39  29.376482  113.047737  -23.2112  -16.7269
    48   2274   2774  612714.56  3251280.39  29.385706  112.161531  -25.5270  -21.6207
    49   2869   2822  618664.56  3250800.39  29.380826  112.222783  -24.1416  -22.3646
    50   6837   2843  658344.56  3250590.39  29.374556  112.631517  -26.5961  -23.0963
    51   6171   2884  651684.56  3250180.39  29.371679  112.562860  -27.7214  -24.4015
    52   7001   2946  659984.56  3249560.39  29.365056  112.648259  -26.6631  -21.4240
    53    118   3008  591154.56  3248940.39  29.366339  111.939188  -26.4556  -21.8979
    54   7016   3093  660134.56  3248090.39  29.351775  112.649590  -26.9579  -21.3037
    55   6575   3128  655724.56  3247740.39  29.349171  112.604127  -26.1064  -22.5492
    56   2570   3150  615674.56  3247520.39  29.351508  112.191634  -24.7452  -21.4959
    57  10037   3152  690344.56  3247500.39  29.342243  112.960551  -25.1583  -19.6539
    58   6168   3176  651654.56  3247260.39  29.345338  112.562149  -27.8551  -23.2380
    59    374   3492  593714.56  3244100.39  29.322474  111.965149  -25.8083  -22.5526
    60   9282   3994  682794.56  3239080.39  29.267409  112.881428  -26.3484  -23.4047
    61    238   4210  592354.56  3236920.39  29.257780  111.950545  -25.2350  -20.9940
    62   8794   4299  677914.56  3236030.39  29.240592  112.830731  -27.5840  -23.2867
    63   5842   4483  648394.56  3234190.39  29.227804  112.526824  -27.1751  -22.1342
    64   9168   4501  681654.56  3234010.39  29.221838  112.868868  -25.7282  -20.2826
    65  10377   4640  693744.56  3232620.39  29.207505  112.992947  -24.9377  -19.3067
    66   2945   4667  619424.56  3232350.39  29.214271  112.228618  -23.6902  -23.1975
    67   5693   4708  646904.56  3231940.39  29.207678  112.511200  -26.5694  -23.1782
    68   5403   4798  644004.56  3231040.39  29.199891  112.481259  -26.6088  -21.9065
    69   5906   4912  649034.56  3229900.39  29.189023  112.532831  -27.0055  -21.7407
    70   2584   5149  615814.56  3227530.39  29.171112  112.190983  -26.5296  -23.0693
    71  10131   5379  691284.56  3225230.39  29.141218  112.966383  -25.0739  -21.0261
    72   2692   5505  616894.56  3223970.39  29.138888  112.201714  -25.8064  -21.3273
    73  10564   5615  695614.56  3222870.39  29.119270  113.010458  -24.4585  -19.6253
    74  11113   6085  701104.56  3218170.39  29.076019  113.066006  -24.1510  -19.7718
    75   3384   6261  623814.56  3216410.39  29.070013  112.272000  -24.1762  -21.8993
    76   8147   6307  671444.56  3215950.39  29.060336  112.761088  -25.9285  -20.3736
    77  11080   6369  700774.56  3215330.39  29.050454  113.062107  -24.4433  -19.2578
    78   9951   6422  689484.56  3214800.39  29.047404  112.946117  -24.7824  -19.2285
    79   3877   6456  628744.56  3214460.39  29.051928  112.322413  -24.1172  -20.8396
    80  10554   6508  695514.56  3213940.39  29.038734  113.007868  -23.8344  -19.9077
    81   9413   6863  684104.56  3210390.39  29.008410  112.890162  -25.4386  -20.7380
    82   9270   6967  682674.56  3209350.39  28.999234  112.875318  -24.9490  -20.0784
    83   9640   7024  686374.56  3208780.39  28.993557  112.913189  -23.2532  -18.3800
    84    658   7181  596554.56  3207210.39  28.989349  111.991193  -24.7176  -20.7508
    85   7552   7247  665494.56  3206550.39  28.976317  112.698604  -25.9866  -22.1906
    86   4914   7258  639114.56  3206440.39  28.978471  112.427907  -23.6795  -21.3418
    87  10403   7375  694004.56  3205270.39  28.960758  112.990869  -24.9390  -20.3011
    88   8109   7391  671064.56  3205110.39  28.962592  112.755532  -25.5232  -21.8688
    89   6669   7455  656664.56  3204470.39  28.958664  112.607715  -25.4878  -23.0139
    90   5717   7514  647144.56  3203880.39  28.954473  112.509971  -25.3647  -21.8728
    91   1199   7812  601964.56  3200900.39  28.931984  112.046149  -25.6381  -20.4098
    92   4432   8015  634294.56  3198870.39  28.910680  112.377541  -24.7667  -21.4260
    93   4991   8039  639884.56  3198630.39  28.907916  112.434837  -22.9200  -22.4101
    94   4233   8221  632304.56  3196810.39  28.892299  112.356892  -23.5370  -22.0267
    95   2408   8224  614054.56  3196780.39  28.893783  112.169755  -25.6699  -21.6383
    96   4414   8351  634114.56  3195510.39  28.880380  112.375296  -23.5467  -20.6704
    97   3357   8354  623544.56  3195480.39  28.881172  112.266924  -24.9990  -21.8436
    98   3945   8447  629424.56  3194550.39  28.872200  112.327102  -24.0378  -20.5789
    99   4586   8519  635834.56  3193830.39  28.865040  112.392727  -24.1771  -22.2935
   100   4654   8613  636514.56  3192890.39  28.856485  112.399584  -23.8991  -20.9093
   101   2568   8792  615654.56  3191100.39  28.842382  112.185580  -25.1172  -21.4953
   102   3719   8809  627164.56  3190930.39  28.839759  112.303526  -24.7725  -22.2294
   103   6420   8810  654174.56  3190920.39  28.836710  112.580317  -25.7090  -21.6148
   104   3962   8820  629594.56  3190820.39  28.838524  112.328417  -25.3230  -22.4310
   105   2612   8845  616094.56  3190570.39  28.837560  112.190035  -25.7011  -22.7817
   106   3507   8862  625044.56  3190400.39  28.835185  112.281740  -24.3376  -20.7825
   107   6059   8916  650564.56  3189860.39  28.827574  112.543184  -25.2280  -21.4207
   108   6817   8929  658144.56  3189730.39  28.825491  112.620830  -25.7550  -21.8405
   109   8803   8981  678004.56  3189210.39  28.818201  112.824214  -26.5570  -22.1984
   110   2552   9020  615494.56  3188820.39  28.821821  112.183707  -24.9105  -21.8975
   111   3399   9025  623964.56  3188770.39  28.820581  112.270494  -24.7974  -21.3908
   112   3312   9031  623094.56  3188710.39  28.820123  112.261572  -24.6608  -22.3333
   113   2468   9053  614654.56  3188490.39  28.818918  112.175066  -26.3444  -22.0122
   114   3702   9057  626994.56  3188450.39  28.817397  112.301505  -24.6178  -20.0849
   115   3153   9131  621504.56  3187710.39  28.811250  112.245173  -25.6679  -22.7252
   116   2713   9139  617104.56  3187630.39  28.810937  112.200082  -25.8555  -20.7777
   117   7151   9184  661484.56  3187180.39  28.802068  112.654687  -26.9327  -20.1349
   118   5871   9219  648684.56  3186830.39  28.800454  112.523523  -26.3020  -22.0423
   119   5677   9288  646744.56  3186140.39  28.794450  112.503560  -24.8105  -23.8865
   120   3695   9337  626924.56  3185650.39  28.792137  112.300474  -25.5443  -21.7903
   121   5313   9379  643104.56  3185230.39  28.786649  112.466160  -24.6824  -21.5851
   122   3636   9406  626334.56  3184960.39  28.785969  112.294353  -25.3886  -20.4474
   123   9530   9500  685274.56  3184020.39  28.770354  112.897837  -26.3849  -23.2834
   124   3465   9582  624624.56  3183200.39  28.770253  112.276644  -25.6303  -21.2848
   125   9308   9754  683054.56  3181480.39  28.747757  112.874697  -25.5296  -20.5167
   126   4330  10046  633274.56  3178560.39  28.727517  112.364689  -23.7926  -22.2325
   127   9038  10063  680354.56  3178390.39  28.720260  112.846567  -25.9210  -20.5940
   128   1633  10447  606304.56  3174550.39  28.693833  112.088196  -25.4461  -20.8468
   129   8872  10516  678694.56  3173860.39  28.679623  112.828867  -26.0340  -21.1702
   130   7375  10527  663724.56  3173750.39  28.680613  112.675696  -26.6724  -21.7566
   131   7675  10711  666724.56  3171910.39  28.663629  112.706120  -25.9794  -21.5036
   132   2860  10740  618574.56  3171620.39  28.666323  112.213473  -24.3876  -22.1104
   133   7749  11000  667464.56  3169020.39  28.637458  112.713266  -25.7329  -22.5096
