# Supplementary material for: Monitoring monthly surface water dynamics of Dongting Lake using Sentinel-1 data at 10 m
Source: PeerJ. 2018 Jun 20;6:e4992. doi: 10.7717/peerj.4992 (PMC6015492; doi:10.7717/peerj.4992)
Supplement: Supplemental Information 12 [file peerj-06-4992-s012.txt]

; ENVI Output of ROIs (5.2) [Tue Dec 26 18:41:58 2017]
; Number of ROIs: 2
; File Dimension: 12794 x 11444
;
; ROI name: water_sample
; ROI rgb value: {0, 255, 0}
; ROI npts: 200
;
; ROI name: non_water_sample
; ROI rgb value: {255, 0, 0}
; ROI npts: 400
;   ID      X      Y      Map X       Map Y        Lat         Lon        B9       B10
     1   1643    105  606404.56  3277970.39  29.627097  112.099115  -25.3669  -20.5967
     2   3621    290  626184.56  3276120.39  29.608555  112.303179  -24.5895  -20.9670
     3   1165    325  601624.56  3275770.39  29.607645  112.049541  -25.9585  -21.6421
     4  12740    395  717374.56  3275070.39  29.586501  113.244265  -22.9533  -20.1469
     5   1555    488  605524.56  3274140.39  29.592612  112.089655  -25.7923  -20.9622
     6  10492    502  694894.56  3274000.39  29.580570  113.012106  -23.9992  -20.0247
     7   9027    557  680244.56  3273450.39  29.577815  112.860837  -25.5471  -22.7052
     8   1100    645  600974.56  3272570.39  29.578822  112.042532  -25.6751  -21.8947
     9  11184    716  701814.56  3271860.39  29.560168  113.083114  -24.4330  -21.2540
    10   9660    925  686574.56  3269770.39  29.543689  112.925527  -23.1749  -23.1841
    11    182    944  591794.56  3269580.39  29.552551  111.947511  -25.4589  -21.3110
    12   4590    959  635874.56  3269430.39  29.547174  112.402394  -23.2252  -17.6677
    13  12379   1020  713764.56  3268820.39  29.530760  113.205791  -23.7846  -19.0519
    14   4191   1039  631884.56  3268630.39  29.540384  112.361126  -25.5181  -22.1545
    15   5286   1197  642834.56  3267050.39  29.524923  112.473899  -27.0409  -21.6403
    16   1114   1272  601114.56  3266300.39  29.522232  112.043396  -24.4535  -20.5770
    17    736   1276  597334.56  3266260.39  29.522171  112.004392  -26.2151  -21.1327
    18  10618   1363  696154.56  3265390.39  29.502714  113.023560  -23.0781  -20.9831
    19   8573   1429  675704.56  3264730.39  29.499803  112.812582  -24.6390  -22.4028
    20   2106   1456  611034.56  3264460.39  29.504786  112.145557  -23.7912  -20.7109
    21   8393   1507  673904.56  3263950.39  29.493018  112.793896  -24.1442  -21.8951
    22  11066   1576  700634.56  3263260.39  29.482792  113.069361  -23.8301  -22.5522
    23   9831   1597  688284.56  3263050.39  29.482817  112.942009  -24.9958  -22.8800
    24   8707   1674  677044.56  3262280.39  29.477513  112.826003  -24.8451  -23.6992
    25   1538   1721  605354.56  3261810.39  29.481365  112.086709  -25.3563  -19.8649
    26   2805   1859  618024.56  3260430.39  29.467781  112.217225  -23.9191  -20.8502
    27   4506   1939  635034.56  3259630.39  29.458843  112.392516  -24.1542  -19.2816
    28  12288   2010  712854.56  3258920.39  29.441631  113.194481  -23.7519  -21.1963
    29   2139   2019  611364.56  3258830.39  29.453954  112.148388  -25.8615  -21.8529
    30  11162   2096  701594.56  3258060.39  29.435736  113.078301  -23.4264  -22.0076
    31    176   2096  591734.56  3258060.39  29.448598  111.945925  -26.7797  -21.8686
    32   9302   2128  682994.56  3257740.39  29.435704  112.886585  -25.0834  -21.8011
    33   2170   2338  611674.56  3255640.39  29.425141  112.151259  -24.9667  -22.2152
    34    544   2371  595414.56  3255310.39  29.423507  111.983627  -26.7132  -20.3003
    35   1122   2377  601194.56  3255250.39  29.422512  112.043200  -26.5609  -22.3368
    36    368   2397  593654.56  3255050.39  29.421293  111.965464  -25.4867  -20.4182
    37   4401   2481  633984.56  3254210.39  29.410053  112.381029  -25.3656  -21.6413
    38  11138   2509  701354.56  3253930.39  29.398525  113.075070  -23.3270  -18.3982
    39   9493   2564  684904.56  3253380.39  29.396095  112.905533  -25.4172  -22.1255
    40    828   2592  598254.56  3253100.39  29.403344  112.012703  -24.6871  -20.7110
    41  11236   2593  702334.56  3253090.39  29.390791  113.085010  -23.5156  -16.9086
    42   2244   2613  612414.56  3252890.39  29.400261  112.158605  -25.4584  -20.1039
    43   4465   2616  634624.56  3252860.39  29.397804  112.387458  -26.0271  -22.0698
    44   9399   2679  683964.56  3252230.39  29.385859  112.895658  -25.1778  -23.0926
    45   6128   2750  651254.56  3251520.39  29.383820  112.558615  -26.8609  -22.0374
    46   2885   2771  618824.56  3251310.39  29.385413  112.224487  -25.5283  -22.8424
    47   4706   2826  637034.56  3250760.39  29.378595  112.412028  -24.8287  -19.2495
    48  11108   2851  701054.56  3250510.39  29.367726  113.071355  -23.7352  -20.8805
    49  10902   2884  698994.56  3250180.39  29.365077  113.050084  -24.2415  -21.5903
    50  11043   2921  700404.56  3249810.39  29.361516  113.064535  -24.3637  -19.5878
    51   9216   2940  682134.56  3249620.39  29.362582  112.876377  -25.9570  -22.6743
    52   4893   2975  638904.56  3249270.39  29.364946  112.431104  -26.0625  -21.1346
    53  10619   3050  696164.56  3248520.39  29.350549  113.020648  -25.0048  -23.0701
    54   3862   3146  628594.56  3247560.39  29.350614  112.324707  -23.3582  -20.6869
    55   5320   3150  643174.56  3247520.39  29.348677  112.474858  -25.6463  -21.9038
    56   7845   3215  668424.56  3246870.39  29.339685  112.734770  -26.0823  -18.5557
    57   5429   3268  644264.56  3246340.39  29.337906  112.485928  -25.9818  -20.8417
    58   2560   3293  615574.56  3246090.39  29.338614  112.190454  -26.2789  -22.1040
    59  10218   3320  692154.56  3245820.39  29.326814  112.978892  -26.0023  -22.1247
    60   2570   3455  615674.56  3244470.39  29.323986  112.191314  -24.8845  -22.2642
    61  10017   3458  690144.56  3244440.39  29.314671  112.957964  -26.8549  -23.5223
    62   9541   3555  685384.56  3243470.39  29.306631  112.908810  -28.0339  -24.8249
    63   2545   3572  615424.56  3243300.39  29.313452  112.188617  -24.7298  -22.4621
    64   2713   3708  617104.56  3241940.39  29.301024  112.205770  -25.4538  -21.7220
    65  11015   3753  700124.56  3241490.39  29.286517  113.060143  -24.9441  -22.6326
    66   8982   3921  679794.56  3239810.39  29.274425  112.850682  -27.8183  -25.8639
    67  10596   3965  695934.56  3239370.39  29.268053  113.016656  -25.1751  -24.1383
    68   9741   4034  687384.56  3238680.39  29.263127  112.928581  -26.7434  -24.8548
    69   8915   4062  679124.56  3238400.39  29.261801  112.843560  -27.8231  -26.7421
    70   2840   4103  618374.56  3237990.39  29.265263  112.218421  -25.5550  -23.2445
    71   9163   4122  681604.56  3237800.39  29.256034  112.868975  -27.2276  -26.7087
    72   8809   4316  678064.56  3235860.39  29.239037  112.832247  -26.9512  -26.7448
    73   1665   4324  606624.56  3235780.39  29.246368  112.097286  -25.8911  -23.2832
    74   9966   4403  689634.56  3234990.39  29.229506  112.951095  -26.8331  -23.1965
    75  10519   4455  695164.56  3234470.39  29.223974  113.007872  -25.2140  -21.7743
    76   2956   4574  619534.56  3233280.39  29.222652  112.229850  -24.1959  -21.9520
    77   1839   4597  608364.56  3233050.39  29.221584  112.114922  -24.8940  -21.6117
    78   5572   4618  645694.56  3232840.39  29.215938  112.498874  -27.4839  -25.1217
    79   5195   4679  641924.56  3232230.39  29.210863  112.460022  -27.0388  -24.2070
    80   2852   4785  618494.56  3231170.39  29.203711  112.218927  -24.2936  -23.9624
    81   2700   4815  616974.56  3230870.39  29.201145  112.203262  -23.8812  -21.6159
    82   6093   4833  650904.56  3230690.39  29.195929  112.552165  -27.8080  -23.1247
    83   2604   4952  616014.56  3229500.39  29.188871  112.193246  -24.7385  -22.3250
    84   5668   4961  646654.56  3229410.39  29.184880  112.508295  -27.4504  -24.8389
    85   1340   5023  603374.56  3228790.39  29.183559  112.063193  -26.1392  -20.9757
    86  10697   5064  696944.56  3228380.39  29.168765  113.025095  -23.8951  -22.1381
    87  10383   5122  693804.56  3227800.39  29.164018  112.992723  -25.1385  -20.4197
    88   8621   5131  676184.56  3227710.39  29.165779  112.811616  -27.8811  -25.2233
    89  12534   5204  715314.56  3226980.39  29.153150  113.213603  -23.8795  -23.7128
    90  12283   5227  712804.56  3226750.39  29.151500  113.187770  -23.1979  -22.1984
    91   9032   5273  680294.56  3226290.39  29.152391  112.853629  -26.4369  -23.5085
    92   8379   5281  673764.56  3226210.39  29.152581  112.786509  -28.1114  -24.0928
    93  10273   5549  692704.56  3223530.39  29.125669  112.980679  -25.3379  -20.3616
    94   3892   5660  628894.56  3222420.39  29.123739  112.324872  -25.4162  -23.1370
    95   3096   5723  620934.56  3221790.39  29.118838  112.243002  -24.2739  -19.9684
    96  10791   5818  697884.56  3220840.39  29.100608  113.033416  -24.8719  -22.2148
    97   5064   5882  640614.56  3220200.39  29.102464  112.445028  -24.2285  -19.8798
    98  10968   5897  699654.56  3220050.39  29.093205  113.051453  -24.6541  -22.0421
    99   8017   5921  670144.56  3219810.39  29.095334  112.748328  -27.5579  -22.7559
   100   8812   5926  678094.56  3219760.39  29.093793  112.829977  -27.1119  -23.2754
   101   3269   6102  622664.56  3218000.39  29.084472  112.260363  -25.7624  -23.5735
   102    152   6122  591494.56  3217800.39  29.085294  111.940120  -25.1505  -18.9715
   103  10032   6175  690294.56  3217270.39  29.069564  112.954853  -25.0983  -21.0818
   104  10913   6237  699104.56  3216650.39  29.062623  113.045199  -24.4657  -22.0471
   105   3415   6273  624124.56  3216290.39  29.068900  112.275171  -25.1525  -24.1601
   106  10593   6418  695904.56  3214840.39  29.046793  113.012029  -24.9174  -22.4280
   107  11131   6426  701284.56  3214760.39  29.045232  113.067240  -24.2039  -21.8989
   108   8279   6517  672764.56  3213850.39  29.041212  112.774318  -26.4457  -23.7959
   109   8106   6625  671034.56  3212770.39  29.031702  112.756392  -26.7206  -23.0826
   110   3884   6630  628814.56  3212720.39  29.036220  112.322931  -23.8275  -22.1602
   111   4466   6660  634634.56  3212420.39  29.032911  112.382653  -23.7929  -21.6790
   112   9617   6685  686144.56  3212170.39  29.024171  112.911392  -25.3084  -22.5483
   113   4592   6760  635894.56  3211420.39  29.023754  112.395468  -24.8180  -23.1951
   114   4111   6839  631084.56  3210630.39  29.017130  112.345994  -24.6459  -22.3777
   115   9668   6882  686654.56  3210200.39  29.006326  112.916299  -25.9404  -23.0559
   116   2854   6903  618514.56  3209990.39  29.012585  112.216881  -26.6234  -22.7715
   117   2363   6927  613604.56  3209750.39  29.010866  112.166451  -24.1866  -19.8418
   118   9258   6940  682554.56  3209620.39  29.001687  112.874130  -26.7444  -21.7298
   119    580   7018  595774.56  3208840.39  29.004118  111.983326  -23.5639  -18.1260
   120   3556   7131  625534.56  3207710.39  28.991339  112.288691  -24.8471  -20.4453
   121  10101   7173  690984.56  3207290.39  28.979434  112.960236  -25.2095  -22.7486
   122   7067   7178  660644.56  3207240.39  28.983162  112.648940  -27.4541  -20.5024
   123  10121   7185  691184.56  3207170.39  28.978322  112.962267  -25.5347  -21.8836
   124   4876   7202  638734.56  3207000.39  28.983566  112.424077  -23.3505  -20.0799
   125   7471   7216  664684.56  3206860.39  28.979219  112.690339  -26.7472  -22.0845
   126   1309   7267  603064.56  3206350.39  28.981079  112.057934  -25.4796  -20.1047
   127   7781   7328  667784.56  3205740.39  28.968710  112.721978  -26.4788  -22.2190
   128   6017   7350  650144.56  3205520.39  28.968921  112.540966  -24.3210  -21.1208
   129   3970   7370  629674.56  3205320.39  28.969359  112.330906  -24.7751  -23.4161
   130    769   7409  597664.56  3204930.39  28.968689  112.002388  -26.4887  -22.3901
   131    961   7442  599584.56  3204600.39  28.965562  112.022062  -25.8307  -21.4256
   132   5457   7471  644544.56  3204310.39  28.958649  112.483353  -25.6746  -22.0939
   133   5084   7494  640814.56  3204080.39  28.956990  112.445056  -24.9504  -20.7023
   134   1042   7612  600394.56  3202900.39  28.950157  112.030222  -25.9975  -23.0970
   135   9288   7749  682854.56  3201530.39  28.928663  112.875892  -26.4045  -20.7979
   136   9055   7777  680524.56  3201250.39  28.926468  112.851954  -27.3416  -21.5633
   137   5507   7800  645044.56  3201020.39  28.928907  112.488058  -26.0610  -20.4570
   138   1005   7807  600024.56  3200950.39  28.932588  112.026252  -25.7496  -21.5558
   139   1702   7922  606994.56  3199800.39  28.921646  112.097645  -25.9600  -21.0782
   140   3123   7939  621204.56  3199630.39  28.918845  112.243378  -25.0843  -20.7408
   141   8639   8073  676364.56  3198290.39  28.900344  112.808832  -27.5243  -21.7747
   142   7956   8086  669534.56  3198160.39  28.900093  112.738790  -25.0450  -21.3923
   143   3715   8145  627124.56  3197570.39  28.899681  112.303864  -25.6398  -22.0991
   144   3396   8265  623934.56  3196370.39  28.889165  112.271020  -24.7504  -23.6270
   145   8688   8356  676854.56  3195460.39  28.874745  112.813412  -26.5037  -21.9819
   146   8014   8410  670114.56  3194920.39  28.870785  112.744247  -26.0973  -20.2070
   147   6967   8513  659644.56  3193890.39  28.862839  112.636786  -26.9944  -23.1506
   148   8990   8526  679874.56  3193760.39  28.858989  112.844094  -26.0533  -23.4263
   149   9298   8593  682954.56  3193090.39  28.852509  112.875548  -26.1062  -22.0503
   150   3302   8653  622994.56  3192490.39  28.854243  112.260959  -25.5163  -23.0184
   151  11145   8659  701424.56  3192430.39  28.843790  113.064678  -24.5681  -21.6618
   152   8054   8722  670514.56  3191800.39  28.842584  112.747876  -27.6175  -21.4164
   153   6166   8771  651634.56  3191310.39  28.840532  112.554342  -26.2294  -21.6221
   154   7711   8779  667084.56  3191230.39  28.837892  112.712645  -27.4468  -23.5635
   155   2603   8792  616004.56  3191100.39  28.842350  112.189167  -25.9880  -21.3537
   156  11315   8793  703124.56  3191090.39  28.831435  113.081853  -23.7652  -21.4658
   157   4680   8824  636774.56  3190780.39  28.837418  112.401993  -24.5075  -22.8117
   158   7012   8836  660094.56  3190660.39  28.833640  112.640941  -28.3154  -23.6915
   159   9419   8853  684164.56  3190490.39  28.828881  112.887523  -26.7747  -23.1115
   160   3011   8876  620084.56  3190260.39  28.834395  112.230894  -26.2982  -21.1055
   161   8688   8937  676854.56  3189650.39  28.822330  112.812502  -27.4654  -24.8114
   162   4343   9000  633404.56  3189020.39  28.821891  112.367250  -23.7197  -22.6308
   163   2650   9023  616474.56  3188790.39  28.821462  112.193746  -25.9217  -20.5827
   164   4741   9027  637384.56  3188750.39  28.819035  112.407998  -24.0028  -23.0331
   165   8129   9028  671264.56  3188740.39  28.814877  112.755098  -28.0764  -25.2810
   166   5996   9126  649934.56  3187760.39  28.808700  112.536450  -26.1602  -22.1147
   167  12532   9161  715294.56  3187410.39  28.796261  113.205812  -23.2894  -21.8356
   168   7237   9175  662344.56  3187270.39  28.802772  112.663509  -28.3847  -25.9114
   169   5741   9185  647384.56  3187170.39  28.803671  112.510250  -25.7679  -21.6012
   170   8441   9187  674384.56  3187150.39  28.800113  112.786814  -27.8481  -25.5743
   171   8612   9218  676094.56  3186840.39  28.797083  112.804280  -28.1029  -22.7537
   172   7629   9247  666264.56  3186550.39  28.795775  112.703556  -28.1716  -25.5478
   173   8580   9273  675774.56  3186290.39  28.792165  112.800917  -27.7777  -23.8267
   174   5195   9293  641924.56  3186090.39  28.794540  112.454181  -23.9670  -22.9127
   175   3022   9302  620194.56  3186000.39  28.795942  112.231569  -24.3155  -23.6502
   176   7348   9331  663454.56  3185710.39  28.788556  112.674654  -27.8102  -24.0557
   177   1939   9372  609364.56  3185300.39  28.790591  112.120550  -26.2049  -22.4413
   178   8323   9398  673204.56  3185040.39  28.781236  112.774405  -28.4609  -24.5766
   179   3447   9494  624444.56  3184080.39  28.778212  112.274897  -25.5157  -21.6641
   180   5149   9521  641464.56  3183810.39  28.774017  112.449185  -23.9392  -22.3542
   181   8528   9606  675254.56  3182960.39  28.762193  112.795077  -28.2261  -21.9134
   182   9470   9627  684674.56  3182750.39  28.758983  112.891487  -26.6491  -22.7701
   183   8574   9799  675714.56  3181030.39  28.744718  112.799488  -26.8058  -22.3942
   184   3472   9813  624694.56  3180890.39  28.749401  112.277107  -25.9053  -21.4873
   185   5056  10008  640534.56  3178940.39  28.730175  112.439057  -24.0338  -22.0811
   186   6209  10016  652064.56  3178860.39  28.728145  112.557078  -25.8974  -20.4345
   187   3976  10026  629734.56  3178760.39  28.729682  112.328472  -23.6215  -21.8639
   188   9088  10166  680854.56  3177360.39  28.710898  112.851521  -26.5872  -20.3662
   189  11378  10222  703754.56  3176800.39  28.702436  113.085741  -24.1111  -21.3050
   190   5845  10408  648424.56  3174940.39  28.693199  112.519306  -25.7685  -20.8770
   191   4136  10410  631334.56  3174920.39  28.694869  112.344409  -23.9676  -20.1962
   192   7851  10411  668484.56  3174910.39  28.690467  112.724568  -27.3565  -21.8299
   193   7999  10446  669964.56  3174560.39  28.687116  112.739659  -24.7159  -22.9111
   194   9403  10623  684004.56  3172790.39  28.669225  112.883017  -26.1961  -21.7032
   195   7664  10800  666614.56  3171020.39  28.655613  112.704865  -27.1537  -21.8129
   196   5818  10863  648154.56  3170390.39  28.652174  112.515951  -24.9023  -21.9612
   197   9239  10982  682364.56  3169200.39  28.637069  112.865668  -27.3456  -23.2404
   198   8483  10998  674804.56  3169040.39  28.636669  112.788333  -27.5303  -21.6665
   199   4753  11082  637504.56  3168200.39  28.633588  112.406742  -24.4913  -22.3838
   200   5270  11425  642674.56  3164770.39  28.602078  112.459192  -24.0283  -20.6671

     1   2714      4  617114.56  3278980.39  29.635247  112.209834  -15.0242   -8.2354
     2  12522     12  715194.56  3278900.39  29.621420  113.222529  -12.7101   -5.7857
     3   1158     29  601554.56  3278730.39  29.634360  112.049095  -17.9725  -11.9357
     4  11384     30  703814.56  3278720.39  29.621713  113.105031  -15.8527  -12.1220
     5  12689     38  716864.56  3278640.39  29.618785  113.239714  -17.3231  -11.7803
     6  12064     87  710614.56  3278150.39  29.615440  113.175110  -21.8206  -16.2376
     7  11640    198  706374.56  3277040.39  29.606139  113.131137  -14.6383   -8.9910
     8  12736    229  717334.56  3276730.39  29.601478  113.244184  -15.1549   -8.9276
     9   8233    254  672304.56  3276480.39  29.606271  112.779378  -17.1615  -11.0696
    10   5438    271  644354.56  3276310.39  29.608294  112.490807  -15.0792   -9.0307
    11   2477    292  614744.56  3276100.39  29.609482  112.185052  -17.3632  -11.9344
    12  10436    316  694334.56  3275860.39  29.597434  113.006660  -19.2823  -11.8985
    13  11316    400  703134.56  3275020.39  29.588454  113.097321  -16.9163  -10.0577
    14   4707    431  637044.56  3274710.39  29.594684  112.415131  -15.0483   -9.3349
    15   9346    469  683434.56  3274330.39  29.585287  112.893903  -18.8477  -11.1404
    16  12567    520  715644.56  3273820.39  29.575529  113.226167  -15.2375   -9.4132
    17   7127    522  661244.56  3273800.39  29.583576  112.664806  -18.4377  -10.5949
    18   7423    524  664204.56  3273780.39  29.583009  112.695353  -15.7337  -10.4958
    19    889    526  598864.56  3273760.39  29.589729  112.020858  -17.4095  -10.9635
    20   9375    628  683724.56  3272740.39  29.570902  112.896628  -18.1266  -12.1618
    21   8150    639  671474.56  3272630.39  29.571655  112.770203  -18.5999  -11.0813
    22  11732    660  707294.56  3272420.39  29.564319  113.139752  -15.0329   -7.1575
    23   9267    701  682644.56  3272010.39  29.564476  112.885362  -19.9341  -11.7586
    24    809    707  598064.56  3271950.39  29.573460  112.012435  -17.2590  -11.3767
    25   5994    718  649914.56  3271840.39  29.567308  112.547594  -17.5797   -9.9508
    26  12327    737  713244.56  3271650.39  29.556371  113.200982  -15.8732   -8.6401
    27   7680    743  666774.56  3271590.39  29.562911  112.721543  -15.4826   -8.0738
    28   5464    744  644614.56  3271580.39  29.565589  112.492863  -22.6200  -13.6746
    29   4448    808  634454.56  3270940.39  29.560952  112.387928  -19.9947  -11.9728
    30   2714    817  617114.56  3270850.39  29.561889  112.208959  -16.4020  -10.6233
    31   1473    837  604704.56  3270650.39  29.561189  112.080853  -17.7191  -10.3184
    32   9853    890  688504.56  3270120.39  29.546556  112.945497  -12.9078   -7.1526
    33   1761    894  607584.56  3270080.39  29.555800  112.110522  -18.5846  -11.7489
    34   9618    998  686154.56  3269040.39  29.537167  112.921070  -14.3494   -7.7064
    35   8742   1003  677394.56  3268990.39  29.537992  112.830700  -19.4212   -7.9128
    36   4659   1016  636564.56  3268860.39  29.541956  112.409443  -15.5644   -8.9895
    37   1788   1043  607854.56  3268590.39  29.542332  112.113161  -16.6946   -9.1238
    38    569   1072  595664.56  3268300.39  29.540709  111.987340  -16.2120  -10.1946
    39   3145   1091  621424.56  3268110.39  29.536754  112.253137  -16.6408  -10.3248
    40   3579   1118  625764.56  3267840.39  29.533888  112.297886  -19.1111  -12.5468
    41    337   1132  593344.56  3267700.39  29.535470  111.963347  -16.1307   -9.3535
    42   2511   1145  615084.56  3267570.39  29.532482  112.187661  -19.2598  -11.4899
    43   5343   1181  643404.56  3267210.39  29.526302  112.479801  -20.6747  -13.8707
    44   6425   1243  654224.56  3266590.39  29.519418  112.591331  -17.2868   -9.8388
    45   5646   1309  646434.56  3265930.39  29.514402  112.510887  -16.5183  -10.1486
    46   6575   1311  655724.56  3265910.39  29.513097  112.606706  -17.9065   -9.9238
    47   4540   1319  635374.56  3265830.39  29.514747  112.396789  -16.5860   -9.2942
    48   4292   1335  632894.56  3265670.39  29.513570  112.371187  -21.0564  -11.4786
    49  12359   1335  713564.56  3265670.39  29.502386  113.203113  -16.9126   -9.9524
    50  11942   1368  709394.56  3265340.39  29.500115  113.160058  -15.1882   -7.9609
    51   1835   1377  608324.56  3265250.39  29.512152  112.117680  -18.8354   -9.6623
    52  11518   1381  705154.56  3265210.39  29.499646  113.116320  -18.5941  -11.0256
    53   4026   1431  630234.56  3264710.39  29.505188  112.343633  -18.0003   -9.5218
    54   7588   1438  665854.56  3264640.39  29.500337  112.710993  -15.7045   -8.4529
    55  10695   1439  696924.56  3264630.39  29.495738  113.031363  -16.1074   -7.2798
    56  10027   1468  690244.56  3264340.39  29.494157  112.962439  -14.6799   -7.1996
    57   6907   1511  659044.56  3263910.39  29.494636  112.640658  -17.8632  -10.7070
    58   1495   1548  604924.56  3263540.39  29.497012  112.082440  -17.7483  -10.4027
    59   6208   1563  652054.56  3263390.39  29.490814  112.568502  -15.9543   -9.3902
    60   4102   1589  630994.56  3263130.39  29.490853  112.351283  -17.4753  -11.0267
    61  11138   1620  701354.56  3262820.39  29.478707  113.076702  -17.0828  -11.5604
    62   5464   1625  644614.56  3262770.39  29.486103  112.491696  -18.9850  -11.1483
    63   1746   1682  607434.56  3262200.39  29.484707  112.108199  -17.3181  -11.1479
    64  10482   1758  694794.56  3261440.39  29.467299  113.008834  -14.2183   -6.8276
    65   4980   1826  639774.56  3260760.39  29.468519  112.441528  -19.1108   -9.1576
    66   3355   1847  623524.56  3260550.39  29.468333  112.273951  -20.0981  -13.7575
    67   9970   1851  689674.56  3260510.39  29.459696  112.955899   -9.5035   -0.6395
    68   4761   1879  637584.56  3260230.39  29.463979  112.418881  -16.5930   -9.0871
    69   3312   1943  623094.56  3259590.39  29.459714  112.269409  -18.7342  -13.3320
    70   4522   1980  635194.56  3259220.39  29.455127  112.394115  -15.8550   -9.2654
    71   9636   1999  686334.56  3259030.39  29.446848  112.921222  -18.1296   -9.2833
    72   8592   2075  675894.56  3258270.39  29.441502  112.813503  -14.7853   -4.1758
    73   3133   2123  621304.56  3257790.39  29.443647  112.250754  -16.7395  -10.3964
    74   8140   2162  671374.56  3257400.39  29.434280  112.766784  -19.0895  -10.0626
    75   4520   2210  635174.56  3256920.39  29.434377  112.393625  -17.0327  -10.2882
    76   5477   2223  644744.56  3256790.39  29.432135  112.492246  -16.6344  -11.0913
    77   8373   2226  673704.56  3256760.39  29.428186  112.790694  -14.0969   -7.1704
    78   4065   2239  630624.56  3256630.39  29.432243  112.346692  -16.3367   -9.7831
    79  10632   2245  696294.56  3256570.39  29.423138  113.023423  -12.8487   -6.4360
    80   5219   2263  642164.56  3256390.39  29.428821  112.465603  -17.2772  -11.6257
    81   3885   2298  628824.56  3256040.39  29.427106  112.328070  -20.8584  -11.7823
    82   2068   2300  610654.56  3256020.39  29.428661  112.140784  -14.6716   -9.9396
    83  10373   2317  693704.56  3255850.39  29.417047  112.996612  -19.1968  -13.0437
    84   4138   2346  631354.56  3255560.39  29.422512  112.354088  -18.9266  -11.7366
    85   4221   2387  632184.56  3255150.39  29.418725  112.362593  -19.0661   -8.5894
    86   5333   2409  643304.56  3254930.39  29.415519  112.477162  -16.3438  -10.7797
    87  10369   2459  693664.56  3254430.39  29.404245  112.995949  -15.6215   -9.0530
    88   5994   2490  649914.56  3254120.39  29.407438  112.545166  -15.3646   -8.9141
    89   3071   2498  620684.56  3254040.39  29.409869  112.243950  -15.2985  -10.6430
    90   3080   2511  620774.56  3253910.39  29.408687  112.244864  -17.9611   -9.8547
    91   6522   2536  655194.56  3253660.39  29.402646  112.599505  -19.0384  -10.2212
    92   3561   2540  625584.56  3253620.39  29.405598  112.294398  -13.0396   -9.9837
    93   2637   2559  616344.56  3253430.39  29.404775  112.199160  -17.0021   -9.9138
    94   4599   2561  635964.56  3253410.39  29.402622  112.401333  -16.8268  -13.3812
    95   5928   2614  649254.56  3252880.39  29.396330  112.538197  -14.3000   -8.5331
    96   2458   2621  614554.56  3252810.39  29.399345  112.180649  -16.3345   -5.7981
    97  12173   2637  711704.56  3252650.39  29.385277  113.181424  -10.7880   -6.4273
    98   2992   2645  619894.56  3252570.39  29.396681  112.235649  -21.8897  -10.5949
    99   1800   2688  607974.56  3252140.39  29.393883  112.112778  -18.5592  -10.7122
   100   4650   2756  636474.56  3251460.39  29.384972  112.406346  -12.5295  -10.3687
   101   5658   2758  646554.56  3251440.39  29.383656  112.510187  -18.4813  -11.1674
   102  11985   2887  709824.56  3250150.39  29.363045  113.161587  -14.5249   -7.4617
   103   5583   2908  645804.56  3249940.39  29.370209  112.502262  -20.2665  -10.9857
   104   5678   2922  646754.56  3249800.39  29.368836  112.512029  -17.3168  -11.4458
   105   1768   2927  607654.56  3249750.39  29.372343  112.109246  -19.5990  -11.1815
   106   9383   2938  683804.56  3249640.39  29.362520  112.893577  -16.1445   -9.5946
   107   5587   2949  645844.56  3249530.39  29.366506  112.502620  -19.0148  -10.7254
   108   2967   2959  619644.56  3249430.39  29.368371  112.232731  -19.2654  -11.2943
   109  12654   2978  716514.56  3249240.39  29.353704  113.230285  -14.6233   -7.3125
   110   7263   2986  662604.56  3249160.39  29.361111  112.675184  -18.4339   -8.8938
   111   3063   3032  620604.56  3248700.39  29.361692  112.242540  -14.4475   -8.6417
   112   9382   3069  683794.56  3248330.39  29.350704  112.893255  -15.1538   -4.0323
   113   7485   3109  664824.56  3247930.39  29.349725  112.697862  -20.1736  -11.0914
   114   5834   3136  648314.56  3247660.39  29.349345  112.527809  -16.9429  -11.1360
   115   3151   3137  621484.56  3247650.39  29.352133  112.251489  -15.8753   -8.6858
   116    819   3153  598164.56  3247490.39  29.352726  112.011275  -17.0397  -11.2938
   117   1540   3168  605374.56  3247340.39  29.350789  112.085527  -16.5135   -9.8130
   118   1034   3183  600314.56  3247190.39  29.349850  112.033394  -18.0484   -7.5554
   119   8117   3212  671144.56  3246900.39  29.339589  112.762780  -17.8773  -10.2127
   120   7071   3226  660684.56  3246760.39  29.339706  112.655060  -22.0969  -14.5658
   121   2055   3329  610524.56  3245730.39  29.335819  112.138410  -18.7418  -11.2239
   122  12663   3372  716604.56  3245300.39  29.318155  113.230438  -15.1554   -7.7737
   123  11178   3378  701754.56  3245240.39  29.320081  113.077598  -18.1283  -14.3492
   124    922   3397  599194.56  3245050.39  29.330627  112.021665  -16.9522   -9.8656
   125   8998   3399  679954.56  3245030.39  29.321491  112.853179  -17.4164  -10.9035
   126  12163   3405  711604.56  3244970.39  29.316029  113.178919  -16.2259   -8.5229
   127   6292   3442  652894.56  3244600.39  29.321189  112.574549  -16.6728  -11.4336
   128   9021   3549  680184.56  3243530.39  29.307927  112.855301  -17.9525  -12.9676
   129   3649   3551  626464.56  3243510.39  29.314286  112.302305  -19.5032   -9.8270
   130   8909   3582  679064.56  3243200.39  29.305110  112.843720  -17.5185  -11.1139
   131   6999   3602  659964.56  3243000.39  29.305875  112.647102  -15.4905   -8.8784
   132  12323   3647  713204.56  3242550.39  29.293933  113.194917  -13.8362   -8.5119
   133   9088   3689  680854.56  3242130.39  29.295202  112.861968  -14.9128   -2.9488
   134  12055   3724  710524.56  3241780.39  29.287439  113.167197  -14.2977   -7.1039
   135   8674   3744  676714.56  3241580.39  29.290827  112.819275  -14.6242   -5.7620
   136   2656   3747  616534.56  3241550.39  29.297558  112.199861  -14.2104   -8.3803
   137   2766   3748  617634.56  3241540.39  29.297366  112.211183  -20.1591  -11.2984
   138   1429   3788  604264.56  3241140.39  29.294933  112.073507  -15.5965   -9.2442
   139   3033   3827  620304.56  3240750.39  29.289985  112.238583  -20.8020  -11.9967
   140   6219   3867  652164.56  3240350.39  29.282933  112.566448  -19.8128   -9.9390
   141   8467   3869  674644.56  3240330.39  29.279839  112.797775  -18.7173   -9.7331
   142  11718   3872  707154.56  3240300.39  29.274649  113.132248  -15.6053  -11.9849
   143   7660   3877  666574.56  3240250.39  29.280210  112.714723  -16.8865  -11.2020
   144   5350   3884  643474.56  3240180.39  29.282418  112.476993  -17.8676  -11.1159
   145   6348   3898  653454.56  3240040.39  29.279980  112.579681   -7.5172   -3.9124
   146  11723   3931  707204.56  3239710.39  29.269319  113.132652  -16.0160   -8.6198
   147   7020   3947  660174.56  3239550.39  29.274723  112.648763  -20.3515  -12.8605
   148   7024   3966  660214.56  3239360.39  29.273004  112.649147  -16.7566   -9.7388
   149    782   3981  597794.56  3239210.39  29.278035  112.006730  -17.6049  -11.5141
   150  12164   4054  711614.56  3238480.39  29.257494  113.177780  -15.9513   -9.7785
   151   5471   4141  644684.56  3237610.39  29.259092  112.489109  -13.5286   -7.5556
   152   6724   4176  657214.56  3237260.39  29.254435  112.617979  -18.3770  -10.9234
   153   6142   4184  651394.56  3237180.39  29.254425  112.558090  -16.8399  -10.7072
   154  12120   4193  711174.56  3237090.39  29.245031  113.172989  -20.5027  -14.2366
   155   1859   4195  608564.56  3237070.39  29.257843  112.117374  -18.6625   -9.7459
   156   8090   4245  670874.56  3236570.39  29.246436  112.758402  -16.9967  -11.3555
   157   7671   4267  666684.56  3236350.39  29.245011  112.715268  -18.8835  -10.8325
   158   2407   4295  614044.56  3236070.39  29.248336  112.173663  -17.8436  -10.0516
   159   3960   4306  629574.56  3235960.39  29.245845  112.333439  -15.8521   -8.2237
   160  12699   4420  716964.56  3234820.39  29.223577  113.232087  -14.7299   -8.4907
   161   2170   4439  611674.56  3234630.39  29.235554  112.149131  -17.1410  -10.3920
   162   1153   4448  601504.56  3234540.39  29.235600  112.044489  -17.5137  -10.3925
   163   2888   4472  618854.56  3234300.39  29.231921  112.222965  -16.6863   -9.4608
   164  11891   4522  708884.56  3233800.39  29.215738  113.148819  -12.6730   -6.8783
   165   7411   4552  664084.56  3233500.39  29.219640  112.688100  -21.7947  -12.1122
   166    901   4605  598984.56  3232970.39  29.221631  112.018421  -22.8399  -12.1730
   167   4971   4636  639684.56  3232660.39  29.214992  112.437038  -13.3327   -9.3268
   168   2104   4652  611014.56  3232500.39  29.216391  112.142128  -20.4464   -9.4888
   169   3307   4718  623044.56  3231840.39  29.209322  112.265796  -15.0840   -9.9667
   170   7979   4753  669764.56  3231490.39  29.200756  112.746206  -18.8250   -7.0457
   171   7156   4757  661534.56  3231450.39  29.201473  112.661576  -20.8163   -8.8615
   172   1418   4812  604154.56  3230900.39  29.202536  112.071412  -18.3514  -11.7031
   173   2084   4950  610814.56  3229520.39  29.189517  112.139773  -15.9647  -10.0937
   174    729   5013  597264.56  3228890.39  29.184946  112.000369  -16.5649   -9.4778
   175  11762   5044  707594.56  3228580.39  29.168869  113.134580  -21.3488  -15.7644
   176   3530   5082  625274.56  3228200.39  29.176258  112.288322  -20.6146  -12.9673
   177   1474   5127  604714.56  3227750.39  29.174064  112.076874  -17.4972   -9.8251
   178   9156   5129  681534.56  3227730.39  29.165204  112.866607  -22.3465  -15.9536
   179   4167   5165  631644.56  3227370.39  29.168122  112.353718  -15.4932   -8.7538
   180  11178   5268  701754.56  3226340.39  29.149608  113.074158  -15.6581   -8.5745
   181   9732   5426  687294.56  3224760.39  29.137574  112.925307  -16.7598   -5.6593
   182  11412   5456  704094.56  3224460.39  29.132277  113.097857  -18.3287  -10.7394
   183   1618   5459  606154.56  3224430.39  29.143984  112.091364  -15.4147   -8.1254
   184   2365   5496  613624.56  3224060.39  29.139998  112.168112  -14.1089   -8.3329
   185   1942   5557  609394.56  3223450.39  29.134865  112.124573  -19.1157   -9.3807
   186   4784   5565  637814.56  3223370.39  29.131374  112.416653  -20.0027   -9.4724
   187   2439   5578  614364.56  3223240.39  29.132532  112.175634  -14.3625   -8.6835
   188  10631   5579  696284.56  3223230.39  29.122414  113.017404  -18.7354  -10.0559
   189  10392   5627  693894.56  3222750.39  29.118452  112.992769  -18.3610   -8.0182
   190   4526   5656  635234.56  3222460.39  29.123441  112.390029  -19.5583  -11.4594
   191   9492   5657  684894.56  3222450.39  29.117088  112.900264  -21.8963  -14.6770
   192   7625   5689  666224.56  3222130.39  29.116783  112.708409  -15.4222   -4.5791
   193  11072   5706  700694.56  3221960.39  29.110269  113.062477  -14.7631   -8.6263
   194   9755   5721  687524.56  3221810.39  29.110929  112.927173  -15.5453   -4.7999
   195   5631   5728  646284.56  3221740.39  29.115719  112.503482  -19.7290  -11.8388
   196  12013   5806  710104.56  3220960.39  29.099728  113.158937  -17.3688  -12.2798
   197   1812   5809  608094.56  3220930.39  29.112236  112.110967  -15.7771   -6.0000
   198   2605   5812  616024.56  3220900.39  29.111265  112.192452  -19.8697  -10.6111
   199  12208   5848  712054.56  3220540.39  29.095616  113.178883  -15.3142   -9.6819
   200   4748   5849  637454.56  3220530.39  29.105788  112.412604  -14.2299  -10.0439
   201   1791   5890  607884.56  3220120.39  29.104944  112.108730  -17.1440   -8.9951
   202   9582   5934  685794.56  3219680.39  29.091969  112.909048  -20.9815  -13.0736
   203  10889   5962  698864.56  3219400.39  29.087466  113.043225  -16.0786   -8.5967
   204   5315   5978  643124.56  3219240.39  29.093522  112.470692  -17.9142  -12.8762
   205   7877   5987  668744.56  3219150.39  29.089566  112.733848  -16.7964  -11.6453
   206    508   6039  595054.56  3218630.39  29.092523  111.976766  -11.1019   -9.0939
   207   5840   6070  648374.56  3218320.39  29.084619  112.524502  -19.3263   -9.1674
   208  11095   6135  700924.56  3217670.39  29.071537  113.064067  -15.2745   -8.8003
   209   7564   6158  665614.56  3217440.39  29.074550  112.701445  -17.4805   -9.5792
   210   2761   6160  617584.56  3217420.39  29.079719  112.208115  -19.3123   -8.6990
   211    432   6198  594294.56  3217040.39  29.078230  111.968823  -18.3629  -12.0989
   212    279   6203  592764.56  3216990.39  29.077892  111.953101  -16.5988  -10.6373
   213   6001   6217  649984.56  3216850.39  29.071167  112.540841  -16.2641   -9.9940
   214   5513   6278  645104.56  3216240.39  29.066229  112.490643  -21.6637  -10.0279
   215  11658   6353  706554.56  3215490.39  29.050973  113.121469  -19.7824  -13.2937
   216   4670   6379  636674.56  3215230.39  29.058049  112.403941  -15.1863   -9.0481
   217   8567   6418  675644.56  3214840.39  29.049749  112.804039  -19.2846   -9.4654
   218   4400   6421  633974.56  3214810.39  29.054546  112.376162  -15.7434  -11.3646
   219   3346   6487  623434.56  3214150.39  29.049657  112.267847  -16.5102  -11.2492
   220   4454   6519  634514.56  3213830.39  29.045647  112.381590  -19.4831  -13.8944
   221  12216   6540  712134.56  3213620.39  29.033189  113.178391  -15.4044  -11.4933
   222  10296   6561  692934.56  3213410.39  29.034347  112.981294  -19.5936  -10.4231
   223   8643   6574  676404.56  3213280.39  29.035571  112.811596  -18.9000   -9.2164
   224   1211   6583  602084.56  3213190.39  29.042885  112.048499  -17.3418   -9.7762
   225   2910   6584  619074.56  3213180.39  29.041319  112.222969  -14.5721   -8.0437
   226  12373   6597  713704.56  3213050.39  29.027785  113.194395  -15.1597  -10.2312
   227  12592   6609  715894.56  3212930.39  29.026334  113.216845  -14.9482   -8.3437
   228   7487   6638  664844.56  3212640.39  29.031345  112.692830  -19.7946   -6.3313
   229    357   6642  593544.56  3212600.39  29.038216  111.960747  -18.7979  -11.7476
   230  12740   6646  717374.56  3212560.39  29.022745  113.231961  -16.1818  -10.9169
   231   1030   6653  600274.56  3212490.39  29.036712  112.029848  -18.8901  -10.4579
   232  12644   6695  716414.56  3212070.39  29.018489  113.222015  -13.5826   -9.0496
   233   7922   6721  669194.56  3211810.39  29.023287  112.737359  -19.3217   -8.8180
   234   4362   6810  633594.56  3210920.39  29.019486  112.371796  -21.2557   -8.7187
   235   3978   6837  629754.56  3210650.39  29.017446  112.332343  -15.9043   -9.9333
   236  11990   6840  709874.56  3210620.39  29.006504  113.154635  -15.8875  -11.1020
   237  11612   6840  706094.56  3210620.39  29.007121  113.115850  -16.0072  -11.5588
   238  10531   6848  695284.56  3210540.39  29.008100  113.004914  -14.8559   -8.1333
   239   4963   6852  639604.56  3210500.39  29.015052  112.433441  -20.8017   -9.4309
   240   4015   6883  630124.56  3210190.39  29.013258  112.336088  -18.0393  -11.4868
   241   5754   6935  647514.56  3209670.39  29.006672  112.514527  -16.7957   -9.3861
   242   4382   6963  633794.56  3209390.39  29.005659  112.373666  -17.8714   -7.3119
   243   7040   6975  660374.56  3209270.39  29.001511  112.646460  -15.0998   -8.8943
   244  11028   6991  700254.56  3209110.39  28.994431  113.055657  -17.9851  -12.3001
   245  10563   6993  695604.56  3209090.39  28.994972  113.007945  -17.0803  -11.2832
   246  11707   7014  707044.56  3208880.39  28.991273  113.125277  -16.8800  -12.7250
   247   9988   7020  689854.56  3208820.39  28.993405  112.948902  -17.5504   -7.2966
   248   5369   7028  643664.56  3208740.39  28.998720  112.474891  -19.7085   -7.9743
   249  12697   7050  716944.56  3208520.39  28.986381  113.226767  -17.5729  -10.3734
   250   2283   7064  612804.56  3208380.39  28.998574  112.158100  -19.2582   -9.5745
   251  12229   7071  712264.56  3208310.39  28.985274  113.178720  -17.0926   -8.5111
   252   1609   7073  606064.56  3208290.39  28.998340  112.088907  -19.0023  -12.1358
   253   8028   7084  670254.56  3208180.39  28.990397  112.747688  -17.8074   -9.3883
   254   6169   7119  651664.56  3207830.39  28.989584  112.556874  -18.9483  -11.5796
   255   7371   7148  663684.56  3207540.39  28.985482  112.680177  -18.8961   -8.5791
   256   2570   7161  615674.56  3207410.39  28.989564  112.187460  -13.4460  -10.6839
   257  11425   7229  704224.56  3206730.39  28.972334  113.095955  -17.0540   -9.8983
   258   3708   7315  627054.56  3205870.39  28.974585  112.304083  -15.1934   -7.4079
   259   9771   7353  687684.56  3205490.39  28.963686  112.926081  -19.0773   -8.8133
   260   6589   7363  655864.56  3205390.39  28.967063  112.599635  -19.5862   -8.5793
   261  12590   7397  715874.56  3205050.39  28.955266  113.215124  -17.2132  -10.9045
   262    338   7443  593354.56  3204590.39  28.965943  111.958129  -16.4697   -8.9123
   263  10969   7490  699664.56  3204120.39  28.949512  113.048717  -17.6545  -10.5516
   264   6661   7493  656584.56  3204090.39  28.955246  112.606841  -19.1941   -9.2811
   265   5069   7511  640664.56  3203910.39  28.955473  112.443496  -14.5658   -9.1942
   266   6449   7583  654464.56  3203190.39  28.947383  112.584969  -18.6354  -12.3527
   267  10702   7592  696994.56  3203100.39  28.940726  113.021156  -16.4450  -11.4888
   268   3932   7608  629294.56  3202940.39  28.947921  112.326732  -19.1452  -12.6141
   269   9579   7608  685764.56  3202940.39  28.940963  112.905965  -19.0726   -8.6978
   270   3788   7634  627854.56  3202680.39  28.945720  112.311930  -16.9810  -10.3712
   271  11047   7638  700444.56  3202640.39  28.936040  113.056452  -15.5850   -7.9530
   272   5637   7645  646344.56  3202570.39  28.942744  112.501593  -17.0232  -11.8156
   273   3830   7693  628274.56  3202090.39  28.940354  112.316171  -17.1173   -9.5534
   274   7192   7699  661894.56  3202030.39  28.935998  112.661016  -16.9561   -9.1327
   275   4258   7723  632554.56  3201790.39  28.937210  112.360041  -17.7111  -10.8044
   276   8337   7726  673344.56  3201760.39  28.932062  112.778405  -19.3418   -8.7281
   277   7901   7740  668984.56  3201620.39  28.931382  112.733670  -19.6468   -9.1198
   278   1170   7742  601674.56  3201600.39  28.938324  112.043238  -14.4577   -8.4365
   279   8641   7775  676384.56  3201270.39  28.927226  112.809504  -17.5528  -10.6878
   280    470   7786  594674.56  3201160.39  28.934891  111.971386  -15.6475   -9.4117
   281  11496   7791  704934.56  3201110.39  28.921528  113.102213  -15.1700   -9.3715
   282   7733   7827  667304.56  3200750.39  28.923754  112.716311  -16.2320   -9.2943
   283   8695   7858  676924.56  3200440.39  28.919663  112.814911  -21.0372  -10.5625
   284   9456   7935  684534.56  3199670.39  28.911642  112.892814  -18.4969   -9.4263
   285   5551   7985  645484.56  3199170.39  28.912164  112.492332  -14.3330   -7.9068
   286   4827   8014  638244.56  3198880.39  28.910350  112.418050  -16.5778   -9.0044
   287   7620   8050  666174.56  3198520.39  28.903782  112.704394  -18.5891   -7.4133
   288   2354   8054  613514.56  3198480.39  28.909172  112.164388  -16.6564   -5.1011
   289    706   8171  597034.56  3197310.39  28.899968  111.995265  -17.1001   -9.5752
   290  12395   8179  713924.56  3197230.39  28.885062  113.193642  -17.6108  -11.3163
   291  12467   8193  714644.56  3197090.39  28.883679  113.200994  -14.5702   -8.0432
   292   8798   8283  677954.56  3196190.39  28.881179  112.824801  -18.9105  -11.7969
   293   7694   8312  666914.56  3195900.39  28.880048  112.711594  -14.6547   -5.1166
   294  12380   8321  713774.56  3195810.39  28.872279  113.191835  -15.0275   -9.5945
   295    986   8343  599834.56  3195590.39  28.884231  112.023828  -17.2433   -8.9748
   296   2103   8352  611004.56  3195500.39  28.882500  112.138353  -17.6781  -13.0058
   297   7638   8356  666354.56  3195460.39  28.876151  112.705789  -16.7590   -9.9971
   298   4650   8363  636474.56  3195390.39  28.879048  112.399476  -15.4421   -6.6723
   299   5082   8370  640794.56  3195320.39  28.877949  112.443755  -16.8651   -9.8560
   300  11525   8433  705224.56  3194690.39  28.863574  113.104018  -14.7821   -8.1828
   301   6846   8480  658434.56  3194220.39  28.865966  112.624431  -13.7249   -8.3203
   302   4415   8485  634124.56  3194170.39  28.868288  112.375239  -15.5242   -9.9716
   303    272   8527  592694.56  3193750.39  28.868161  111.950463  -15.4921   -4.4893
   304  11894   8545  708914.56  3193570.39  28.852876  113.141620  -17.1705  -11.5470
   305   8798   8607  677954.56  3192950.39  28.851949  112.824290  -17.7153   -9.0330
   306   8767   8631  677644.56  3192710.39  28.849827  112.821076  -13.2095   -8.2867
   307   8067   8661  670644.56  3192410.39  28.848070  112.749300  -15.3331   -6.4961
   308    688   8671  596854.56  3192310.39  28.854858  111.992990  -18.5114  -10.2352
   309   9717   8671  687144.56  3192310.39  28.844868  112.918353  -17.2989   -8.6619
   310    947   8684  599444.56  3192180.39  28.853487  112.019529  -16.6341   -9.0414
   311  12038   8744  710354.56  3191580.39  28.834691  113.156003  -17.0855  -10.9342
   312   6624   8788  656214.56  3191140.39  28.838449  112.601251  -15.1503   -4.0434
   313  12752   8794  717494.56  3191080.39  28.828992  113.229043  -15.9168  -11.6229
   314  10104   8835  691014.56  3190670.39  28.829504  112.957727  -10.4716   19.7231
   315   9527   8840  685244.56  3190620.39  28.829898  112.898609  -16.4935   -8.6002
   316   1843   8857  608404.56  3190450.39  28.837149  112.111209  -18.6182  -10.7280
   317   1573   8898  605704.56  3190040.39  28.833674  112.083498  -18.8113   -8.3064
   318   2410   8904  614074.56  3189980.39  28.832416  112.169273  -15.9414   -9.2785
   319  11480   8925  704774.56  3189770.39  28.819267  113.098516  -13.9215   -7.7799
   320  11155   8968  701524.56  3189340.39  28.815902  113.065152  -10.5491   -5.8652
   321  10132   8970  691294.56  3189320.39  28.817284  112.960367  -17.1241  -10.5359
   322   3230   8977  622274.56  3189250.39  28.825074  112.253228  -17.3345  -12.0376
   323     75   8983  590724.56  3189190.39  28.827148  111.929899  -20.2871  -13.0468
   324   6284   9004  652814.56  3188980.39  28.819368  112.566119  -13.9417   -7.8015
   325    746   9015  597434.56  3188870.39  28.823769  111.998639  -16.6190  -10.9508
   326    544   9041  595414.56  3188610.39  28.821574  111.977916  -20.9532  -14.6787
   327   1929   9045  609264.56  3188570.39  28.820110  112.119842  -18.7422   -9.5501
   328  12416   9078  714134.56  3188240.39  28.803941  113.194091  -16.5858   -9.5502
   329   1447   9081  604444.56  3188210.39  28.817262  112.070416  -22.0191  -14.9636
   330  12122   9138  711194.56  3187640.39  28.799016  113.163873  -15.2273   -6.6266
   331   5782   9143  647794.56  3187590.39  28.807414  112.514505  -16.8325   -5.1663
   332   4394   9189  633914.56  3187130.39  28.804783  112.372252  -15.4310   -7.2782
   333   1137   9223  601344.56  3186790.39  28.804695  112.038522  -22.8933  -13.6016
   334   2399   9237  613964.56  3186650.39  28.802375  112.167810  -16.0399   -9.0497
   335  11190   9270  701874.56  3186320.39  28.788605  113.068198  -18.7658   -9.2178
   336   3761   9285  627584.56  3186170.39  28.796764  112.307294  -15.2847  -11.0974
   337   1759   9313  607564.56  3185890.39  28.796068  112.102167  -14.1780   -9.0870
   338  11445   9342  704424.56  3185600.39  28.781708  113.094179  -19.6513   -8.9484
   339  11148   9368  701454.56  3185340.39  28.779831  113.063724  -13.5132   -7.6373
   340   2038   9383  610354.56  3185190.39  28.789514  112.130682  -13.7783   -9.1681
   341   1394   9418  603914.56  3184840.39  28.786892  112.064676  -17.4047  -11.8929
   342   4778   9486  637754.56  3184160.39  28.777578  112.411231  -15.6084   -9.9139
   343   7815   9535  668124.56  3183670.39  28.769549  112.722180  -20.0476  -10.6110
   344  11788   9537  707854.56  3183650.39  28.763570  113.128940  -16.6530   -8.6848
   345  10404   9555  694014.56  3183470.39  28.764105  112.987226  -16.2461   -9.6166
   346  10826   9581  698234.56  3183210.39  28.761117  113.030383  -17.6578   -9.6845
   347   6837   9666  658344.56  3182360.39  28.758969  112.621850  -21.0658   -7.1358
   348   6331   9710  653284.56  3181920.39  28.755611  112.569979  -18.9836   -8.8769
   349   7128   9751  661254.56  3181510.39  28.750939  112.651525  -19.0985   -9.4649
   350   4215   9754  632124.56  3181480.39  28.753985  112.353256  -18.9943   -7.9995
   351   7206   9756  662034.56  3181460.39  28.750390  112.659503  -20.9384   -7.5876
   352   2419   9784  614164.56  3181180.39  28.752994  112.169308  -14.0453   -7.8816
   353  12425   9817  714224.56  3180850.39  28.737271  113.193617  -15.9727   -9.1893
   354   7668   9832  666654.56  3180700.39  28.742944  112.706691  -21.0529  -10.1220
   355   9771   9856  687684.56  3180460.39  28.737889  112.921923  -14.4938   -7.7261
   356  12466   9911  714634.56  3179910.39  28.728725  113.197636  -14.5389   -7.7274
   357   1857   9913  608544.56  3179890.39  28.741838  112.111633  -14.2584   -7.9340
   358   7720   9936  667174.56  3179660.39  28.733494  112.711862  -19.4617   -9.2012
   359    544   9949  595414.56  3179530.39  28.739628  111.977152  -15.8787   -8.4204
   360  12149   9968  711464.56  3179340.39  28.724107  113.165091  -14.2549   -8.0157
   361   9252   9974  682494.56  3179280.39  28.727989  112.868611  -18.7192   -9.4299
   362   6700   9979  656974.56  3179230.39  28.730896  112.607389  -18.9716   -6.9704
   363  10774  10017  697714.56  3178850.39  28.721867  113.024301  -14.6034   -8.9175
   364  12426  10072  714234.56  3178300.39  28.714269  113.193239  -14.5276   -9.2967
   365  11976  10082  709734.56  3178200.39  28.714106  113.147179  -16.1256  -10.4111
   366  10120  10089  691174.56  3178130.39  28.716357  112.957253  -16.1946   -9.6243
   367   3037  10152  620344.56  3177500.39  28.719222  112.232204  -19.6108  -13.4002
   368   9946  10154  689434.56  3177480.39  28.710750  112.939339  -17.7682  -11.6741
   369   5729  10187  647264.56  3177150.39  28.713273  112.507721  -17.6932   -9.2713
   370   6778  10307  657754.56  3175950.39  28.701206  112.614919  -14.4338   -9.0626
   371  12475  10385  714724.56  3175170.39  28.685956  113.197662  -16.8348  -12.2240
   372    257  10388  592544.56  3175140.39  28.700217  111.947406  -18.6775  -10.4430
   373   3392  10397  623894.56  3175050.39  28.696777  112.268279  -15.2807   -6.6389
   374   9180  10449  681774.56  3174530.39  28.685238  112.860483  -18.6938   -8.8673
   375   9787  10503  687844.56  3173990.39  28.679498  112.922493  -15.8276  -10.6766
   376    331  10524  593284.56  3173780.39  28.687889  111.954869  -14.8581   -7.8870
   377   6457  10536  654544.56  3173660.39  28.680932  112.581758  -17.6587   -9.5281
   378   5270  10539  642674.56  3173630.39  28.682026  112.460299  -17.6617   -7.7249
   379   5882  10624  648794.56  3172780.39  28.673666  112.522810  -16.2047  -11.1539
   380  12698  10643  716954.56  3172590.39  28.662313  113.219981  -16.3130  -11.2707
   381   8498  10699  674954.56  3172030.39  28.663624  112.790325  -19.8312  -12.7298
   382   4082  10719  630794.56  3171830.39  28.667040  112.338527  -16.3060  -10.0156
   383   8638  10728  676354.56  3171740.39  28.660818  112.804601  -19.1632   -7.8507
   384   3565  10790  625624.56  3171120.39  28.661145  112.285552  -17.4259   -9.3546
   385  10366  10802  693634.56  3171000.39  28.651671  112.981215  -16.1719  -12.7155
   386   5934  10813  649314.56  3170890.39  28.656552  112.527883  -17.5998  -11.6096
   387   3709  10846  627064.56  3170560.39  28.655951  112.300222  -17.5255   -9.9341
   388   1270  10852  602674.56  3170500.39  28.657575  112.050678  -18.4023  -10.5540
   389   2820  10898  618174.56  3170040.39  28.652101  112.209216  -16.1441   -8.9488
   390   9605  10947  686024.56  3169550.39  28.639706  112.903151  -19.2740   -7.9191
   391   6966  11002  659634.56  3169000.39  28.638267  112.633185  -16.6935  -10.5237
   392   3819  11042  628164.56  3168600.39  28.638155  112.311256  -14.8610   -9.4643
   393   2605  11093  616024.56  3168090.39  28.634698  112.187022  -14.2115   -8.9086
   394  10371  11178  693684.56  3167240.39  28.617744  112.981089  -16.4807  -10.4719
   395  10466  11192  694634.56  3167100.39  28.616339  112.990777  -19.4392  -12.9835
   396    129  11210  591264.56  3166920.39  28.626121  111.933646  -12.9244   -7.7531
   397  11731  11232  707284.56  3166700.39  28.610770  113.120022  -19.9013  -13.9568
   398   4278  11266  632754.56  3166360.39  28.617479  112.357945  -15.0638   -6.9683
   399   3217  11300  622144.56  3166020.39  28.615455  112.249401  -17.2717   -9.6765
   400  11455  11416  704524.56  3164860.39  28.594610  113.091480  -12.2973   -3.7822
