# Supplementary material for: Monitoring monthly surface water dynamics of Dongting Lake using Sentinel-1 data at 10 m
Source: PeerJ. 2018 Jun 20;6:e4992. doi: 10.7717/peerj.4992 (PMC6015492; doi:10.7717/peerj.4992)
Supplement: Supplemental Information 13 [file peerj-06-4992-s013.txt]

; ENVI Output of ROIs (5.2) [Tue Dec 26 18:43:27 2017]
; Number of ROIs: 2
; File Dimension: 12794 x 11444
;
; ROI name: non_water_sample
; ROI rgb value: {255, 0, 0}
; ROI npts: 400
;
; ROI name: water_sample
; ROI rgb value: {0, 255, 0}
; ROI npts: 200
;   ID      X      Y      Map X       Map Y        Lat         Lon       B13       B14
     1   2714      4  617114.56  3278980.39  29.635247  112.209834  -13.9985   -6.6898
     2  12522     12  715194.56  3278900.39  29.621420  113.222529  -11.6825   -6.3825
     3   1696     53  606934.56  3278490.39  29.631743  112.104640  -14.8918   -7.0136
     4  12064     87  710614.56  3278150.39  29.615440  113.175110  -16.6635  -14.0990
     5   3892     90  628894.56  3278120.39  29.626322  112.331398  -14.2837   -8.0306
     6  12123    102  711204.56  3278000.39  29.613987  113.181171  -16.7092  -10.1620
     7  12078    183  710754.56  3277190.39  29.606758  113.176369  -15.6224  -11.1270
     8   9942    187  689394.56  3277150.39  29.609831  112.955900  -16.6565   -9.3974
     9  11640    198  706374.56  3277040.39  29.606139  113.131137  -13.7165   -8.0726
    10  12736    229  717334.56  3276730.39  29.601478  113.244184  -15.3307   -7.8238
    11   3747    233  627444.56  3276690.39  29.613569  112.316256  -14.1361   -9.8227
    12   8233    254  672304.56  3276480.39  29.606271  112.779378  -15.6530  -10.7942
    13   5438    271  644354.56  3276310.39  29.608294  112.490807  -13.7386   -7.2880
    14  12491    302  714884.56  3276000.39  29.595320  113.218757  -15.1149  -10.4998
    15  11316    400  703134.56  3275020.39  29.588454  113.097321  -15.8802   -9.8111
    16   4707    431  637044.56  3274710.39  29.594684  112.415131  -13.2042   -9.7710
    17    832    449  598294.56  3274530.39  29.596723  112.015043  -12.3312   -6.6281
    18   9346    469  683434.56  3274330.39  29.585287  112.893903  -16.9286  -10.8115
    19   6497    476  654944.56  3274260.39  29.588526  112.599847  -10.4852   -6.1498
    20   7127    522  661244.56  3273800.39  29.583576  112.664806  -15.3730  -10.1777
    21   7423    524  664204.56  3273780.39  29.583009  112.695353  -15.2783   -9.4821
    22    889    526  598864.56  3273760.39  29.589729  112.020858  -14.4957   -9.2732
    23   9375    628  683724.56  3272740.39  29.570902  112.896628  -17.0629   -9.5006
    24   8150    639  671474.56  3272630.39  29.571655  112.770203  -15.9867   -9.9161
    25  11732    660  707294.56  3272420.39  29.564319  113.139752  -15.1675   -8.0769
    26   9267    701  682644.56  3272010.39  29.564476  112.885362  -16.5980  -11.9167
    27   5994    718  649914.56  3271840.39  29.567308  112.547594  -14.1925   -7.6178
    28  12327    737  713244.56  3271650.39  29.556371  113.200982  -13.7651   -6.5598
    29   7680    743  666774.56  3271590.39  29.562911  112.721543  -12.7981   -6.8581
    30   5464    744  644614.56  3271580.39  29.565589  112.492863  -18.6978   -7.8959
    31   4448    808  634454.56  3270940.39  29.560952  112.387928  -16.6430   -8.3434
    32   2714    817  617114.56  3270850.39  29.561889  112.208959  -14.1093  -10.5972
    33  10114    873  691114.56  3270290.39  29.547692  112.972450  -15.3872  -10.9025
    34   9853    890  688504.56  3270120.39  29.546556  112.945497  -12.4405   -8.2237
    35   1761    894  607584.56  3270080.39  29.555800  112.110522  -14.3359   -9.1283
    36   9618    998  686154.56  3269040.39  29.537167  112.921070  -12.8072   -8.2516
    37   8742   1003  677394.56  3268990.39  29.537992  112.830700  -16.5375  -12.1852
    38   4659   1016  636564.56  3268860.39  29.541956  112.409443  -14.4786   -8.9148
    39   1788   1043  607854.56  3268590.39  29.542332  112.113161  -14.7281   -9.0630
    40   3581   1063  625784.56  3268390.39  29.538848  112.298156  -17.5159  -10.3003
    41    569   1072  595664.56  3268300.39  29.540709  111.987340  -15.3184   -7.8473
    42   3145   1091  621424.56  3268110.39  29.536754  112.253137  -14.9262   -7.6464
    43   3579   1118  625764.56  3267840.39  29.533888  112.297886  -16.0935   -9.5499
    44   2511   1145  615084.56  3267570.39  29.532482  112.187661  -13.9764   -8.6808
    45   5343   1181  643404.56  3267210.39  29.526302  112.479801  -15.8817   -9.6703
    46   6425   1243  654224.56  3266590.39  29.519418  112.591331  -14.3279   -7.1946
    47   3588   1313  625854.56  3265890.39  29.516284  112.298590  -16.2245   -9.2819
    48   4540   1319  635374.56  3265830.39  29.514747  112.396789  -20.9360   -8.3561
    49   9977   1319  689744.56  3265830.39  29.507672  112.957543  -17.5058  -11.0951
    50  12359   1335  713564.56  3265670.39  29.502386  113.203113  -16.8142  -11.0184
    51   4292   1335  632894.56  3265670.39  29.513570  112.371187  -14.7005   -7.3661
    52  11942   1368  709394.56  3265340.39  29.500115  113.160058  -14.9824   -6.9248
    53   9853   1373  688504.56  3265290.39  29.502989  112.944663  -13.0714   -8.6850
    54   1835   1377  608324.56  3265250.39  29.512152  112.117680  -16.5843   -9.0383
    55  11518   1381  705154.56  3265210.39  29.499646  113.116320  -15.8382  -11.0814
    56  11983   1429  709804.56  3264730.39  29.494545  113.164168  -13.1883   -8.0526
    57   3089   1433  620864.56  3264690.39  29.505949  112.246980  -17.6227  -10.9259
    58   7588   1438  665854.56  3264640.39  29.500337  112.710993  -14.2080   -6.9019
    59  10695   1439  696924.56  3264630.39  29.495738  113.031363  -13.5456   -8.4686
    60   6208   1563  652054.56  3263390.39  29.490814  112.568502  -14.9413   -7.7432
    61  11669   1565  706664.56  3263370.39  29.482802  113.131541  -14.5606   -9.9847
    62   4102   1589  630994.56  3263130.39  29.490853  112.351283  -15.2165   -8.3044
    63   1118   1614  601154.56  3262880.39  29.491367  112.043492  -14.7962   -9.9235
    64  11138   1620  701354.56  3262820.39  29.478707  113.076702  -13.5383   -7.0458
    65   5464   1625  644614.56  3262770.39  29.486103  112.491696  -15.0390   -7.8887
    66   1388   1656  603854.56  3262460.39  29.487356  112.071301  -13.0424   -6.9733
    67   1751   1681  607484.56  3262210.39  29.484793  112.108716  -15.0192   -8.8697
    68   6308   1736  653054.56  3261660.39  29.475085  112.578572  -14.7978   -9.7168
    69  10482   1758  694794.56  3261440.39  29.467299  113.008834  -13.6949   -6.8554
    70   4980   1826  639774.56  3260760.39  29.468519  112.441528  -13.8628   -8.3676
    71   3355   1847  623524.56  3260550.39  29.468333  112.273951  -16.5834  -10.4137
    72   9970   1851  689674.56  3260510.39  29.459696  112.955899   -9.1673   -2.3186
    73   4761   1879  637584.56  3260230.39  29.463979  112.418881  -21.0013   -8.6498
    74   5756   1889  647534.56  3260130.39  29.461944  112.521451  -16.4662   -9.4483
    75   3312   1943  623094.56  3259590.39  29.459714  112.269409  -18.2247  -10.4636
    76   4522   1980  635194.56  3259220.39  29.455127  112.394115  -18.9722   -6.2697
    77   9636   1999  686334.56  3259030.39  29.446848  112.921222  -17.9335  -11.1312
    78   5957   2024  649544.56  3258780.39  29.449526  112.541989  -13.6074   -6.9076
    79   1558   2036  605554.56  3258660.39  29.452923  112.088468  -16.9477  -10.2833
    80   3133   2123  621304.56  3257790.39  29.443647  112.250754  -17.5046   -7.8975
    81   4520   2210  635174.56  3256920.39  29.434377  112.393625  -16.7226   -8.7755
    82   8373   2226  673704.56  3256760.39  29.428186  112.790694  -13.7523   -7.8151
    83   4065   2239  630624.56  3256630.39  29.432243  112.346692  -14.4456   -8.8733
    84  10632   2245  696294.56  3256570.39  29.423138  113.023423  -12.8288   -5.0314
    85   5219   2263  642164.56  3256390.39  29.428821  112.465603  -16.9349   -7.6608
    86   2055   2292  610524.56  3256100.39  29.429394  112.139452  -16.3188   -7.3131
    87   3885   2298  628824.56  3256040.39  29.427106  112.328070  -17.2458  -10.1445
    88  10373   2317  693704.56  3255850.39  29.417047  112.996612  -18.0000   -9.0345
    89   1919   2332  609164.56  3255700.39  29.425904  112.125394  -14.3262   -8.4585
    90   4138   2346  631354.56  3255560.39  29.422512  112.354088  -13.7538   -9.0707
    91   5994   2490  649914.56  3254120.39  29.407438  112.545166  -13.1621   -5.4009
    92   3071   2498  620684.56  3254040.39  29.409869  112.243950  -14.4479   -8.3585
    93   6522   2536  655194.56  3253660.39  29.402646  112.599505  -14.9142  -10.8542
    94   3561   2540  625584.56  3253620.39  29.405598  112.294398  -12.8338   -6.8163
    95   2637   2559  616344.56  3253430.39  29.404775  112.199160  -14.5836   -8.0109
    96   4599   2561  635964.56  3253410.39  29.402622  112.401333  -16.8253  -10.9526
    97   5928   2614  649254.56  3252880.39  29.396330  112.538197  -14.3676   -6.0210
    98   2458   2621  614554.56  3252810.39  29.399345  112.180649  -13.7500   -4.8144
    99  12173   2637  711704.56  3252650.39  29.385277  113.181424  -11.5362   -6.7740
   100   2986   2641  619834.56  3252610.39  29.397047  112.235035  -18.6659   -8.1992
   101   1800   2688  607974.56  3252140.39  29.393883  112.112778  -14.4337   -7.9629
   102   4650   2756  636474.56  3251460.39  29.384972  112.406346  -13.9442   -6.3475
   103   3391   2799  623884.56  3251030.39  29.382397  112.276588  -17.4102  -11.8970
   104    951   2845  599484.56  3250570.39  29.380417  112.025150  -17.8850   -8.5847
   105   4004   2864  630014.56  3250380.39  29.375913  112.339665  -15.2458   -7.8370
   106  11985   2887  709824.56  3250150.39  29.363045  113.161587  -12.3795   -4.6693
   107   5583   2908  645804.56  3249940.39  29.370209  112.502262  -18.3034   -8.2315
   108   5678   2922  646754.56  3249800.39  29.368836  112.512029  -17.7491  -10.1167
   109   9383   2938  683804.56  3249640.39  29.362520  112.893577  -14.1985   -6.5872
   110   5587   2949  645844.56  3249530.39  29.366506  112.502620  -16.7738   -9.0090
   111  12654   2978  716514.56  3249240.39  29.353704  113.230285  -14.8721   -8.4836
   112   7485   3109  664824.56  3247930.39  29.349725  112.697862  -15.6945   -8.8146
   113   5834   3136  648314.56  3247660.39  29.349345  112.527809  -14.8594   -9.3233
   114   3151   3137  621484.56  3247650.39  29.352133  112.251489  -17.8004   -7.5654
   115    819   3153  598164.56  3247490.39  29.352726  112.011275  -14.4575  -10.3598
   116   1508   3169  605054.56  3247330.39  29.350726  112.082230  -19.7271  -15.8008
   117   6621   3191  656184.56  3247110.39  29.343430  112.608775  -17.0463  -11.5717
   118   8117   3212  671144.56  3246900.39  29.339589  112.762780  -13.3188   -6.6708
   119  11178   3378  701754.56  3245240.39  29.320081  113.077598  -15.8886  -12.5379
   120    922   3397  599194.56  3245050.39  29.330627  112.021665  -16.5859   -7.7114
   121   8998   3399  679954.56  3245030.39  29.321491  112.853179  -13.8281   -8.7184
   122  12163   3405  711604.56  3244970.39  29.316029  113.178919  -16.5938  -10.1075
   123   6292   3442  652894.56  3244600.39  29.321189  112.574549  -15.8917   -8.9851
   124  12111   3483  711084.56  3244190.39  29.309081  113.173419  -17.8430  -13.3182
   125   9021   3549  680184.56  3243530.39  29.307927  112.855301  -16.2877  -10.5641
   126   3649   3551  626464.56  3243510.39  29.314286  112.302305  -16.9035   -7.2549
   127   8909   3582  679064.56  3243200.39  29.305110  112.843720  -14.4916   -8.2189
   128   6999   3602  659964.56  3243000.39  29.305875  112.647102  -15.4379   -7.1468
   129  12323   3647  713204.56  3242550.39  29.293933  113.194917  -12.6442   -7.8269
   130   9088   3689  680854.56  3242130.39  29.295202  112.861968  -19.6939  -11.3165
   131  12571   3717  715684.56  3241850.39  29.287198  113.220296  -14.6000   -8.4889
   132  12055   3724  710524.56  3241780.39  29.287439  113.167197  -12.1261   -6.2543
   133   2766   3748  617634.56  3241540.39  29.297366  112.211183  -17.0329  -11.5208
   134   1429   3788  604264.56  3241140.39  29.294933  112.073507  -14.9587   -9.0862
   135   3276   3827  622734.56  3240750.39  29.289751  112.263596  -18.5178  -10.2308
   136   6219   3867  652164.56  3240350.39  29.282933  112.566448  -19.1010   -7.5874
   137   5350   3884  643474.56  3240180.39  29.282418  112.476993  -16.1935   -7.7346
   138  11723   3931  707204.56  3239710.39  29.269319  113.132652  -15.8986   -7.9957
   139   7024   3966  660214.56  3239360.39  29.273004  112.649147  -15.1971   -7.8160
   140  12164   4054  711614.56  3238480.39  29.257494  113.177780  -14.5309   -9.5132
   141  11354   4123  703514.56  3237790.39  29.252602  113.094341  -16.7780   -9.2252
   142   5518   4146  645154.56  3237560.39  29.258587  112.493939  -18.6263  -13.4310
   143   6724   4176  657214.56  3237260.39  29.254435  112.617979  -14.7329   -8.5031
   144   4107   4183  631044.56  3237190.39  29.256792  112.348709  -16.5697   -8.3740
   145   6142   4184  651394.56  3237180.39  29.254425  112.558090  -13.3229   -7.8127
   146  12120   4193  711174.56  3237090.39  29.245031  113.172989  -19.3477  -14.6764
   147   1859   4195  608564.56  3237070.39  29.257843  112.117374  -15.3875  -10.6273
   148   8090   4245  670874.56  3236570.39  29.246436  112.758402  -10.6994   -7.3554
   149   2407   4295  614044.56  3236070.39  29.248336  112.173663  -17.5100   -9.5903
   150   3960   4306  629574.56  3235960.39  29.245845  112.333439  -16.2546   -6.8043
   151   5352   4362  643494.56  3235400.39  29.239288  112.476579  -15.8596   -9.5123
   152  12098   4389  710954.56  3235130.39  29.227390  113.170354  -16.2933  -11.5508
   153   2170   4439  611674.56  3234630.39  29.235554  112.149131  -16.8216   -7.0321
   154   1153   4448  601504.56  3234540.39  29.235600  112.044489  -15.2604   -8.9781
   155   2888   4472  618854.56  3234300.39  29.231921  112.222965  -15.9936   -6.8201
   156   6712   4508  657094.56  3233940.39  29.224497  112.616274  -14.3842   -9.0178
   157  11891   4522  708884.56  3233800.39  29.215738  113.148819  -11.5855   -6.3222
   158   7411   4552  664084.56  3233500.39  29.219640  112.688100  -18.0141  -10.0386
   159   3307   4718  623044.56  3231840.39  29.209322  112.265796  -14.8694   -9.5611
   160   7156   4757  661534.56  3231450.39  29.201473  112.661576  -17.5208   -9.7225
   161   1418   4812  604154.56  3230900.39  29.202536  112.071412  -15.3764   -8.0991
   162   1737   4929  607344.56  3229730.39  29.191711  112.104108  -18.9986  -10.5854
   163   3148   4994  621454.56  3229080.39  29.184571  112.249141  -14.4440   -7.6745
   164    729   5013  597264.56  3228890.39  29.184946  112.000369  -18.9321   -8.3987
   165   3530   5082  625274.56  3228200.39  29.176258  112.288322  -17.7383  -11.8485
   166   1474   5127  604714.56  3227750.39  29.174064  112.076874  -15.0944  -10.0602
   167   5816   5138  648134.56  3227640.39  29.168737  112.523275  -17.1379   -2.8851
   168   2656   5159  616534.56  3227430.39  29.170144  112.198376  -19.4201   -9.5051
   169   4167   5165  631644.56  3227370.39  29.168122  112.353718  -16.3919   -9.5548
   170    573   5166  595704.56  3227360.39  29.171257  111.984195  -14.3369   -7.6785
   171  11330   5173  703274.56  3227290.39  29.157934  113.089949  -16.1116  -11.6568
   172  12762   5189  717594.56  3227130.39  29.154114  113.237058  -15.2479   -6.5488
   173  11178   5268  701754.56  3226340.39  29.149608  113.074158  -13.5930   -9.0412
   174   2365   5496  613624.56  3224060.39  29.139998  112.168112  -14.1094   -8.1981
   175   4784   5565  637814.56  3223370.39  29.131374  112.416653  -17.8071  -13.7032
   176   2439   5578  614364.56  3223240.39  29.132532  112.175634  -12.7751   -8.2749
   177  10392   5627  693894.56  3222750.39  29.118452  112.992769  -15.0738   -9.5702
   178   7625   5689  666224.56  3222130.39  29.116783  112.708409  -18.5580   -8.2583
   179  11072   5706  700694.56  3221960.39  29.110269  113.062477  -13.0233   -8.3375
   180   5631   5728  646284.56  3221740.39  29.115719  112.503482  -16.8007   -8.7165
   181  11389   5759  703864.56  3221430.39  29.104984  113.094940  -12.9825   -7.1644
   182   1347   5771  603444.56  3221310.39  29.116052  112.063217  -14.2615   -9.0391
   183  11295   5805  702924.56  3220970.39  29.100985  113.085202  -16.3538  -11.8531
   184   2605   5811  616024.56  3220910.39  29.111355  112.192453  -13.5771   -6.4079
   185  12208   5848  712054.56  3220540.39  29.095616  113.178883  -14.8447   -8.9771
   186   2689   5849  616864.56  3220530.39  29.107849  112.201044  -17.6654  -11.0021
   187   4748   5849  637454.56  3220530.39  29.105788  112.412604  -17.3142  -12.1569
   188   1189   5880  601864.56  3220220.39  29.106344  112.046881  -15.9369   -9.6961
   189   9031   5908  680284.56  3219940.39  29.095108  112.852499  -14.7411   -8.7144
   190   9753   5910  687504.56  3219920.39  29.093883  112.926650  -19.1994  -12.6734
   191   3710   5964  627074.56  3219380.39  29.096492  112.305822  -20.9003   -9.5109
   192   7877   5987  668744.56  3219150.39  29.089566  112.733848  -15.6361  -10.5643
   193    508   6039  595054.56  3218630.39  29.092523  111.976766  -14.0645   -9.5307
   194  11924   6041  709214.56  3218610.39  29.078679  113.149357  -14.9306   -8.2470
   195  11095   6135  700924.56  3217670.39  29.071537  113.064067  -13.6632   -7.9904
   196   7564   6158  665614.56  3217440.39  29.074550  112.701445  -17.5912   -9.7567
   197   2761   6160  617584.56  3217420.39  29.079719  112.208115  -17.2983  -12.5375
   198    432   6198  594294.56  3217040.39  29.078230  111.968823  -16.0050   -9.8300
   199   6001   6217  649984.56  3216850.39  29.071167  112.540841  -15.1494   -6.4608
   200   9543   6218  685404.56  3216840.39  29.066407  112.904571  -21.4499  -14.4968
   201   5513   6278  645104.56  3216240.39  29.066229  112.490643  -15.4851   -9.9093
   202  11658   6353  706554.56  3215490.39  29.050973  113.121469  -16.2494   -9.5404
   203   4670   6379  636674.56  3215230.39  29.058049  112.403941  -15.4806   -7.5227
   204   4400   6421  633974.56  3214810.39  29.054546  112.376162  -17.1829   -7.3502
   205   4454   6519  634514.56  3213830.39  29.045647  112.381590  -15.1844   -9.5024
   206  10296   6561  692934.56  3213410.39  29.034347  112.981294  -17.5675  -14.7241
   207   8643   6574  676404.56  3213280.39  29.035571  112.811596  -15.8034  -11.6213
   208   1211   6583  602084.56  3213190.39  29.042885  112.048499  -16.2469  -11.7292
   209   2910   6584  619074.56  3213180.39  29.041319  112.222969  -12.7400   -8.8725
   210   9161   6587  681584.56  3213150.39  29.033670  112.864748  -17.0179   -8.2344
   211  12373   6597  713704.56  3213050.39  29.027785  113.194395  -14.2698   -9.8795
   212  12592   6609  715894.56  3212930.39  29.026334  113.216845  -13.6862   -8.5374
   213   7487   6638  664844.56  3212640.39  29.031345  112.692830  -14.6502   -9.4416
   214    357   6642  593544.56  3212600.39  29.038216  111.960747  -16.6785  -12.7189
   215  12740   6646  717374.56  3212560.39  29.022745  113.231961  -14.9761   -9.1821
   216   1030   6653  600274.56  3212490.39  29.036712  112.029848  -16.4033  -10.8738
   217  12644   6695  716414.56  3212070.39  29.018489  113.222015  -12.8634   -3.3538
   218  10885   6712  698824.56  3211900.39  29.019821  113.041481  -14.9842   -8.9214
   219   7922   6721  669194.56  3211810.39  29.023287  112.737359  -15.7904  -10.4197
   220   2642   6752  616394.56  3211500.39  29.026407  112.195275  -12.8199   -7.5346
   221   7719   6784  667164.56  3211180.39  29.017871  112.716428  -13.0914  -10.6442
   222   4362   6810  633594.56  3210920.39  29.019486  112.371796  -15.4411  -10.9812
   223   3978   6837  629754.56  3210650.39  29.017446  112.332343  -12.9068   -7.4657
   224  11990   6840  709874.56  3210620.39  29.006504  113.154635  -15.3532   -9.6928
   225  11612   6840  706094.56  3210620.39  29.007121  113.115850  -14.7940   -9.0496
   226  10531   6848  695284.56  3210540.39  29.008100  113.004914  -14.1640   -7.5677
   227   4961   6851  639584.56  3210510.39  29.015144  112.433237  -13.9891   -9.3630
   228   4015   6883  630124.56  3210190.39  29.013258  112.336088  -15.4882   -8.1739
   229   7040   6975  660374.56  3209270.39  29.001511  112.646460  -14.5559   -6.2290
   230  11028   6991  700254.56  3209110.39  28.994431  113.055657  -17.6892  -11.1218
   231  10563   6993  695604.56  3209090.39  28.994972  113.007945  -15.2997   -8.7378
   232  11173   7012  701704.56  3208900.39  28.992308  113.070496  -13.5980   -8.8762
   233  11707   7014  707044.56  3208880.39  28.991273  113.125277  -16.3011  -11.6878
   234   9988   7020  689854.56  3208820.39  28.993405  112.948902  -14.3700   -5.2352
   235   1722   7033  607194.56  3208690.39  29.001856  112.100544  -14.0995   -8.6491
   236  12697   7050  716944.56  3208520.39  28.986381  113.226767  -17.1242  -11.4983
   237   2283   7064  612804.56  3208380.39  28.998574  112.158100  -16.1935  -12.2328
   238  12229   7071  712264.56  3208310.39  28.985274  113.178720  -15.3640   -9.3788
   239   1609   7073  606064.56  3208290.39  28.998340  112.088907  -14.4841   -6.9983
   240   8028   7084  670254.56  3208180.39  28.990397  112.747688  -14.1196  -10.4134
   241   4503   7098  635004.56  3208040.39  28.993350  112.385924  -14.7360   -9.4335
   242   6169   7119  651664.56  3207830.39  28.989584  112.556874  -14.6474   -7.3626
   243   7371   7148  663684.56  3207540.39  28.985482  112.680177  -12.4668   -9.0186
   244   2570   7161  615674.56  3207410.39  28.989564  112.187460  -14.3911   -7.8981
   245   1917   7169  609144.56  3207330.39  28.989417  112.120429  -15.0560   -8.2217
   246  11508   7209  705054.56  3206930.39  28.974005  113.104505  -15.2552   -5.8260
   247    482   7299  594794.56  3206030.39  28.978832  111.973028  -13.6267   -7.6085
   248   3708   7315  627054.56  3205870.39  28.974585  112.304083  -13.8285   -7.7826
   249   9771   7353  687684.56  3205490.39  28.963686  112.926081  -14.4517   -9.4982
   250   6589   7363  655864.56  3205390.39  28.967063  112.599635  -14.7062  -10.2402
   251  10641   7396  696384.56  3205060.39  28.958500  113.015243  -16.2944   -9.3460
   252   1690   7431  606874.56  3204710.39  28.965966  112.096880  -11.5020   -4.1910
   253    338   7443  593354.56  3204590.39  28.965943  111.958129  -13.0110   -6.1252
   254  10969   7490  699664.56  3204120.39  28.949512  113.048717  -16.7217   -9.4422
   255   6661   7493  656584.56  3204090.39  28.955246  112.606841  -13.9652   -9.2927
   256  11627   7556  706244.56  3203460.39  28.942515  113.116075  -15.0720   -9.1914
   257   6449   7583  654464.56  3203190.39  28.947383  112.584969  -17.7840  -11.8709
   258  10702   7592  696994.56  3203100.39  28.940726  113.021156  -14.4205  -10.3178
   259   9579   7608  685764.56  3202940.39  28.940963  112.905965  -14.0416   -9.6514
   260   3788   7634  627854.56  3202680.39  28.945720  112.311930  -14.3529   -8.1282
   261  11047   7638  700444.56  3202640.39  28.936040  113.056452  -13.5737   -7.6015
   262   5637   7645  646344.56  3202570.39  28.942744  112.501593  -18.0740  -11.2427
   263   3830   7693  628274.56  3202090.39  28.940354  112.316171  -14.9583   -9.5600
   264   7192   7699  661894.56  3202030.39  28.935998  112.661016  -14.4048   -7.7485
   265   4258   7723  632554.56  3201790.39  28.937210  112.360041  -14.4332   -9.9701
   266   1170   7742  601674.56  3201600.39  28.938324  112.043238  -13.5070   -8.2806
   267   8641   7775  676384.56  3201270.39  28.927226  112.809504  -14.4749   -4.8487
   268    470   7786  594674.56  3201160.39  28.934891  111.971386  -14.4287   -8.8451
   269  11496   7791  704934.56  3201110.39  28.921528  113.102213  -14.3212   -8.7806
   270   5598   7813  645954.56  3200890.39  28.927630  112.497375  -14.7989   -7.3759
   271   7733   7827  667304.56  3200750.39  28.923754  112.716311  -13.5453   -7.2073
   272   8695   7858  676924.56  3200440.39  28.919663  112.814911  -20.6978  -13.6808
   273   1775   7949  607724.56  3199530.39  28.919148  112.105107  -15.7044   -8.3059
   274   5551   7985  645484.56  3199170.39  28.912164  112.492332  -13.6379   -7.0941
   275   4827   8014  638244.56  3198880.39  28.910350  112.418050  -14.1451   -8.7912
   276    706   8171  597034.56  3197310.39  28.899968  111.995265  -15.1383   -8.1462
   277   4407   8177  634044.56  3197250.39  28.896088  112.374785  -13.2393   -7.4889
   278  12395   8179  713924.56  3197230.39  28.885062  113.193642  -16.9843  -10.2104
   279  12467   8193  714644.56  3197090.39  28.883679  113.200994  -14.5151   -8.1089
   280  11843   8233  708404.56  3196690.39  28.881101  113.136971  -14.6012   -9.4302
   281   7694   8312  666914.56  3195900.39  28.880048  112.711594  -16.3400   -8.2648
   282  12380   8321  713774.56  3195810.39  28.872279  113.191835  -14.2877   -8.9910
   283   2103   8352  611004.56  3195500.39  28.882500  112.138353  -16.6327  -12.7041
   284   7638   8356  666354.56  3195460.39  28.876151  112.705789  -14.4533   -7.3493
   285   5082   8370  640794.56  3195320.39  28.877949  112.443755  -14.8898   -6.8978
   286  11525   8433  705224.56  3194690.39  28.863574  113.104018  -13.5612   -7.2338
   287  12398   8444  713954.56  3194580.39  28.861155  113.193447  -14.9912   -8.3896
   288   6846   8480  658434.56  3194220.39  28.865966  112.624431  -14.9826   -6.9496
   289   4415   8485  634124.56  3194170.39  28.868288  112.375239  -15.2507   -6.8662
   290  11124   8587  701214.56  3193150.39  28.850318  113.062655  -16.7497  -10.8992
   291   8798   8607  677954.56  3192950.39  28.851949  112.824290  -18.8419  -13.3579
   292   1280   8618  602774.56  3192840.39  28.859181  112.053724  -14.8587  -10.6585
   293   8767   8631  677644.56  3192710.39  28.849827  112.821076  -11.2462   -7.0036
   294  11961   8632  709584.56  3192700.39  28.844919  113.148323  -18.7769  -13.6606
   295   8067   8661  670644.56  3192410.39  28.848070  112.749300  -21.0072  -13.4333
   296    688   8671  596854.56  3192310.39  28.854858  111.992990  -15.5429   -7.4775
   297   9717   8671  687144.56  3192310.39  28.844868  112.918353  -15.9818   -9.8116
   298    947   8684  599444.56  3192180.39  28.853487  112.019529  -13.7364   -8.9189
   299  10449   8719  694464.56  3191830.39  28.839451  112.993268  -15.5477   -9.0022
   300  12038   8744  710354.56  3191580.39  28.834691  113.156003  -14.9096   -9.0060
   301   6624   8788  656214.56  3191140.39  28.838449  112.601251  -17.4926  -11.7644
   302  10104   8835  691014.56  3190670.39  28.829504  112.957727   -5.3034   25.6312
   303   9527   8840  685244.56  3190620.39  28.829898  112.898609  -13.3056   -7.9673
   304   1843   8858  608404.56  3190440.39  28.837059  112.111208  -14.9006  -10.4384
   305   1573   8898  605704.56  3190040.39  28.833674  112.083498  -15.0463  -11.2392
   306   2410   8904  614074.56  3189980.39  28.832416  112.169273  -13.8788   -7.9535
   307  11480   8925  704774.56  3189770.39  28.819267  113.098516  -12.4994   -4.0363
   308  11155   8968  701524.56  3189340.39  28.815902  113.065152   -9.5881   -4.5356
   309  10132   8970  691294.56  3189320.39  28.817284  112.960367  -14.5345   -8.4499
   310   3230   8977  622274.56  3189250.39  28.825074  112.253228  -14.7724   -7.8997
   311     75   8983  590724.56  3189190.39  28.827148  111.929899  -16.3015  -10.1157
   312   6284   9004  652814.56  3188980.39  28.819368  112.566119  -13.9842   -7.6354
   313    746   9015  597434.56  3188870.39  28.823769  111.998639  -15.4909  -11.2310
   314   1929   9045  609264.56  3188570.39  28.820110  112.119842  -15.6729  -11.6618
   315  12416   9078  714134.56  3188240.39  28.803941  113.194091  -16.1888   -8.7081
   316   1769   9116  607664.56  3187860.39  28.813838  112.103378  -14.9621   -7.9467
   317  12122   9138  711194.56  3187640.39  28.799016  113.163873  -14.3080   -5.7860
   318   5782   9143  647794.56  3187590.39  28.807414  112.514505  -20.8082  -14.2101
   319   4394   9189  633914.56  3187130.39  28.804783  112.372252  -16.1835   -8.9478
   320   1137   9223  601344.56  3186790.39  28.804695  112.038522  -14.5883   -7.3543
   321  11190   9270  701874.56  3186320.39  28.788605  113.068198  -16.5779   -9.4260
   322   3761   9285  627584.56  3186170.39  28.796764  112.307294  -13.6122   -9.3899
   323   1759   9313  607564.56  3185890.39  28.796068  112.102167   -8.0184   -2.1357
   324  11445   9342  704424.56  3185600.39  28.781708  113.094179  -16.0385  -12.8436
   325  11148   9368  701454.56  3185340.39  28.779831  113.063724  -13.6129   -7.5321
   326   2038   9383  610354.56  3185190.39  28.789514  112.130682  -11.6062   -7.3957
   327  10875   9391  698724.56  3185110.39  28.778181  113.035732  -16.1220  -10.7755
   328   1394   9418  603914.56  3184840.39  28.786892  112.064676  -15.4041  -11.9587
   329   4778   9486  637754.56  3184160.39  28.777578  112.411231  -12.3159   -8.0092
   330   6493   9487  654904.56  3184150.39  28.775538  112.586871  -14.2335  -10.9305
   331   7815   9535  668124.56  3183670.39  28.769549  112.722180  -14.7250   -9.5036
   332  10404   9555  694014.56  3183470.39  28.764105  112.987226  -14.4633   -8.6901
   333  10826   9581  698234.56  3183210.39  28.761117  113.030383  -15.0652  -10.0007
   334  10506   9623  695034.56  3182790.39  28.757817  112.997552  -12.7215   -7.2056
   335    381   9648  593784.56  3182540.39  28.766913  111.960709  -15.3428   -9.7631
   336   6837   9666  658344.56  3182360.39  28.758969  112.621850  -14.4111  -11.1804
   337  11568   9691  705654.56  3182110.39  28.750032  113.106140  -15.3594   -8.8325
   338   6331   9710  653284.56  3181920.39  28.755611  112.569979  -14.4331  -11.6349
   339   4215   9754  632124.56  3181480.39  28.753985  112.353256  -16.8492  -10.7184
   340   7206   9756  662034.56  3181460.39  28.750390  112.659503  -13.8638  -10.7245
   341   2419   9784  614164.56  3181180.39  28.752994  112.169308  -12.5734   -7.2485
   342  12425   9817  714224.56  3180850.39  28.737271  113.193617  -15.0140  -10.3216
   343  10733   9826  697304.56  3180760.39  28.739159  113.020437  -14.3239   -7.1774
   344   7668   9832  666654.56  3180700.39  28.742944  112.706691  -15.6204   -9.4883
   345   9771   9856  687684.56  3180460.39  28.737889  112.921923  -13.9494   -7.0349
   346   9464   9859  684614.56  3180430.39  28.738062  112.890495  -15.2254   -9.0048
   347   1956   9875  609534.56  3180270.39  28.745183  112.121806  -16.4607   -9.3337
   348  12466   9911  714634.56  3179910.39  28.728725  113.197636  -12.7391   -7.1302
   349   1857   9913  608544.56  3179890.39  28.741838  112.111633  -12.8307   -7.3340
   350   1235   9914  602324.56  3179880.39  28.742256  112.047940  -12.8476   -6.8256
   351   7719   9936  667164.56  3179660.39  28.733495  112.711759  -13.9134  -11.0918
   352  11015   9949  700124.56  3179530.39  28.727629  113.049082  -15.5552   -8.7245
   353    544   9949  595414.56  3179530.39  28.739628  111.977152  -14.9700   -8.4301
   354  12149   9968  711464.56  3179340.39  28.724107  113.165091  -11.1538   -4.7584
   355   9252   9974  682494.56  3179280.39  28.727989  112.868611  -13.2151   -8.1663
   356   5160   9994  641574.56  3179080.39  28.731325  112.449722  -14.3688   -8.6107
   357  10774  10017  697714.56  3178850.39  28.721867  113.024301  -14.2831   -6.8010
   358  12426  10072  714234.56  3178300.39  28.714269  113.193239  -13.1742   -6.9457
   359  11976  10082  709734.56  3178200.39  28.714106  113.147179  -15.1612   -8.9508
   360  10120  10089  691174.56  3178130.39  28.716357  112.957253  -17.7295  -11.7636
   361   7970  10149  669674.56  3177530.39  28.713950  112.737134  -18.3025  -11.9377
   362   9946  10154  689434.56  3177480.39  28.710750  112.939339  -16.0600  -12.4782
   363   5729  10187  647264.56  3177150.39  28.713273  112.507721  -12.3576  -12.1901
   364  11264  10256  702614.56  3176460.39  28.699548  113.074017  -15.2804  -10.5803
   365   1442  10267  604394.56  3176350.39  28.710233  112.068812   -8.1474   -2.5603
   366   9455  10267  684524.56  3176350.39  28.701267  112.888912  -15.7462   -9.5480
   367   6778  10307  657754.56  3175950.39  28.701206  112.614919  -13.2577   -6.8773
   368  12475  10385  714724.56  3175170.39  28.685956  113.197662  -14.3636   -8.7161
   369   3392  10397  623894.56  3175050.39  28.696777  112.268279  -14.1655   -6.2905
   370   8973  10434  679704.56  3174680.39  28.686881  112.839329  -16.4100   -7.7778
   371   9787  10503  687844.56  3173990.39  28.679498  112.922493  -15.6904   -9.2510
   372    331  10524  593284.56  3173780.39  28.687889  111.954869  -13.7778   -7.9483
   373   6457  10536  654544.56  3173660.39  28.680932  112.581758  -16.0672  -10.6439
   374   5270  10539  642674.56  3173630.39  28.682026  112.460299  -16.0278  -10.4360
   375   5882  10624  648794.56  3172780.39  28.673666  112.522810  -14.9788  -10.5014
   376  12698  10643  716954.56  3172590.39  28.662313  113.219981  -16.8120   -7.6777
   377   4082  10719  630794.56  3171830.39  28.667040  112.338527  -19.0694  -12.2491
   378   8638  10728  676354.56  3171740.39  28.660818  112.804601  -13.9044   -9.5117
   379   3565  10790  625624.56  3171120.39  28.661145  112.285552  -15.4805  -10.1209
   380  10366  10802  693634.56  3171000.39  28.651671  112.981215  -14.9503   -9.5466
   381  12033  10802  710304.56  3171000.39  28.649070  113.151682  -14.1529   -8.9445
   382   5934  10813  649314.56  3170890.39  28.656552  112.527883  -14.4481   -8.4550
   383   3709  10846  627064.56  3170560.39  28.655951  112.300222  -19.7720  -10.0395
   384   1270  10852  602674.56  3170500.39  28.657575  112.050678  -15.8892   -9.9341
   385   2820  10898  618174.56  3170040.39  28.652101  112.209216  -14.5049   -9.2010
   386   9605  10947  686024.56  3169550.39  28.639706  112.903151  -15.7069   -8.0088
   387   1882  10953  608794.56  3169490.39  28.647960  112.113199  -15.7094   -9.6143
   388   6966  11002  659634.56  3169000.39  28.638267  112.633185  -14.9451   -9.2374
   389   3819  11042  628164.56  3168600.39  28.638155  112.311256  -15.0451   -7.7446
   390     37  11054  590344.56  3168480.39  28.640264  111.924359  -15.3097   -8.3374
   391   2863  11082  618604.56  3168200.39  28.635457  112.213424  -14.1545   -6.9548
   392   2605  11093  616024.56  3168090.39  28.634698  112.187022  -12.9460   -8.4304
   393  11045  11125  700424.56  3167770.39  28.621501  113.050085  -12.9218   -6.1693
   394  10371  11178  693684.56  3167240.39  28.617744  112.981089  -15.6122   -9.4191
   395  10466  11192  694634.56  3167100.39  28.616339  112.990777  -15.1815   -6.6192
   396    129  11210  591264.56  3166920.39  28.626121  111.933646  -11.9946   -6.8704
   397   2721  11226  617184.56  3166760.39  28.622591  112.198751  -15.5924   -7.9620
   398  11731  11232  707284.56  3166700.39  28.610770  113.120022  -17.3811  -13.0523
   399   4278  11266  632754.56  3166360.39  28.617479  112.357945   -8.1117    1.3576
   400   3217  11300  622144.56  3166020.39  28.615455  112.249401  -14.0540   -8.4978

     1   1643    105  606404.56  3277970.39  29.627097  112.099115  -24.1813  -21.3726
     2   5874    156  648714.56  3277460.39  29.618155  112.535978  -25.7164  -21.7017
     3   1178    207  601754.56  3276950.39  29.618282  112.050994  -24.9956  -21.2775
     4   3621    290  626184.56  3276120.39  29.608555  112.303179  -24.5268  -20.4676
     5  12740    395  717374.56  3275070.39  29.586501  113.244265  -23.1098  -21.0306
     6   1555    488  605524.56  3274140.39  29.592612  112.089655  -24.8489  -21.6643
     7  10492    502  694894.56  3274000.39  29.580570  113.012106  -23.7719  -19.0866
     8  12567    520  715644.56  3273820.39  29.575529  113.226167  -21.7046  -18.0974
     9   9027    557  680244.56  3273450.39  29.577815  112.860837  -24.0198  -19.8026
    10   1100    645  600974.56  3272570.39  29.578822  112.042532  -24.8894  -22.7086
    11  11184    716  701814.56  3271860.39  29.560168  113.083114  -22.7642  -16.2193
    12  12554    800  715514.56  3271020.39  29.550300  113.224273  -22.7591  -19.6173
    13    182    944  591794.56  3269580.39  29.552551  111.947511  -24.2110  -21.9762
    14   4191   1039  631884.56  3268630.39  29.540384  112.361126  -24.5580  -19.7470
    15   6701   1126  656984.56  3267760.39  29.529630  112.619968  -24.2027  -19.4022
    16    342   1131  593394.56  3267710.39  29.535557  111.963864  -23.5360  -19.2780
    17   5286   1197  642834.56  3267050.39  29.524923  112.473899  -25.6377  -21.6834
    18  10618   1363  696154.56  3265390.39  29.502714  113.023560  -22.4206  -18.8670
    19   8573   1429  675704.56  3264730.39  29.499803  112.812582  -23.8431  -19.6593
    20  11035   1452  700324.56  3264500.39  29.494025  113.066393  -23.2958  -13.2263
    21   2106   1456  611034.56  3264460.39  29.504786  112.145557  -22.2509  -18.9239
    22   8394   1507  673914.56  3263950.39  29.493017  112.793999  -23.8048  -18.5366
    23  11066   1576  700634.56  3263260.39  29.482792  113.069361  -22.6205  -14.5592
    24   9831   1597  688284.56  3263050.39  29.482817  112.942009  -23.0519  -16.8783
    25   8707   1674  677044.56  3262280.39  29.477513  112.826003  -24.1538  -19.2954
    26   1538   1721  605354.56  3261810.39  29.481365  112.086709  -23.9689  -20.4237
    27  11320   1804  703174.56  3260980.39  29.461818  113.095121  -22.7943  -15.6409
    28   2805   1859  618024.56  3260430.39  29.467781  112.217225  -22.5969  -20.4876
    29   9074   1875  680714.56  3260270.39  29.458857  112.863506  -24.2411  -18.6745
    30   4506   1939  635034.56  3259630.39  29.458843  112.392516  -23.5907  -17.3175
    31   8592   2075  675894.56  3258270.39  29.441502  112.813503  -22.8704  -14.5180
    32  11187   2077  701844.56  3258250.39  29.437410  113.080911  -22.7433  -13.4011
    33  11162   2096  701594.56  3258060.39  29.435736  113.078301  -23.3530  -13.1559
    34   9302   2128  682994.56  3257740.39  29.435704  112.886585  -25.5300  -17.4026
    35   2170   2338  611674.56  3255640.39  29.425141  112.151259  -24.0780  -21.0010
    36    544   2371  595414.56  3255310.39  29.423507  111.983627  -25.5279  -22.3845
    37   1122   2377  601194.56  3255250.39  29.422512  112.043200  -25.9209  -22.2024
    38    368   2397  593654.56  3255050.39  29.421293  111.965464  -25.0002  -20.8273
    39   9647   2447  686444.56  3254550.39  29.406421  112.921594  -23.7381  -12.7739
    40   4401   2481  633984.56  3254210.39  29.410053  112.381029  -24.1914  -20.8640
    41  11138   2509  701354.56  3253930.39  29.398525  113.075070  -22.4745  -14.3400
    42   9969   2541  689664.56  3253610.39  29.397459  112.954603  -23.5463  -13.7636
    43   9493   2564  684904.56  3253380.39  29.396095  112.905533  -23.8168  -11.5336
    44    828   2592  598254.56  3253100.39  29.403344  112.012703  -25.1429  -20.4854
    45   2244   2613  612414.56  3252890.39  29.400261  112.158605  -23.2775  -16.8805
    46   4465   2616  634624.56  3252860.39  29.397804  112.387458  -23.8527  -20.9673
    47   9399   2679  683964.56  3252230.39  29.385859  112.895658  -26.2055  -18.8807
    48  11003   2729  700004.56  3251730.39  29.378897  113.060765  -23.3535  -17.4540
    49   6128   2750  651254.56  3251520.39  29.383820  112.558615  -24.7790  -19.4641
    50   2885   2771  618824.56  3251310.39  29.385413  112.224487  -22.8703  -21.8478
    51   6614   2835  656114.56  3250670.39  29.375557  112.608559  -23.4308  -15.3093
    52  10902   2884  698994.56  3250180.39  29.365077  113.050084  -24.0385  -19.7817
    53   6775   2895  657724.56  3250070.39  29.369942  112.625056  -26.7580  -21.9134
    54  11043   2921  700404.56  3249810.39  29.361516  113.064535  -23.4565  -18.3088
    55   9216   2940  682134.56  3249620.39  29.362582  112.876377  -24.0140  -11.4471
    56   4893   2975  638904.56  3249270.39  29.364946  112.431104  -25.5591  -20.7375
    57   6854   2983  658514.56  3249190.39  29.361904  112.633066  -26.1113  -22.1084
    58  10619   3050  696164.56  3248520.39  29.350549  113.020648  -25.0582  -19.7693
    59   5201   3087  641984.56  3248150.39  29.354497  112.462684  -25.7608  -20.2744
    60   7104   3103  661014.56  3247990.39  29.350760  112.658638  -25.7136  -20.5760
    61   3860   3146  628574.56  3247560.39  29.350616  112.324501  -23.2955  -18.8073
    62   9835   3174  688324.56  3247280.39  29.340563  112.939717  -25.7980  -18.8238
    63  10129   3181  691264.56  3247210.39  29.339488  112.969972  -25.9416  -20.5447
    64   7845   3215  668424.56  3246870.39  29.339685  112.734770  -24.8085  -21.4564
    65   7071   3226  660684.56  3246760.39  29.339706  112.655060  -24.7028  -20.4264
    66   5429   3268  644264.56  3246340.39  29.337906  112.485928  -26.1371  -20.7934
    67   2560   3293  615574.56  3246090.39  29.338614  112.190454  -23.5348  -20.3572
    68  10218   3320  692154.56  3245820.39  29.326814  112.978892  -25.0441  -20.1432
    69   2570   3455  615674.56  3244470.39  29.323986  112.191314  -25.2507  -21.4448
    70  10017   3458  690144.56  3244440.39  29.314671  112.957964  -26.4158  -19.6609
    71   9541   3555  685384.56  3243470.39  29.306631  112.908810  -26.6824  -21.6809
    72   2545   3572  615424.56  3243300.39  29.313452  112.188617  -25.5303  -21.4752
    73  11015   3753  700124.56  3241490.39  29.286517  113.060143  -24.3404  -16.3102
    74   9465   3768  684624.56  3241340.39  29.287529  112.900632  -26.5441  -20.8236
    75   8982   3921  679794.56  3239810.39  29.274425  112.850682  -27.3348  -22.5745
    76  10596   3965  695934.56  3239370.39  29.268053  113.016656  -25.6876  -21.4022
    77   9741   4034  687384.56  3238680.39  29.263127  112.928581  -26.6745  -22.0884
    78   8915   4062  679124.56  3238400.39  29.261801  112.843560  -27.1659  -18.8840
    79  10078   4117  690754.56  3237850.39  29.255135  112.963106  -26.3155  -21.7821
    80   9163   4122  681604.56  3237800.39  29.256034  112.868975  -27.5458  -22.2577
    81   8809   4316  678064.56  3235860.39  29.239037  112.832247  -25.4853  -14.9776
    82   1665   4324  606624.56  3235780.39  29.246368  112.097286  -24.0657  -23.1425
    83   9966   4403  689634.56  3234990.39  29.229506  112.951095  -25.6320  -21.2122
    84  10519   4455  695164.56  3234470.39  29.223974  113.007872  -25.3335  -20.9286
    85   2956   4574  619534.56  3233280.39  29.222652  112.229850  -24.7845  -20.5731
    86   1839   4597  608364.56  3233050.39  29.221584  112.114922  -24.4173  -21.7547
    87   7979   4753  669764.56  3231490.39  29.200756  112.746206  -25.7468  -19.9270
    88   2852   4785  618494.56  3231170.39  29.203711  112.218927  -24.2987  -21.9393
    89   9079   4791  680764.56  3231110.39  29.195805  112.859243  -27.7987  -21.8464
    90   2700   4815  616974.56  3230870.39  29.201145  112.203262  -24.3379  -20.8517
    91   6093   4833  650904.56  3230690.39  29.195929  112.552165  -27.4786  -20.0441
    92   2107   4942  611044.56  3229600.39  29.190219  112.142146  -23.3155  -19.5046
    93   2604   4952  616014.56  3229500.39  29.188871  112.193246  -24.2445  -21.9246
    94   5668   4961  646654.56  3229410.39  29.184880  112.508295  -28.0385  -21.7708
    95   1340   5023  603374.56  3228790.39  29.183559  112.063193  -25.0250  -21.1414
    96  10383   5122  693804.56  3227800.39  29.164018  112.992723  -25.4535  -18.8972
    97   9156   5129  681534.56  3227730.39  29.165204  112.866607  -27.0583  -22.6386
    98   8621   5132  676184.56  3227700.39  29.165688  112.811615  -27.0330  -21.4113
    99  12534   5204  715314.56  3226980.39  29.153150  113.213603  -22.9226  -20.3737
   100   9032   5273  680294.56  3226290.39  29.152391  112.853629  -27.0458  -20.9771
   101   8379   5282  673764.56  3226200.39  29.152491  112.786507  -26.7727  -20.7548
   102   9492   5657  684894.56  3222450.39  29.117088  112.900264  -24.8294  -16.9803
   103   3892   5660  628894.56  3222420.39  29.123739  112.324872  -24.4687  -22.4488
   104   3096   5723  620934.56  3221790.39  29.118838  112.243002  -23.5575  -20.7948
   105  10791   5818  697884.56  3220840.39  29.100608  113.033416  -24.9201  -21.2962
   106   5064   5882  640614.56  3220200.39  29.102464  112.445028  -23.8002  -19.0265
   107  10968   5897  699654.56  3220050.39  29.093205  113.051453  -24.0513  -18.7120
   108   8017   5921  670144.56  3219810.39  29.095334  112.748328  -26.7464  -21.9745
   109   8812   5926  678094.56  3219760.39  29.093793  112.829977  -26.0470  -22.3912
   110   3269   6102  622664.56  3218000.39  29.084472  112.260363  -24.9787  -22.0660
   111  10032   6175  690294.56  3217270.39  29.069564  112.954853  -24.7855  -19.3717
   112  10913   6237  699104.56  3216650.39  29.062623  113.045199  -24.2266  -20.5755
   113   3200   6266  621974.56  3216360.39  29.069740  112.253095  -23.8262  -19.2369
   114  10593   6418  695904.56  3214840.39  29.046793  113.012029  -24.1885  -20.8690
   115  11131   6426  701284.56  3214760.39  29.045232  113.067240  -23.7372  -21.5712
   116   3343   6483  623404.56  3214190.39  29.050021  112.267544  -24.2009  -20.7055
   117   8279   6517  672764.56  3213850.39  29.041212  112.774318  -26.3330  -21.3384
   118   8106   6625  671034.56  3212770.39  29.031702  112.756392  -25.3385  -20.5222
   119   3884   6630  628814.56  3212720.39  29.036220  112.322931  -23.1800  -20.9581
   120   4466   6660  634634.56  3212420.39  29.032911  112.382653  -23.3392  -20.1931
   121   9617   6685  686144.56  3212170.39  29.024171  112.911392  -25.3152  -19.8893
   122   4592   6760  635894.56  3211420.39  29.023754  112.395468  -24.5711  -21.7171
   123   4111   6839  631084.56  3210630.39  29.017130  112.345994  -24.0603  -21.7228
   124   9668   6882  686654.56  3210200.39  29.006326  112.916299  -25.2691  -18.9332
   125   2854   6903  618514.56  3209990.39  29.012585  112.216881  -24.4379  -21.4196
   126   9258   6940  682554.56  3209620.39  29.001687  112.874130  -24.9388  -18.7133
   127  10101   7173  690984.56  3207290.39  28.979434  112.960236  -25.0071  -18.9740
   128  10121   7185  691184.56  3207170.39  28.978322  112.962267  -23.9647  -18.2876
   129   4876   7202  638734.56  3207000.39  28.983566  112.424077  -23.3341  -18.0797
   130   7471   7216  664684.56  3206860.39  28.979219  112.690339  -25.1992  -20.9341
   131   7781   7328  667784.56  3205740.39  28.968710  112.721978  -25.3719  -19.7990
   132   6017   7350  650144.56  3205520.39  28.968921  112.540966  -23.3161  -18.9475
   133   3970   7370  629674.56  3205320.39  28.969359  112.330906  -24.6630  -21.8579
   134    769   7409  597664.56  3204930.39  28.968689  112.002388  -26.3020  -22.1516
   135    961   7442  599584.56  3204600.39  28.965562  112.022062  -25.3422  -22.7441
   136   5457   7471  644544.56  3204310.39  28.958649  112.483353  -24.4178  -20.9542
   137   5084   7494  640814.56  3204080.39  28.956990  112.445056  -23.5908  -19.3848
   138   1042   7612  600394.56  3202900.39  28.950157  112.030222  -25.4281  -23.1512
   139   9288   7749  682854.56  3201530.39  28.928663  112.875892  -26.5598  -20.6288
   140   9055   7777  680524.56  3201250.39  28.926468  112.851954  -26.3986  -20.8793
   141   5507   7800  645044.56  3201020.39  28.928907  112.488058  -24.1611  -19.1596
   142   1005   7807  600024.56  3200950.39  28.932588  112.026252  -25.4037  -21.5715
   143   1702   7922  606994.56  3199800.39  28.921646  112.097645  -25.6105  -21.4817
   144   2359   8058  613564.56  3198440.39  28.908807  112.164897  -26.3244  -22.9671
   145   8639   8073  676364.56  3198290.39  28.900344  112.808832  -24.0943  -18.8823
   146   7956   8086  669534.56  3198160.39  28.900093  112.738790  -25.1536  -21.2780
   147   3715   8145  627124.56  3197570.39  28.899681  112.303864  -24.5709  -17.1221
   148   7655   8169  666524.56  3197330.39  28.893000  112.707807  -25.6098  -21.3953
   149   8802   8284  677994.56  3196180.39  28.881083  112.825210  -22.8878  -17.3924
   150   8641   8372  676384.56  3195300.39  28.873367  112.808569  -26.3629  -20.6104
   151   8014   8410  670114.56  3194920.39  28.870785  112.744247  -26.6011  -22.7093
   152   8992   8523  679894.56  3193790.39  28.859257  112.844304  -26.5946  -21.2858
   153   9298   8593  682954.56  3193090.39  28.852509  112.875548  -26.2663  -20.6523
   154   3299   8656  622964.56  3192460.39  28.853975  112.260648  -23.4762  -17.7361
   155  11145   8659  701424.56  3192430.39  28.843790  113.064678  -23.3530  -18.5609
   156   8054   8722  670514.56  3191800.39  28.842584  112.747876  -27.7851  -20.6007
   157   6166   8771  651634.56  3191310.39  28.840532  112.554342  -26.7703  -18.5733
   158   7711   8779  667084.56  3191230.39  28.837892  112.712645  -26.8720  -23.1240
   159   2603   8792  616004.56  3191100.39  28.842350  112.189167  -25.9810  -22.9892
   160  11315   8793  703124.56  3191090.39  28.831435  113.081853  -23.3394  -19.9527
   161   4680   8824  636774.56  3190780.39  28.837418  112.401993  -25.2091  -21.7169
   162   7012   8836  660094.56  3190660.39  28.833640  112.640941  -27.2376  -23.9384
   163   9419   8853  684164.56  3190490.39  28.828881  112.887523  -26.4104  -18.3275
   164   3011   8876  620084.56  3190260.39  28.834395  112.230894  -25.4388  -23.5449
   165   8688   8937  676854.56  3189650.39  28.822330  112.812502  -26.8495  -18.4328
   166   4343   9000  633404.56  3189020.39  28.821891  112.367250  -22.9054  -19.5654
   167   2650   9023  616474.56  3188790.39  28.821462  112.193746  -25.0946  -21.1468
   168   4741   9027  637384.56  3188750.39  28.819035  112.407998  -24.8750  -20.9193
   169   8129   9028  671264.56  3188740.39  28.814877  112.755098  -27.0789  -17.1324
   170    542   9039  595394.56  3188630.39  28.821756  111.977713  -25.0953  -20.5645
   171   5996   9126  649934.56  3187760.39  28.808700  112.536450  -25.7433  -17.6579
   172   7237   9175  662344.56  3187270.39  28.802772  112.663509  -27.1024  -21.2088
   173   5741   9185  647384.56  3187170.39  28.803671  112.510250  -25.2241  -20.0864
   174   8441   9187  674384.56  3187150.39  28.800113  112.786814  -28.0199  -16.7573
   175   8612   9218  676094.56  3186840.39  28.797083  112.804280  -27.7319  -16.9345
   176   7629   9247  666264.56  3186550.39  28.795775  112.703556  -26.2642  -19.2195
   177   8580   9273  675774.56  3186290.39  28.792165  112.800917  -26.9609  -16.5634
   178   5195   9293  641924.56  3186090.39  28.794540  112.454181  -23.0506  -20.8235
   179   3022   9302  620194.56  3186000.39  28.795942  112.231569  -23.7700  -22.7057
   180   7348   9331  663454.56  3185710.39  28.788556  112.674654  -27.7321  -19.8254
   181   8323   9398  673204.56  3185040.39  28.781236  112.774405  -26.0829  -17.0664
   182   3447   9494  624444.56  3184080.39  28.778212  112.274897  -25.3195  -23.5074
   183   5149   9521  641464.56  3183810.39  28.774017  112.449185  -22.5581  -21.1790
   184   8528   9606  675254.56  3182960.39  28.762193  112.795077  -25.9506  -18.5008
   185   9470   9627  684674.56  3182750.39  28.758983  112.891487  -25.1108  -20.5416
   186   8574   9799  675714.56  3181030.39  28.744718  112.799488  -25.5751  -18.9656
   187   3472   9813  624694.56  3180890.39  28.749401  112.277107  -25.3209  -22.1837
   188   5056  10008  640534.56  3178940.39  28.730175  112.439057  -23.3107  -21.5104
   189   6209  10016  652064.56  3178860.39  28.728145  112.557078  -25.8795  -20.5471
   190   9088  10166  680854.56  3177360.39  28.710898  112.851521  -24.8623  -19.2292
   191   5845  10408  648424.56  3174940.39  28.693199  112.519306  -24.5104  -19.4408
   192   4136  10410  631334.56  3174920.39  28.694869  112.344409  -24.4632  -22.0878
   193   7999  10446  669964.56  3174560.39  28.687116  112.739659  -25.0227  -21.0005
   194   9403  10623  684004.56  3172790.39  28.669225  112.883017  -24.2072  -18.1051
   195   7656  10725  666534.56  3171770.39  28.662390  112.704156  -25.5894  -19.4118
   196   7664  10800  666614.56  3171020.39  28.655613  112.704865  -23.9899  -15.1669
   197   5818  10863  648154.56  3170390.39  28.652174  112.515951  -23.2431  -17.2124
   198   9239  10982  682364.56  3169200.39  28.637069  112.865668  -26.6951  -19.1859
   199   8483  10998  674804.56  3169040.39  28.636669  112.788333  -26.8242  -20.5718
   200   4753  11082  637504.56  3168200.39  28.633588  112.406742  -23.2623  -21.3508
