# Supplementary material for: Monitoring monthly surface water dynamics of Dongting Lake using Sentinel-1 data at 10 m
Source: PeerJ. 2018 Jun 20;6:e4992. doi: 10.7717/peerj.4992 (PMC6015492; doi:10.7717/peerj.4992)
Supplement: Supplemental Information 14 [file peerj-06-4992-s014.txt]

; ENVI Output of ROIs (5.2) [Tue Dec 26 18:46:48 2017]
; Number of ROIs: 2
; File Dimension: 12794 x 11444
;
; ROI name: non_water_sample
; ROI rgb value: {255, 0, 0}
; ROI npts: 400
;
; ROI name: water_sample
; ROI rgb value: {0, 255, 0}
; ROI npts: 200
;   ID      X      Y      Map X       Map Y        Lat         Lon       B19       B20
     1   1158     29  601554.56  3278730.39  29.634360  112.049095  -14.8896   -9.9337
     2  11384     30  703814.56  3278720.39  29.621713  113.105031  -16.9296  -11.5850
     3  12689     38  716864.56  3278640.39  29.618785  113.239714  -16.6620  -10.7790
     4   6000     48  649974.56  3278540.39  29.627748  112.549137  -17.2674  -12.4949
     5   1696     53  606934.56  3278490.39  29.631743  112.104640  -17.2131   -8.9609
     6  12078    183  710754.56  3277190.39  29.606758  113.176369  -14.9037  -10.7444
     7   9942    187  689394.56  3277150.39  29.609831  112.955900  -17.4645  -11.4334
     8  11640    198  706374.56  3277040.39  29.606139  113.131137  -13.9749  -10.0320
     9  12736    229  717334.56  3276730.39  29.601478  113.244184  -16.4352   -9.8715
    10   3747    233  627444.56  3276690.39  29.613569  112.316256  -16.4274  -10.6292
    11   8233    254  672304.56  3276480.39  29.606271  112.779378  -17.1359  -11.3236
    12   5438    271  644354.56  3276310.39  29.608294  112.490807  -16.3637   -9.3899
    13   2477    292  614744.56  3276100.39  29.609482  112.185052  -15.0467  -11.4313
    14    832    449  598294.56  3274530.39  29.596723  112.015043  -14.6036   -8.9422
    15   9346    469  683434.56  3274330.39  29.585287  112.893903  -14.8503   -9.9234
    16   6497    476  654944.56  3274260.39  29.588526  112.599847  -14.1971   -8.9773
    17   7127    522  661244.56  3273800.39  29.583576  112.664806  -17.0589  -13.5258
    18    889    526  598864.56  3273760.39  29.589729  112.020858  -14.3337   -8.6296
    19   9375    628  683724.56  3272740.39  29.570902  112.896628  -14.7078  -11.6914
    20   8150    639  671474.56  3272630.39  29.571655  112.770203  -16.0937   -8.9576
    21  11732    660  707294.56  3272420.39  29.564319  113.139752  -19.1370  -11.4021
    22   5994    718  649914.56  3271840.39  29.567308  112.547594  -18.0235   -9.8417
    23   1863    718  608604.56  3271840.39  29.571593  112.121225  -16.8000  -10.8570
    24   5464    744  644614.56  3271580.39  29.565589  112.492863  -16.4495   -9.5128
    25   4448    808  634454.56  3270940.39  29.560952  112.387928  -17.7144  -12.3896
    26   2714    817  617114.56  3270850.39  29.561889  112.208959  -16.1663  -11.5558
    27   1473    837  604704.56  3270650.39  29.561189  112.080853  -19.8657  -15.0367
    28  10114    873  691114.56  3270290.39  29.547692  112.972450  -16.0362  -10.2400
    29   9853    890  688504.56  3270120.39  29.546556  112.945497  -12.7269   -4.4438
    30    182    944  591794.56  3269580.39  29.552551  111.947511  -18.5990  -11.3129
    31   2350    987  613474.56  3269150.39  29.546886  112.171214  -16.5763   -8.9297
    32   9618    998  686154.56  3269040.39  29.537167  112.921070  -13.8512   -4.9159
    33   8742   1003  677394.56  3268990.39  29.537992  112.830700  -15.9218   -8.0361
    34   4659   1016  636564.56  3268860.39  29.541956  112.409443  -14.4238  -11.8869
    35   1788   1043  607854.56  3268590.39  29.542332  112.113161  -17.9463   -8.9654
    36   3581   1063  625784.56  3268390.39  29.538848  112.298156  -16.0536  -11.2699
    37    569   1072  595664.56  3268300.39  29.540709  111.987340  -15.4231   -9.6101
    38   3145   1091  621424.56  3268110.39  29.536754  112.253137  -14.3146  -10.1205
    39   3579   1118  625764.56  3267840.39  29.533888  112.297886  -16.4552  -10.0385
    40   2511   1145  615084.56  3267570.39  29.532482  112.187661  -17.1339  -10.5584
    41   5343   1181  643404.56  3267210.39  29.526302  112.479801  -18.3137  -10.5034
    42   6425   1243  654224.56  3266590.39  29.519418  112.591331  -15.1599   -8.0789
    43   3588   1313  625854.56  3265890.39  29.516284  112.298590  -17.0374  -10.1032
    44   4540   1319  635374.56  3265830.39  29.514747  112.396789  -17.5560   -9.7643
    45  12359   1335  713564.56  3265670.39  29.502386  113.203113  -17.4117  -10.6605
    46   4292   1335  632894.56  3265670.39  29.513570  112.371187  -19.2072  -11.8646
    47   9853   1373  688504.56  3265290.39  29.502989  112.944663  -12.7537   -9.0327
    48   1835   1377  608324.56  3265250.39  29.512152  112.117680  -16.0603  -10.0046
    49  11518   1381  705154.56  3265210.39  29.499646  113.116320  -16.3480  -10.6687
    50   3089   1433  620864.56  3264690.39  29.505949  112.246980  -16.2565  -11.9186
    51   7588   1438  665854.56  3264640.39  29.500337  112.710993  -16.7300  -10.5397
    52  10695   1439  696924.56  3264630.39  29.495738  113.031363  -16.3147   -9.0933
    53  10027   1468  690244.56  3264340.39  29.494157  112.962439  -16.2733   -9.8739
    54   6920   1499  659174.56  3264030.39  29.495702  112.642016  -18.8687  -11.9065
    55   8394   1507  673914.56  3263950.39  29.493017  112.793999  -18.9834  -12.9630
    56   6208   1563  652054.56  3263390.39  29.490814  112.568502  -16.1370   -8.6591
    57  11669   1565  706664.56  3263370.39  29.482802  113.131541  -15.2758   -9.9608
    58   4102   1589  630994.56  3263130.39  29.490853  112.351283  -15.5195   -9.7385
    59   1118   1614  601154.56  3262880.39  29.491367  112.043492  -14.6382  -10.6314
    60  11138   1620  701354.56  3262820.39  29.478707  113.076702  -15.7468  -11.2168
    61   5464   1625  644614.56  3262770.39  29.486103  112.491696  -16.4301  -11.1238
    62   1388   1656  603854.56  3262460.39  29.487356  112.071301  -11.1206   -7.9710
    63   1751   1681  607484.56  3262210.39  29.484793  112.108716  -19.8070  -10.4214
    64   9684   1747  686814.56  3261550.39  29.469507  112.926598  -13.6238   -9.4127
    65  10482   1758  694794.56  3261440.39  29.467299  113.008834  -14.9921   -8.2914
    66   3355   1847  623524.56  3260550.39  29.468333  112.273951  -20.4679  -13.4679
    67   9970   1851  689674.56  3260510.39  29.459696  112.955899  -10.1803   -0.6618
    68   9074   1875  680714.56  3260270.39  29.458857  112.863506  -19.3709  -10.6976
    69   3312   1943  623094.56  3259590.39  29.459714  112.269409  -20.8602  -14.6677
    70    268   1944  592654.56  3259580.39  29.462247  111.955539  -15.6519   -8.3225
    71   4522   1980  635194.56  3259220.39  29.455127  112.394115  -16.9944  -10.6026
    72   5957   2024  649544.56  3258780.39  29.449526  112.541989  -15.9431  -11.8380
    73   1558   2036  605554.56  3258660.39  29.452923  112.088468  -16.8064  -10.9960
    74   8592   2075  675894.56  3258270.39  29.441502  112.813503  -15.6862  -11.2381
    75   8137   2122  671344.56  3257800.39  29.437892  112.766537  -15.8804   -9.8942
    76   5477   2223  644744.56  3256790.39  29.432135  112.492246  -17.3879  -11.6548
    77   8373   2226  673704.56  3256760.39  29.428186  112.790694  -15.7427  -10.4339
    78   5219   2263  642164.56  3256390.39  29.428821  112.465603  -16.4725  -11.1806
    79   2064   2296  610614.56  3256060.39  29.429025  112.140376  -20.0502  -14.8454
    80   3885   2298  628824.56  3256040.39  29.427106  112.328070  -17.2153  -11.2835
    81  10373   2317  693704.56  3255850.39  29.417047  112.996612  -17.5889  -12.2820
    82   1919   2332  609164.56  3255700.39  29.425904  112.125394  -17.5800   -9.6828
    83   4221   2387  632184.56  3255150.39  29.418725  112.362593  -16.5927   -9.7825
    84   5333   2409  643304.56  3254930.39  29.415519  112.477162  -15.3453  -10.6040
    85  10369   2459  693664.56  3254430.39  29.404245  112.995949  -16.1487   -9.2186
    86   5994   2490  649914.56  3254120.39  29.407438  112.545166  -15.1072   -8.3964
    87   3071   2498  620684.56  3254040.39  29.409869  112.243950  -14.9822   -9.6691
    88   6522   2536  655194.56  3253660.39  29.402646  112.599505  -16.5728  -12.9447
    89   8361   2536  673584.56  3253660.39  29.400237  112.788968  -19.1382  -10.6048
    90   3561   2540  625584.56  3253620.39  29.405598  112.294398  -11.5005   -9.5893
    91   2637   2559  616344.56  3253430.39  29.404775  112.199160  -18.9434   -9.2357
    92   5238   2599  642354.56  3253030.39  29.398484  112.467126  -14.9605   -8.5759
    93   5928   2614  649254.56  3252880.39  29.396330  112.538197  -15.4178   -8.4371
    94   2458   2621  614554.56  3252810.39  29.399345  112.180649  -15.8954   -7.3740
    95  12173   2637  711704.56  3252650.39  29.385277  113.181424  -12.0039   -6.9892
    96   2992   2645  619894.56  3252570.39  29.396681  112.235649  -15.5616   -8.2540
    97   9399   2679  683964.56  3252230.39  29.385859  112.895658  -17.4710   -9.8140
    98   5658   2758  646554.56  3251440.39  29.383656  112.510187  -14.5885   -8.3740
    99    951   2845  599484.56  3250570.39  29.380417  112.025150  -16.2224  -10.4428
   100   4004   2864  630014.56  3250380.39  29.375913  112.339665  -14.9975  -11.0422
   101  11985   2887  709824.56  3250150.39  29.363045  113.161587  -13.6480   -7.8281
   102   5583   2908  645804.56  3249940.39  29.370209  112.502262  -16.2735  -11.0870
   103   5678   2922  646754.56  3249800.39  29.368836  112.512029  -15.0084   -9.8961
   104   1768   2927  607654.56  3249750.39  29.372343  112.109246  -15.0406   -9.2239
   105   9383   2938  683804.56  3249640.39  29.362520  112.893577  -15.7730  -11.8500
   106   9216   2940  682134.56  3249620.39  29.362582  112.876377  -18.0203  -14.4477
   107   2756   2947  617534.56  3249550.39  29.369653  112.211008  -13.6414  -10.1451
   108   5587   2949  645844.56  3249530.39  29.366506  112.502620  -17.1469  -11.5952
   109   2967   2959  619644.56  3249430.39  29.368371  112.232731  -16.0387  -11.8994
   110  12654   2978  716514.56  3249240.39  29.353704  113.230285  -14.8459  -10.1216
   111   7263   2986  662604.56  3249160.39  29.361111  112.675184  -15.1400   -9.6306
   112  10619   3050  696164.56  3248520.39  29.350549  113.020648  -18.6817  -13.5501
   113   9382   3069  683794.56  3248330.39  29.350704  112.893255  -15.1625  -10.7511
   114   7485   3109  664824.56  3247930.39  29.349725  112.697862  -14.9983   -9.0040
   115   3151   3137  621484.56  3247650.39  29.352133  112.251489  -15.1334  -11.3717
   116   3860   3146  628574.56  3247560.39  29.350616  112.324501  -21.2755  -14.2510
   117   1034   3183  600314.56  3247190.39  29.349850  112.033394  -15.4071  -10.8466
   118   6621   3191  656184.56  3247110.39  29.343430  112.608775  -18.2941  -12.7484
   119   8117   3212  671144.56  3246900.39  29.339589  112.762780  -17.7478  -11.4753
   120   2055   3329  610524.56  3245730.39  29.335819  112.138410  -18.2079  -13.6035
   121  12663   3372  716604.56  3245300.39  29.318155  113.230438  -13.4384   -9.5419
   122  11178   3378  701754.56  3245240.39  29.320081  113.077598  -17.2910  -13.2604
   123   8998   3399  679954.56  3245030.39  29.321491  112.853179  -17.4497  -12.7895
   124  12163   3405  711604.56  3244970.39  29.316029  113.178919  -14.6432   -9.3408
   125  12111   3483  711084.56  3244190.39  29.309081  113.173419  -18.2644  -12.0761
   126   9021   3549  680184.56  3243530.39  29.307927  112.855301  -16.0851  -11.1185
   127   9541   3555  685384.56  3243470.39  29.306631  112.908810  -16.3299  -11.8515
   128   8909   3582  679064.56  3243200.39  29.305110  112.843720  -16.4064  -11.2627
   129   6999   3602  659964.56  3243000.39  29.305875  112.647102  -16.3725   -9.4774
   130  12323   3647  713204.56  3242550.39  29.293933  113.194917  -14.9290   -9.4983
   131  12571   3717  715684.56  3241850.39  29.287198  113.220296  -14.0604  -10.0062
   132  12055   3724  710524.56  3241780.39  29.287439  113.167197  -13.8638   -7.2665
   133   8674   3744  676714.56  3241580.39  29.290827  112.819275  -16.3275  -11.0123
   134   2656   3747  616534.56  3241550.39  29.297558  112.199861  -13.8459   -9.7613
   135   2766   3748  617634.56  3241540.39  29.297366  112.211183  -17.7243  -11.6356
   136   1429   3788  604264.56  3241140.39  29.294933  112.073507  -16.3925  -10.9080
   137   3276   3827  622734.56  3240750.39  29.289751  112.263596  -18.8431  -11.1679
   138   3033   3827  620304.56  3240750.39  29.289985  112.238583  -19.4852  -10.3827
   139   6219   3867  652164.56  3240350.39  29.282933  112.566448  -14.5824  -10.4100
   140  11718   3872  707154.56  3240300.39  29.274649  113.132248  -16.0675  -11.5808
   141   7660   3877  666574.56  3240250.39  29.280210  112.714723  -16.1052  -11.0834
   142   5350   3884  643474.56  3240180.39  29.282418  112.476993  -16.2384  -12.4897
   143   6348   3898  653454.56  3240040.39  29.279980  112.579681   -7.8656   -4.0045
   144   8982   3921  679794.56  3239810.39  29.274425  112.850682  -16.1874  -11.3868
   145  11723   3931  707204.56  3239710.39  29.269319  113.132652  -14.3554   -9.4207
   146  10596   3965  695934.56  3239370.39  29.268053  113.016656  -15.8079  -10.4766
   147   7024   3966  660214.56  3239360.39  29.273004  112.649147  -16.4107  -11.7453
   148    782   3981  597794.56  3239210.39  29.278035  112.006730  -18.2453  -11.2453
   149  10074   4115  690714.56  3237870.39  29.255322  112.962698  -21.1819  -13.5057
   150  11354   4123  703514.56  3237790.39  29.252602  113.094341  -14.7485   -8.3444
   151   5518   4146  645154.56  3237560.39  29.258587  112.493939  -19.8502  -15.8996
   152   6724   4176  657214.56  3237260.39  29.254435  112.617979  -17.3351   -9.7701
   153   6142   4184  651394.56  3237180.39  29.254425  112.558090  -17.1675   -8.7253
   154  12120   4193  711174.56  3237090.39  29.245031  113.172989  -17.7227  -13.2863
   155   1859   4195  608564.56  3237070.39  29.257843  112.117374  -16.6322  -14.6303
   156   8090   4245  670874.56  3236570.39  29.246436  112.758402  -16.9329  -10.2088
   157   2407   4295  614044.56  3236070.39  29.248336  112.173663  -18.8443  -10.0737
   158   3960   4306  629574.56  3235960.39  29.245845  112.333439  -14.6831  -10.2064
   159   5195   4367  641924.56  3235350.39  29.239014  112.460421  -14.2205   -9.8237
   160  12098   4389  710954.56  3235130.39  29.227390  113.170354  -16.5631  -11.6941
   161  12699   4420  716964.56  3234820.39  29.223577  113.232087  -16.5116  -10.1644
   162   2170   4439  611674.56  3234630.39  29.235554  112.149131  -15.9574  -10.4218
   163   1153   4448  601504.56  3234540.39  29.235600  112.044489  -16.3625  -11.7044
   164  10519   4455  695164.56  3234470.39  29.223974  113.007872  -16.5165  -10.8378
   165   6712   4508  657094.56  3233940.39  29.224497  112.616274  -15.3733   -9.5646
   166  11891   4522  708884.56  3233800.39  29.215738  113.148819  -12.4150   -6.9970
   167   7411   4552  664084.56  3233500.39  29.219640  112.688100  -15.3314   -8.2791
   168    901   4605  598984.56  3232970.39  29.221631  112.018421  -18.0981  -11.7644
   169   4971   4636  639684.56  3232660.39  29.214992  112.437038  -13.8063   -9.2235
   170   2104   4652  611014.56  3232500.39  29.216391  112.142128  -17.0600  -10.1017
   171   3307   4718  623044.56  3231840.39  29.209322  112.265796  -16.5119  -10.8697
   172   1418   4812  604154.56  3230900.39  29.202536  112.071412  -17.6415  -10.7007
   173   1737   4929  607344.56  3229730.39  29.191711  112.104108  -20.8340  -16.9143
   174    729   5013  597264.56  3228890.39  29.184946  112.000369  -16.8378  -14.1961
   175  11762   5044  707594.56  3228580.39  29.168869  113.134580  -18.1451  -12.9864
   176   9156   5129  681534.56  3227730.39  29.165204  112.866607  -16.6177   -7.8356
   177   8621   5132  676184.56  3227700.39  29.165688  112.811615  -16.9139  -12.9181
   178   5816   5138  648134.56  3227640.39  29.168737  112.523275  -17.0476   -1.8148
   179   4167   5165  631644.56  3227370.39  29.168122  112.353718  -16.3457  -11.0248
   180  11330   5173  703274.56  3227290.39  29.157934  113.089949  -18.5316  -14.6936
   181  12762   5189  717594.56  3227130.39  29.154114  113.237058  -14.0783   -9.4005
   182  11178   5268  701754.56  3226340.39  29.149608  113.074158  -14.7144   -9.5277
   183   8379   5282  673764.56  3226200.39  29.152491  112.786507  -19.1751  -12.5651
   184   9732   5426  687294.56  3224760.39  29.137574  112.925307  -15.7484  -10.8400
   185  11412   5456  704094.56  3224460.39  29.132277  113.097857  -15.9172  -11.1715
   186   1618   5459  606154.56  3224430.39  29.143984  112.091364  -15.2568  -10.4316
   187   2365   5496  613624.56  3224060.39  29.139998  112.168112  -12.7844   -9.9012
   188   1942   5557  609394.56  3223450.39  29.134865  112.124573  -17.4056  -12.2835
   189   4784   5565  637814.56  3223370.39  29.131374  112.416653  -13.4508   -5.6449
   190  10392   5627  693894.56  3222750.39  29.118452  112.992769  -15.3964  -11.0610
   191   4522   5655  635194.56  3222470.39  29.123535  112.389619  -13.6287   -7.9533
   192   9492   5657  684894.56  3222450.39  29.117088  112.900264  -15.4964   -9.6575
   193   7625   5689  666224.56  3222130.39  29.116783  112.708409  -16.8771  -11.3644
   194  11072   5706  700694.56  3221960.39  29.110269  113.062477  -14.7398   -9.1506
   195   9755   5721  687524.56  3221810.39  29.110929  112.927173  -16.6102  -11.2199
   196   5631   5728  646284.56  3221740.39  29.115719  112.503482  -18.1903   -9.6049
   197  11389   5759  703864.56  3221430.39  29.104984  113.094940  -13.9414   -8.6344
   198   1347   5771  603444.56  3221310.39  29.116052  112.063217  -17.7916  -11.0028
   199   4593   5800  635904.56  3221020.39  29.110376  112.396738  -16.9818  -12.4017
   200  11295   5805  702924.56  3220970.39  29.100985  113.085202  -16.8464  -11.4711
   201   1812   5809  608094.56  3220930.39  29.112236  112.110967  -17.2862   -8.8010
   202   2605   5811  616024.56  3220910.39  29.111355  112.192453  -19.0824  -13.0657
   203   2689   5849  616864.56  3220530.39  29.107849  112.201044  -17.5936  -10.1324
   204   1791   5890  607884.56  3220120.39  29.104944  112.108730  -14.8229   -9.4306
   205   9031   5908  680284.56  3219940.39  29.095108  112.852499  -15.5888  -10.9476
   206   9753   5910  687504.56  3219920.39  29.093883  112.926650  -15.1903  -11.2320
   207   3710   5964  627074.56  3219380.39  29.096492  112.305822  -16.1857  -10.5998
   208   7877   5987  668744.56  3219150.39  29.089566  112.733848  -14.2992  -10.4975
   209    508   6039  595054.56  3218630.39  29.092523  111.976766  -15.2561   -9.1836
   210  11924   6041  709214.56  3218610.39  29.078679  113.149357  -13.9592   -9.5544
   211   5840   6070  648374.56  3218320.39  29.084619  112.524502  -18.3881  -14.7506
   212   2761   6160  617584.56  3217420.39  29.079719  112.208115  -16.9916  -10.8571
   213    432   6198  594294.56  3217040.39  29.078230  111.968823  -16.7938  -10.8137
   214    279   6203  592764.56  3216990.39  29.077892  111.953101  -18.6358  -11.5116
   215   6001   6217  649984.56  3216850.39  29.071167  112.540841  -15.3246   -9.0854
   216   3200   6266  621974.56  3216360.39  29.069740  112.253095  -16.2092  -11.6549
   217   5513   6278  645104.56  3216240.39  29.066229  112.490643  -18.5726  -10.9017
   218  11658   6353  706554.56  3215490.39  29.050973  113.121469  -15.3594  -10.1021
   219   8567   6418  675644.56  3214840.39  29.049749  112.804039  -15.1406  -10.2654
   220   4400   6421  633974.56  3214810.39  29.054546  112.376162  -13.4572   -9.2648
   221   3343   6483  623404.56  3214190.39  29.050021  112.267544  -19.4356  -10.7540
   222   4454   6519  634514.56  3213830.39  29.045647  112.381590  -15.9332  -11.5705
   223  12216   6540  712134.56  3213620.39  29.033189  113.178391  -16.1552  -11.7166
   224  10296   6561  692934.56  3213410.39  29.034347  112.981294  -16.6630   -9.2499
   225   2910   6584  619074.56  3213180.39  29.041319  112.222969  -13.9975   -9.0472
   226   9161   6587  681584.56  3213150.39  29.033670  112.864748  -13.9943  -10.1321
   227  12373   6597  713704.56  3213050.39  29.027785  113.194395  -15.2066  -11.2039
   228  12574   6608  715714.56  3212940.39  29.026455  113.215000  -15.3808   -8.8214
   229   7487   6638  664844.56  3212640.39  29.031345  112.692830  -17.0629  -12.1789
   230    357   6642  593544.56  3212600.39  29.038216  111.960747  -17.7149  -12.4747
   231  12740   6646  717374.56  3212560.39  29.022745  113.231961  -15.0356  -10.9168
   232  12644   6695  716414.56  3212070.39  29.018489  113.222015  -15.9464   -8.5257
   233   7922   6721  669194.56  3211810.39  29.023287  112.737359  -15.9617  -12.2548
   234   2642   6752  616394.56  3211500.39  29.026407  112.195275  -13.4963   -9.5696
   235   7719   6784  667164.56  3211180.39  29.017871  112.716428  -16.7015  -11.6006
   236   4362   6810  633594.56  3210920.39  29.019486  112.371796  -15.8126  -12.4019
   237   3978   6837  629754.56  3210650.39  29.017446  112.332343  -13.9732   -8.7109
   238  11612   6840  706094.56  3210620.39  29.007121  113.115850  -16.2998  -10.9491
   239   4961   6851  639584.56  3210510.39  29.015144  112.433237  -17.9415  -14.0753
   240   4015   6883  630124.56  3210190.39  29.013258  112.336088  -15.3551   -9.9047
   241   5754   6935  647514.56  3209670.39  29.006672  112.514527  -16.1962   -9.7890
   242   7040   6975  660374.56  3209270.39  29.001511  112.646460  -14.8565   -8.4332
   243  11028   6991  700254.56  3209110.39  28.994431  113.055657  -17.1888  -11.7963
   244  10563   6993  695604.56  3209090.39  28.994972  113.007945  -15.2373  -10.6204
   245  11173   7012  701704.56  3208900.39  28.992308  113.070496  -15.2801  -10.0907
   246  11707   7014  707044.56  3208880.39  28.991273  113.125277  -15.7274  -12.0692
   247   5369   7028  643664.56  3208740.39  28.998720  112.474891  -17.4695  -12.3515
   248   1722   7033  607194.56  3208690.39  29.001856  112.100544  -16.9553  -11.7599
   249  12697   7050  716944.56  3208520.39  28.986381  113.226767  -16.8651  -12.5977
   250  12229   7071  712264.56  3208310.39  28.985274  113.178720  -14.8427  -10.4544
   251   1609   7073  606064.56  3208290.39  28.998340  112.088907  -16.8226   -9.5062
   252   4503   7098  635004.56  3208040.39  28.993350  112.385924  -15.3293  -10.7282
   253   6169   7119  651664.56  3207830.39  28.989584  112.556874  -15.7549   -8.9160
   254   1917   7169  609144.56  3207330.39  28.989417  112.120429  -14.2464  -10.3011
   255  10121   7185  691184.56  3207170.39  28.978322  112.962267  -17.0676  -11.2025
   256  11508   7209  705054.56  3206930.39  28.974005  113.104505  -14.8918   -7.8939
   257   3708   7315  627054.56  3205870.39  28.974585  112.304083  -15.1450   -9.2051
   258   9771   7353  687684.56  3205490.39  28.963686  112.926081  -15.1858  -11.7605
   259   6589   7363  655864.56  3205390.39  28.967063  112.599635  -15.8887  -11.1465
   260  10641   7396  696384.56  3205060.39  28.958500  113.015243  -15.7705   -9.3000
   261   1690   7431  606874.56  3204710.39  28.965966  112.096880  -12.7911   -4.2888
   262    338   7443  593354.56  3204590.39  28.965943  111.958129  -19.2023  -11.5480
   263  10969   7490  699664.56  3204120.39  28.949512  113.048717  -14.3320   -9.3055
   264   6661   7493  656584.56  3204090.39  28.955246  112.606841  -16.2790  -11.8527
   265   5069   7511  640664.56  3203910.39  28.955473  112.443496  -12.5076   -6.6819
   266  11627   7556  706244.56  3203460.39  28.942515  113.116075  -15.9531  -10.9452
   267   3788   7634  627854.56  3202680.39  28.945720  112.311930  -17.2430  -11.3324
   268  11047   7638  700444.56  3202640.39  28.936040  113.056452  -14.6922   -8.4300
   269   5637   7645  646344.56  3202570.39  28.942744  112.501593  -18.1492  -12.3116
   270  11344   7654  703414.56  3202480.39  28.934128  113.086877  -15.4027  -11.4029
   271   8337   7726  673344.56  3201760.39  28.932062  112.778405  -15.8115  -10.6615
   272   1170   7742  601674.56  3201600.39  28.938324  112.043238  -15.3285   -9.3354
   273    470   7786  594674.56  3201160.39  28.934891  111.971386  -15.9030   -9.4128
   274  11496   7791  704934.56  3201110.39  28.921528  113.102213  -16.1693   -8.8590
   275   7733   7827  667304.56  3200750.39  28.923754  112.716311  -15.9034   -9.8737
   276   8695   7858  676924.56  3200440.39  28.919663  112.814911  -15.5402  -11.8217
   277   9456   7935  684534.56  3199670.39  28.911642  112.892814  -15.2150  -12.8574
   278   1775   7949  607724.56  3199530.39  28.919148  112.105107  -11.8133   -9.8813
   279   5551   7985  645484.56  3199170.39  28.912164  112.492332  -13.4286   -8.5633
   280   4827   8014  638244.56  3198880.39  28.910350  112.418050  -15.7440  -11.4244
   281   2359   8058  613564.56  3198440.39  28.908807  112.164897  -16.5504  -10.4780
   282    706   8171  597034.56  3197310.39  28.899968  111.995265  -16.6767   -9.9542
   283  12395   8179  713924.56  3197230.39  28.885062  113.193642  -17.4677  -11.0105
   284  12467   8193  714644.56  3197090.39  28.883679  113.200994  -14.1965   -9.9214
   285  11843   8233  708404.56  3196690.39  28.881101  113.136971  -16.7582   -9.7671
   286   2103   8352  611004.56  3195500.39  28.882500  112.138353  -16.1411  -10.2507
   287   7638   8356  666354.56  3195460.39  28.876151  112.705789  -15.1329   -9.9550
   288   4650   8363  636474.56  3195390.39  28.879048  112.399476  -14.2369  -11.1515
   289   5082   8370  640794.56  3195320.39  28.877949  112.443755  -16.1635  -11.1790
   290   8641   8372  676384.56  3195300.39  28.873367  112.808569  -17.6483  -11.8879
   291  11525   8433  705224.56  3194690.39  28.863574  113.104018  -14.1675   -9.2639
   292  12398   8444  713954.56  3194580.39  28.861155  113.193447  -13.9394   -9.5553
   293   6846   8480  658434.56  3194220.39  28.865966  112.624431  -12.1312   -9.4638
   294   4415   8485  634124.56  3194170.39  28.868288  112.375239  -14.0020   -8.3535
   295   6979   8512  659764.56  3193900.39  28.862914  112.638018  -16.3873  -10.7357
   296    272   8527  592694.56  3193750.39  28.868161  111.950463  -15.1757   -3.8588
   297  11894   8545  708914.56  3193570.39  28.852876  113.141620  -16.4138  -10.7010
   298  11124   8587  701214.56  3193150.39  28.850318  113.062655  -18.3987  -11.9886
   299   9298   8593  682954.56  3193090.39  28.852509  112.875548  -16.0171   -9.2486
   300   8798   8607  677954.56  3192950.39  28.851949  112.824290  -14.0044   -7.8820
   301   8767   8631  677644.56  3192710.39  28.849827  112.821076  -12.0233   -7.2770
   302   8067   8661  670644.56  3192410.39  28.848070  112.749300  -14.7411  -10.3094
   303   9717   8671  687144.56  3192310.39  28.844868  112.918353  -16.7719  -11.6999
   304    947   8684  599444.56  3192180.39  28.853487  112.019529  -15.8022  -10.9442
   305  10449   8719  694464.56  3191830.39  28.839451  112.993268  -16.2250  -11.0365
   306   6624   8788  656214.56  3191140.39  28.838449  112.601251  -14.5089   -9.4448
   307  10104   8835  691014.56  3190670.39  28.829504  112.957727  -14.2677   20.3058
   308   1843   8858  608404.56  3190440.39  28.837059  112.111208  -16.8183  -13.4823
   309   1573   8898  605704.56  3190040.39  28.833674  112.083498  -16.6193  -12.0314
   310   2410   8904  614074.56  3189980.39  28.832416  112.169273  -13.5949   -9.4644
   311  11155   8968  701524.56  3189340.39  28.815902  113.065152  -10.0660   -5.4789
   312   3230   8977  622274.56  3189250.39  28.825074  112.253228  -18.2889  -10.9018
   313     75   8983  590724.56  3189190.39  28.827148  111.929899  -17.8434   -8.3613
   314   6284   9004  652814.56  3188980.39  28.819368  112.566119  -13.2536   -7.7650
   315    746   9015  597434.56  3188870.39  28.823769  111.998639  -15.2658  -10.5983
   316  12416   9078  714134.56  3188240.39  28.803941  113.194091  -14.9012   -9.6790
   317   1447   9081  604444.56  3188210.39  28.817262  112.070416  -14.4579  -11.3591
   318   1769   9116  607664.56  3187860.39  28.813838  112.103378  -12.7065   -7.1686
   319   5782   9143  647794.56  3187590.39  28.807414  112.514505  -14.4224  -10.2183
   320   8441   9187  674384.56  3187150.39  28.800113  112.786814  -17.6076  -14.1220
   321   4394   9189  633914.56  3187130.39  28.804783  112.372252  -14.5722  -10.2319
   322   7629   9247  666264.56  3186550.39  28.795775  112.703556  -15.9515   -9.1103
   323  11190   9270  701874.56  3186320.39  28.788605  113.068198  -15.3098   -9.9309
   324   8580   9273  675774.56  3186290.39  28.792165  112.800917  -17.5271  -12.3920
   325   3761   9285  627584.56  3186170.39  28.796764  112.307294  -16.8734  -10.8184
   326   1759   9313  607564.56  3185890.39  28.796068  112.102167  -15.1346   -7.5689
   327  11445   9342  704424.56  3185600.39  28.781708  113.094179  -15.5381  -12.1999
   328  11148   9368  701454.56  3185340.39  28.779831  113.063724  -13.9114   -9.0421
   329   2038   9383  610354.56  3185190.39  28.789514  112.130682  -13.0898   -7.9145
   330  10875   9391  698724.56  3185110.39  28.778181  113.035732  -15.1219  -10.3483
   331   1394   9418  603914.56  3184840.39  28.786892  112.064676  -17.4601  -12.0697
   332   4778   9486  637754.56  3184160.39  28.777578  112.411231  -14.4910   -8.1987
   333   6493   9487  654904.56  3184150.39  28.775538  112.586871  -17.3202  -12.7407
   334   7815   9535  668124.56  3183670.39  28.769549  112.722180  -16.5773   -9.6963
   335  11788   9537  707854.56  3183650.39  28.763570  113.128940  -14.7214   -8.1164
   336  10404   9555  694014.56  3183470.39  28.764105  112.987226  -14.7439  -10.8069
   337  10826   9581  698234.56  3183210.39  28.761117  113.030383  -15.4266  -11.4320
   338   8528   9606  675254.56  3182960.39  28.762193  112.795077  -15.5976   -7.8514
   339    381   9648  593784.56  3182540.39  28.766913  111.960709  -16.2204  -10.3900
   340   6837   9666  658344.56  3182360.39  28.758969  112.621850  -15.8847  -10.5138
   341  11568   9691  705654.56  3182110.39  28.750032  113.106140  -16.0903   -9.1067
   342   6331   9710  653284.56  3181920.39  28.755611  112.569979  -16.1230  -11.1301
   343   7128   9751  661254.56  3181510.39  28.750939  112.651525  -15.1510  -11.3133
   344   4215   9754  632124.56  3181480.39  28.753985  112.353256  -16.5284  -13.0567
   345   7206   9756  662034.56  3181460.39  28.750390  112.659503  -16.2624  -13.1698
   346   2419   9784  614164.56  3181180.39  28.752994  112.169308  -13.0952   -7.3613
   347   8574   9799  675714.56  3181030.39  28.744718  112.799488  -16.9503  -11.9336
   348  12425   9817  714224.56  3180850.39  28.737271  113.193617  -15.0608   -9.4531
   349  10733   9826  697304.56  3180760.39  28.739159  113.020437  -15.3954   -9.4421
   350   9771   9856  687684.56  3180460.39  28.737889  112.921923  -14.9712   -8.0628
   351   9464   9859  684614.56  3180430.39  28.738062  112.890495  -15.4961   -9.9700
   352   1956   9875  609534.56  3180270.39  28.745183  112.121806  -14.8860  -10.4894
   353   1857   9913  608544.56  3179890.39  28.741838  112.111633  -11.6412   -9.2574
   354   1235   9914  602324.56  3179880.39  28.742256  112.047940  -13.2457   -7.8706
   355  11015   9949  700124.56  3179530.39  28.727629  113.049082  -14.7939   -8.6380
   356  12149   9968  711464.56  3179340.39  28.724107  113.165091  -14.7361   -7.7847
   357   9252   9974  682494.56  3179280.39  28.727989  112.868611  -16.6370  -13.1311
   358   5160   9994  641574.56  3179080.39  28.731325  112.449722  -16.4105  -11.7464
   359   3501  10003  624984.56  3178990.39  28.732227  112.279867  -15.6958   -9.8738
   360  10774  10017  697714.56  3178850.39  28.721867  113.024301  -15.0720   -9.0229
   361  12426  10072  714234.56  3178300.39  28.714269  113.193239  -13.2526   -8.1625
   362  11976  10082  709734.56  3178200.39  28.714106  113.147179  -15.9417   -9.9881
   363  10120  10089  691174.56  3178130.39  28.716357  112.957253  -15.1805   -9.2245
   364   7970  10149  669674.56  3177530.39  28.713950  112.737134  -18.1616  -13.1484
   365   3037  10152  620344.56  3177500.39  28.719222  112.232204  -15.4102  -10.5862
   366   9455  10267  684524.56  3176350.39  28.701267  112.888912  -15.4896   -9.3106
   367   1442  10267  604394.56  3176350.39  28.710233  112.068812  -10.2347   -7.3399
   368   6778  10307  657754.56  3175950.39  28.701206  112.614919  -13.7493   -7.4348
   369  12475  10385  714724.56  3175170.39  28.685956  113.197662  -15.4589  -10.2169
   370   3392  10397  623894.56  3175050.39  28.696777  112.268279  -15.8390   -8.2998
   371    229  10405  592264.56  3174970.39  28.698702  111.944526  -13.8244   -8.9226
   372   9787  10503  687844.56  3173990.39  28.679498  112.922493  -14.7756   -8.5131
   373   4771  10512  637684.56  3173900.39  28.685004  112.409271  -16.2623  -10.7816
   374    331  10524  593284.56  3173780.39  28.687889  111.954869  -13.9731   -9.1249
   375   6457  10536  654544.56  3173660.39  28.680932  112.581758  -16.4936  -14.8445
   376   5270  10539  642674.56  3173630.39  28.682026  112.460299  -19.6865  -15.7013
   377  12698  10643  716954.56  3172590.39  28.662313  113.219981  -15.4263   -9.4356
   378   6667  10710  656644.56  3171920.39  28.664979  112.603006  -16.4882  -12.0059
   379   4082  10719  630794.56  3171830.39  28.667040  112.338527  -14.3950  -10.7453
   380   8638  10728  676354.56  3171740.39  28.660818  112.804601  -16.6839  -12.4113
   381   3565  10790  625624.56  3171120.39  28.661145  112.285552  -13.9368  -10.1055
   382  12033  10802  710304.56  3171000.39  28.649070  113.151682  -13.8814   -9.4124
   383   5934  10813  649314.56  3170890.39  28.656552  112.527883  -15.9734  -11.1312
   384   3709  10846  627064.56  3170560.39  28.655951  112.300222  -13.9112  -10.3689
   385   1270  10852  602674.56  3170500.39  28.657575  112.050678  -14.6061   -9.5471
   386   2820  10898  618174.56  3170040.39  28.652101  112.209216  -17.2370   -9.9959
   387   9605  10947  686024.56  3169550.39  28.639706  112.903151  -14.8560  -10.0211
   388   1882  10953  608794.56  3169490.39  28.647960  112.113199  -16.7650  -12.2016
   389   6966  11002  659634.56  3169000.39  28.638267  112.633185  -15.5984  -11.1902
   390   3819  11042  628164.56  3168600.39  28.638155  112.311256  -15.4657   -9.2800
   391     37  11054  590344.56  3168480.39  28.640264  111.924359  -15.2565  -10.3822
   392   2863  11082  618604.56  3168200.39  28.635457  112.213424  -14.0077   -7.5247
   393   2605  11093  616024.56  3168090.39  28.634698  112.187022  -14.3606   -8.7259
   394  11045  11125  700424.56  3167770.39  28.621501  113.050085  -13.4421   -7.4027
   395  10371  11178  693684.56  3167240.39  28.617744  112.981089  -15.8915  -10.5133
   396  10466  11192  694634.56  3167100.39  28.616339  112.990777  -14.8204   -6.2529
   397    129  11210  591264.56  3166920.39  28.626121  111.933646  -12.4907   -8.9260
   398   2721  11226  617184.56  3166760.39  28.622591  112.198751  -12.0281   -9.4869
   399   3217  11300  622144.56  3166020.39  28.615455  112.249401  -16.3949   -9.3288
   400   8571  11435  675684.56  3164670.39  28.597123  112.796660  -15.8178   -9.9781

     1   1643    105  606404.56  3277970.39  29.627097  112.099115  -24.4699  -21.1018
     2   5874    156  648714.56  3277460.39  29.618155  112.535978  -27.7077  -22.7235
     3   1178    207  601754.56  3276950.39  29.618282  112.050994  -24.7888  -23.1449
     4   3621    290  626184.56  3276120.39  29.608555  112.303179  -24.6648  -20.6822
     5   1165    325  601624.56  3275770.39  29.607645  112.049541  -25.4420  -20.7708
     6  12740    395  717374.56  3275070.39  29.586501  113.244265  -23.2957  -18.1662
     7   4481    424  634784.56  3274780.39  29.595563  112.391809  -24.1745  -19.8453
     8   1555    488  605524.56  3274140.39  29.592612  112.089655  -24.8159  -20.7807
     9  10492    502  694894.56  3274000.39  29.580570  113.012106  -23.5797  -19.8024
    10   9027    557  680244.56  3273450.39  29.577815  112.860837  -24.0848  -22.0425
    11   1100    645  600974.56  3272570.39  29.578822  112.042532  -25.2629  -22.6302
    12  11184    716  701814.56  3271860.39  29.560168  113.083114  -23.4631  -18.4965
    13  12554    800  715514.56  3271020.39  29.550300  113.224273  -22.4476  -17.8914
    14   9660    925  686574.56  3269770.39  29.543689  112.925527  -23.3452  -19.8334
    15   4590    959  635874.56  3269430.39  29.547174  112.402394  -22.8372  -16.9452
    16  12379   1020  713764.56  3268820.39  29.530760  113.205791  -22.8567  -16.8055
    17   4191   1039  631884.56  3268630.39  29.540384  112.361126  -25.6095  -17.8132
    18   6701   1126  656984.56  3267760.39  29.529630  112.619968  -22.1811  -13.8776
    19   5286   1197  642834.56  3267050.39  29.524923  112.473899  -25.7862  -23.3552
    20   1114   1272  601114.56  3266300.39  29.522232  112.043396  -23.3681  -19.5980
    21    736   1276  597334.56  3266260.39  29.522171  112.004392  -24.8204  -21.3565
    22  10618   1363  696154.56  3265390.39  29.502714  113.023560  -23.9771  -20.7432
    23   8573   1429  675704.56  3264730.39  29.499803  112.812582  -23.5578  -19.0813
    24   2106   1456  611034.56  3264460.39  29.504786  112.145557  -22.1168  -20.4156
    25  11066   1576  700634.56  3263260.39  29.482792  113.069361  -23.4028  -22.1591
    26   9831   1597  688284.56  3263050.39  29.482817  112.942009  -22.7629  -12.7808
    27   8707   1674  677044.56  3262280.39  29.477513  112.826003  -23.3473  -16.4577
    28   1538   1721  605354.56  3261810.39  29.481365  112.086709  -23.9301  -21.1602
    29  11320   1804  703174.56  3260980.39  29.461818  113.095121  -23.1733  -18.0685
    30   2805   1859  618024.56  3260430.39  29.467781  112.217225  -22.2177  -18.7556
    31   4506   1939  635034.56  3259630.39  29.458843  112.392516  -21.6422  -17.8418
    32  12288   2010  712854.56  3258920.39  29.441631  113.194481  -23.2210  -18.2437
    33   2139   2019  611364.56  3258830.39  29.453954  112.148388  -24.8251  -22.5909
    34    176   2096  591734.56  3258060.39  29.448598  111.945925  -24.4464  -22.2698
    35  11162   2096  701594.56  3258060.39  29.435736  113.078301  -23.9057  -17.6430
    36   9302   2128  682994.56  3257740.39  29.435704  112.886585  -24.9127  -17.7661
    37   2170   2338  611674.56  3255640.39  29.425141  112.151259  -24.8074  -21.9718
    38    544   2371  595414.56  3255310.39  29.423507  111.983627  -26.1130  -20.4348
    39   4411   2372  634084.56  3255300.39  29.419877  112.382192  -24.4037  -18.7574
    40   1122   2377  601194.56  3255250.39  29.422512  112.043200  -26.6895  -21.8414
    41    368   2397  593654.56  3255050.39  29.421293  111.965464  -25.8749  -23.0200
    42   4401   2481  633984.56  3254210.39  29.410053  112.381029  -23.6799  -20.8483
    43  11138   2509  701354.56  3253930.39  29.398525  113.075070  -23.6911  -19.3032
    44   9493   2564  684904.56  3253380.39  29.396095  112.905533  -24.8326  -21.7586
    45    828   2592  598254.56  3253100.39  29.403344  112.012703  -23.4350  -19.9475
    46  11236   2593  702334.56  3253090.39  29.390791  113.085010  -23.3543  -16.9533
    47   2244   2613  612414.56  3252890.39  29.400261  112.158605  -24.2891  -20.7457
    48   4465   2616  634624.56  3252860.39  29.397804  112.387458  -24.4686  -21.5287
    49  11003   2729  700004.56  3251730.39  29.378897  113.060765  -23.3934  -16.3207
    50   6128   2750  651254.56  3251520.39  29.383820  112.558615  -25.1101  -21.7041
    51   2885   2771  618824.56  3251310.39  29.385413  112.224487  -24.3197  -21.6928
    52   4706   2826  637034.56  3250760.39  29.378595  112.412028  -24.0506  -17.8990
    53   6614   2835  656114.56  3250670.39  29.375557  112.608559  -23.8628  -17.5086
    54  11108   2851  701054.56  3250510.39  29.367726  113.071355  -23.4235  -17.7317
    55  10902   2884  698994.56  3250180.39  29.365077  113.050084  -23.2676  -17.1695
    56   6775   2895  657724.56  3250070.39  29.369942  112.625056  -26.9565  -22.5447
    57  11043   2921  700404.56  3249810.39  29.361516  113.064535  -23.8040  -19.2048
    58   4893   2975  638904.56  3249270.39  29.364946  112.431104  -25.1459  -18.0302
    59   6854   2983  658514.56  3249190.39  29.361904  112.633066  -26.9715  -22.7814
    60   5201   3087  641984.56  3248150.39  29.354497  112.462684  -24.1213  -15.8833
    61   7104   3103  661014.56  3247990.39  29.350760  112.658638  -26.7551  -22.1838
    62   5320   3150  643174.56  3247520.39  29.348677  112.474858  -24.7702  -16.8146
    63  10129   3181  691264.56  3247210.39  29.339488  112.969972  -25.1215  -20.0254
    64   9881   3189  688784.56  3247130.39  29.339141  112.944427  -25.4704  -22.4915
    65   7845   3215  668424.56  3246870.39  29.339685  112.734770  -25.4227  -20.5994
    66   5429   3268  644264.56  3246340.39  29.337906  112.485928  -24.7577  -17.3571
    67   2560   3293  615574.56  3246090.39  29.338614  112.190454  -24.6434  -21.4881
    68  10218   3320  692154.56  3245820.39  29.326814  112.978892  -25.7192  -20.7448
    69   2570   3455  615674.56  3244470.39  29.323986  112.191314  -25.1392  -23.2327
    70  10017   3458  690144.56  3244440.39  29.314671  112.957964  -25.3320  -20.4466
    71   2545   3572  615424.56  3243300.39  29.313452  112.188617  -24.3343  -14.2834
    72   9747   3648  687444.56  3242540.39  29.297937  112.929853  -26.0358  -21.1522
    73   2713   3708  617104.56  3241940.39  29.301024  112.205770  -24.1257  -22.6885
    74  11015   3753  700124.56  3241490.39  29.286517  113.060143  -24.1712  -17.4251
    75   9465   3768  684624.56  3241340.39  29.287529  112.900632  -26.2124  -21.9495
    76   9602   3952  685994.56  3239500.39  29.270730  112.914419  -25.9541  -18.1860
    77   8915   4062  679124.56  3238400.39  29.261801  112.843560  -24.1607  -14.1944
    78   2840   4103  618374.56  3237990.39  29.265263  112.218421  -24.9323  -22.8422
    79   9163   4122  681604.56  3237800.39  29.256034  112.868975  -26.8420  -23.1732
    80   8809   4316  678064.56  3235860.39  29.239037  112.832247  -26.8377  -23.1534
    81   1665   4324  606624.56  3235780.39  29.246368  112.097286  -24.7411  -21.2661
    82   9966   4403  689634.56  3234990.39  29.229506  112.951095  -25.1827  -20.1129
    83   2956   4574  619534.56  3233280.39  29.222652  112.229850  -23.9754  -21.5928
    84   1832   4578  608294.56  3233240.39  29.223305  112.114221  -24.2508  -17.7598
    85   5572   4618  645694.56  3232840.39  29.215938  112.498874  -26.6697  -23.7464
    86   5195   4679  641924.56  3232230.39  29.210863  112.460022  -26.3354  -23.7267
    87   2852   4785  618494.56  3231170.39  29.203711  112.218927  -25.1890  -23.4977
    88   9079   4791  680764.56  3231110.39  29.195805  112.859243  -24.8726  -19.3882
    89   2700   4815  616974.56  3230870.39  29.201145  112.203262  -23.1544  -20.9271
    90   6093   4833  650904.56  3230690.39  29.195929  112.552165  -25.8539  -23.2348
    91   5748   4897  647454.56  3230050.39  29.190561  112.516605  -27.1359  -22.4332
    92   2104   4944  611014.56  3229580.39  29.190041  112.141836  -23.7295  -17.8641
    93   2604   4952  616014.56  3229500.39  29.188871  112.193246  -24.7986  -22.3748
    94   5668   4961  646654.56  3229410.39  29.184880  112.508295  -26.9827  -22.1006
    95   1340   5023  603374.56  3228790.39  29.183559  112.063193  -24.8711  -21.5004
    96  10697   5064  696944.56  3228380.39  29.168765  113.025095  -24.4959  -21.0294
    97  10383   5122  693804.56  3227800.39  29.164018  112.992723  -23.6832  -16.7449
    98  12534   5204  715314.56  3226980.39  29.153150  113.213603  -22.2185  -21.2984
    99  12283   5227  712804.56  3226750.39  29.151500  113.187770  -23.4923  -20.9449
   100   9032   5273  680294.56  3226290.39  29.152391  112.853629  -25.6799  -19.3536
   101  10273   5549  692704.56  3223530.39  29.125669  112.980679  -24.6140  -20.3404
   102   2796   5568  617934.56  3223340.39  29.133107  112.212336  -24.9989  -23.0299
   103   3892   5660  628894.56  3222420.39  29.123739  112.324872  -23.3294  -16.3027
   104   3096   5723  620934.56  3221790.39  29.118838  112.243002  -24.0582  -21.6199
   105  10791   5818  697884.56  3220840.39  29.100608  113.033416  -24.0211  -21.5837
   106   5064   5882  640614.56  3220200.39  29.102464  112.445028  -23.1534  -19.4858
   107  10968   5897  699654.56  3220050.39  29.093205  113.051453  -23.6240  -20.2919
   108   3269   6102  622664.56  3218000.39  29.084472  112.260363  -25.5964  -21.8469
   109    152   6122  591494.56  3217800.39  29.085294  111.940120  -23.7854  -18.3561
   110  10032   6175  690294.56  3217270.39  29.069564  112.954853  -25.0352  -19.2060
   111  10913   6237  699104.56  3216650.39  29.062623  113.045199  -23.5799  -21.1659
   112   3415   6273  624124.56  3216290.39  29.068900  112.275171  -25.2760  -23.0398
   113  10593   6418  695904.56  3214840.39  29.046793  113.012029  -24.1277  -20.7641
   114  11131   6426  701284.56  3214760.39  29.045232  113.067240  -23.6466  -19.4917
   115   8279   6517  672764.56  3213850.39  29.041212  112.774318  -25.9454  -20.2270
   116   8106   6625  671034.56  3212770.39  29.031702  112.756392  -25.4846  -20.5413
   117   3884   6630  628814.56  3212720.39  29.036220  112.322931  -23.0578  -20.6710
   118   4466   6660  634634.56  3212420.39  29.032911  112.382653  -22.7854  -22.7773
   119   9617   6685  686144.56  3212170.39  29.024171  112.911392  -24.5768  -20.9723
   120   4592   6760  635894.56  3211420.39  29.023754  112.395468  -23.6218  -21.5055
   121   4111   6839  631084.56  3210630.39  29.017130  112.345994  -23.8328  -22.8216
   122   9668   6882  686654.56  3210200.39  29.006326  112.916299  -24.6022  -19.1139
   123   2854   6903  618514.56  3209990.39  29.012585  112.216881  -24.1080  -19.3049
   124   2363   6927  613604.56  3209750.39  29.010866  112.166451  -23.2771  -19.2683
   125   9258   6940  682554.56  3209620.39  29.001687  112.874130  -25.2808  -20.7731
   126    580   7018  595774.56  3208840.39  29.004118  111.983326  -23.9904  -19.1093
   127   3556   7131  625534.56  3207710.39  28.991339  112.288691  -23.8947  -20.1702
   128   7067   7178  660644.56  3207240.39  28.983162  112.648940  -26.0972  -22.2431
   129   9217   7194  682144.56  3207080.39  28.978832  112.869510  -25.6718  -19.8825
   130   4876   7202  638734.56  3207000.39  28.983566  112.424077  -24.0592  -22.3865
   131   7471   7216  664684.56  3206860.39  28.979219  112.690339  -26.2214  -22.4518
   132   1309   7267  603064.56  3206350.39  28.981079  112.057934  -24.1640  -22.9442
   133   7781   7328  667784.56  3205740.39  28.968710  112.721978  -23.2485  -16.9833
   134   6017   7350  650144.56  3205520.39  28.968921  112.540966  -23.2659  -16.2347
   135   3970   7370  629674.56  3205320.39  28.969359  112.330906  -24.7109  -22.5661
   136    769   7409  597664.56  3204930.39  28.968689  112.002388  -25.8093  -20.1738
   137    961   7442  599584.56  3204600.39  28.965562  112.022062  -22.7271  -14.1174
   138   5457   7471  644544.56  3204310.39  28.958649  112.483353  -24.4943  -20.5662
   139   5084   7494  640814.56  3204080.39  28.956990  112.445056  -24.2192  -20.8862
   140   1042   7612  600394.56  3202900.39  28.950157  112.030222  -25.2454  -21.6765
   141   9288   7749  682854.56  3201530.39  28.928663  112.875892  -26.1951  -19.3628
   142   9055   7777  680524.56  3201250.39  28.926468  112.851954  -25.2521  -21.4448
   143   5507   7800  645044.56  3201020.39  28.928907  112.488058  -23.5310  -19.4886
   144   1005   7807  600024.56  3200950.39  28.932588  112.026252  -24.8992  -20.3620
   145   8639   8073  676364.56  3198290.39  28.900344  112.808832  -25.0780  -20.8636
   146   7956   8086  669534.56  3198160.39  28.900093  112.738790  -25.3473  -19.7988
   147   3715   8145  627124.56  3197570.39  28.899681  112.303864  -22.4101  -19.1672
   148   7655   8169  666524.56  3197330.39  28.893000  112.707807  -22.4977  -18.2851
   149   3396   8265  623934.56  3196370.39  28.889165  112.271020  -24.8570  -22.1139
   150   8802   8284  677994.56  3196180.39  28.881083  112.825210  -24.8737  -20.8144
   151   2987   8356  619844.56  3195460.39  28.881343  112.228986  -25.5580  -21.2009
   152   8014   8410  670114.56  3194920.39  28.870785  112.744247  -24.5289  -20.4729
   153   8992   8523  679894.56  3193790.39  28.859257  112.844304  -24.0455  -19.3628
   154   3303   8654  623004.56  3192480.39  28.854152  112.261060  -24.9958  -18.3839
   155  11145   8659  701424.56  3192430.39  28.843790  113.064678  -23.9373  -20.1406
   156   8054   8722  670514.56  3191800.39  28.842584  112.747876  -23.1336  -14.8388
   157   6166   8771  651634.56  3191310.39  28.840532  112.554342  -26.3511  -22.8298
   158   7711   8779  667084.56  3191230.39  28.837892  112.712645  -22.5902  -14.8088
   159   2603   8792  616004.56  3191100.39  28.842350  112.189167  -25.6715  -21.6763
   160  11315   8793  703124.56  3191090.39  28.831435  113.081853  -22.8532  -20.5380
   161   4680   8824  636774.56  3190780.39  28.837418  112.401993  -22.4472  -18.5557
   162   7012   8836  660094.56  3190660.39  28.833640  112.640941  -26.2713  -23.3399
   163   9419   8853  684164.56  3190490.39  28.828881  112.887523  -25.1937  -20.6308
   164   2760   8886  617574.56  3190160.39  28.833725  112.205160  -25.7031  -21.1169
   165   8688   8937  676854.56  3189650.39  28.822330  112.812502  -26.5966  -21.1476
   166   4343   9000  633404.56  3189020.39  28.821891  112.367250  -23.3456  -22.8817
   167   2650   9023  616474.56  3188790.39  28.821462  112.193746  -26.2211  -20.3438
   168   4741   9027  637384.56  3188750.39  28.819035  112.407998  -23.1202  -20.1006
   169   5996   9126  649934.56  3187760.39  28.808700  112.536450  -27.0001  -21.1464
   170  12532   9161  715294.56  3187410.39  28.796261  113.205812  -22.9240  -20.6863
   171   7271   9164  662684.56  3187380.39  28.803721  112.667007  -26.1065  -20.6143
   172   5741   9185  647384.56  3187170.39  28.803671  112.510250  -25.1332  -22.2094
   173   8612   9218  676094.56  3186840.39  28.797083  112.804280  -25.8497  -18.0096
   174   1137   9223  601344.56  3186790.39  28.804695  112.038522  -25.1386  -17.8812
   175   5195   9293  641924.56  3186090.39  28.794540  112.454181  -23.6561  -23.3339
   176   3022   9302  620194.56  3186000.39  28.795942  112.231569  -23.8587  -22.8992
   177   7348   9331  663454.56  3185710.39  28.788556  112.674654  -26.9373  -21.6672
   178   1939   9372  609364.56  3185300.39  28.790591  112.120550  -22.9526  -17.8370
   179   8325   9394  673224.56  3185080.39  28.781594  112.774616  -24.5764  -17.9383
   180   3447   9494  624444.56  3184080.39  28.778212  112.274897  -24.8610  -23.8504
   181   5149   9521  641464.56  3183810.39  28.774017  112.449185  -23.5959  -21.6354
   182   9470   9627  684674.56  3182750.39  28.758983  112.891487  -25.1806  -22.5443
   183   3472   9813  624694.56  3180890.39  28.749401  112.277107  -24.3478  -21.7480
   184   5056  10008  640534.56  3178940.39  28.730175  112.439057  -24.2050  -22.0053
   185   6209  10016  652064.56  3178860.39  28.728145  112.557078  -25.0238  -21.9203
   186   3976  10026  629734.56  3178760.39  28.729682  112.328472  -24.2026  -20.4746
   187   9084  10139  680814.56  3177630.39  28.713340  112.851154  -26.1082  -21.1378
   188   7817  10194  668144.56  3177080.39  28.710090  112.721409  -25.8278  -20.1458
   189  11345  10222  703424.56  3176800.39  28.702488  113.082365  -23.8144  -20.9809
   190   5845  10408  648424.56  3174940.39  28.693199  112.519306  -25.1331  -20.4778
   191   4136  10410  631334.56  3174920.39  28.694869  112.344409  -24.4064  -21.2418
   192   7851  10411  668484.56  3174910.39  28.690467  112.724568  -25.5450  -20.2010
   193   7999  10446  669964.56  3174560.39  28.687116  112.739659  -26.4811  -22.0295
   194   9403  10623  684004.56  3172790.39  28.669225  112.883017  -25.8986  -22.2217
   195   7664  10800  666614.56  3171020.39  28.655613  112.704865  -25.4980  -20.9414
   196   5818  10863  648154.56  3170390.39  28.652174  112.515951  -22.9369  -19.7922
   197   9239  10982  682364.56  3169200.39  28.637069  112.865668  -28.0052  -22.3251
   198   8483  10998  674804.56  3169040.39  28.636669  112.788333  -25.8420  -20.2854
   199   4753  11082  637504.56  3168200.39  28.633588  112.406742  -24.3334  -22.0957
   200   5305  11342  643024.56  3165600.39  28.609529  112.462875  -22.4063  -20.9220
