# Supplementary material for: Monitoring monthly surface water dynamics of Dongting Lake using Sentinel-1 data at 10 m
Source: PeerJ. 2018 Jun 20;6:e4992. doi: 10.7717/peerj.4992 (PMC6015492; doi:10.7717/peerj.4992)
Supplement: Supplemental Information 15 [file peerj-06-4992-s015.txt]

; ENVI Output of ROIs (5.2) [Tue Dec 26 18:19:57 2017]
; Number of ROIs: 2
; File Dimension: 12794 x 11444
;
; ROI name: non_water_sample
; ROI rgb value: {255, 255, 255}
; ROI npts: 669
;
; ROI name: water_sample
; ROI rgb value: {255, 255, 255}
; ROI npts: 141
;   ID      X      Y      Map X       Map Y        Lat         Lon        B1        B2
     1   1766     75  607634.56  3278270.39  29.629698  112.111848  -19.3385  -10.0155
     2  11384     88  703814.56  3278140.39  29.616482  113.104922  -16.4290   -9.4563
     3   1248    127  602454.56  3277750.39  29.625443  112.058298  -20.0032  -11.0984
     4  10469    129  694664.56  3277730.39  29.614249  113.010400  -18.0573   -9.6422
     5  12395    149  713924.56  3277530.39  29.609283  113.209151  -16.3812   -8.9996
     6  10701    171  696984.56  3277310.39  29.610096  113.034272  -17.8129  -10.4979
     7   4111    172  631084.56  3277300.39  29.618695  112.353915  -17.4272  -10.0737
     8   8775    176  677724.56  3277260.39  29.612545  112.835454   -8.5123   -2.7966
     9   8465    209  674624.56  3276930.39  29.610007  112.803399  -12.2962   -6.8974
    10  10998    218  699954.56  3276840.39  29.605383  113.064840  -16.0084   -9.8492
    11   6919    258  659164.56  3276440.39  29.607660  112.643724  -17.9616  -11.2588
    12   1293    316  602904.56  3275860.39  29.608352  112.062767  -16.1300   -8.8981
    13  10044    331  690414.56  3275710.39  29.596687  112.966177  -18.1834  -10.0356
    14   9360    372  683574.56  3275300.39  29.594016  112.895512  -18.4801  -11.6542
    15   7378    387  663754.56  3275150.39  29.595427  112.690915  -13.8028   -6.9934
    16   8338    397  673354.56  3275050.39  29.593226  112.789989  -14.2153   -9.4459
    17  11738    399  707354.56  3275030.39  29.587848  113.140868   -8.7130   -4.0428
    18   9913    403  689104.56  3274990.39  29.590392  112.952531  -17.5723  -10.4059
    19   9249    422  682464.56  3274800.39  29.589669  112.883972  -17.9676  -10.7213
    20  11535    426  705324.56  3274760.39  29.585750  113.119870  -17.5251   -9.3539
    21   6743    427  657404.56  3274750.39  29.592638  112.625310  -16.8365  -11.5972
    22  11855    427  708524.56  3274750.39  29.585128  113.152887  -16.0950   -9.6025
    23   1897    434  608944.56  3274680.39  29.597190  112.125018  -17.9527   -9.2690
    24   7166    438  661634.56  3274640.39  29.591103  112.668956  -13.9212   -7.3926
    25  12265    445  712624.56  3274570.39  29.582811  113.195156  -15.7350   -8.7310
    26   7446    459  664434.56  3274430.39  29.588842  112.697825  -15.3186  -11.8159
    27   9258    461  682554.56  3274410.39  29.586138  112.884835  -18.0050   -9.0624
    28   2082    505  610794.56  3273970.39  29.590620  112.144047  -17.4629   -8.8055
    29   6895    510  658924.56  3273920.39  29.584957  112.640879  -18.6466   -9.9999
    30   6427    528  654244.56  3273740.39  29.583921  112.592548  -15.2497  -11.3566
    31  11965    539  709624.56  3273630.39  29.574842  113.164022  -16.5140   -9.5795
    32   9430    559  684274.56  3273430.39  29.577045  112.902420  -16.7700  -10.3564
    33    829    581  598264.56  3273210.39  29.584814  112.014614  -18.1146  -10.5224
    34   8065    585  670624.56  3273170.39  29.576643  112.761516  -10.0211   -5.0542
    35   7241    587  662384.56  3273150.39  29.577564  112.676475  -14.3686   -9.5568
    36   9481    599  684784.56  3273030.39  29.573361  112.907615  -17.7984  -10.3540
    37   7541    600  665384.56  3273020.39  29.575997  112.707417  -17.8930  -10.8140
    38   9149    610  681464.56  3272920.39  29.572857  112.873338  -17.7359   -9.9652
    39   2445    613  614424.56  3272890.39  29.580547  112.181410  -18.0316   -9.4477
    40  10000    617  689974.56  3272850.39  29.570957  112.961136  -17.5524  -10.6340
    41   1571    619  605684.56  3272830.39  29.580777  112.091179  -17.8633  -12.2799
    42  10563    626  695604.56  3272760.39  29.569275  113.019210  -17.5798  -11.5414
    43  12384    626  713814.56  3272760.39  29.566284  113.207079  -17.3073   -9.3721
    44   4060    631  630574.56  3272710.39  29.577334  112.348098  -14.3864   -7.4857
    45   4855    653  638524.56  3272490.39  29.574491  112.430128  -19.3119  -11.4667
    46   9811    713  688084.56  3271890.39  29.562585  112.941469  -18.3046  -11.6028
    47   9276    719  682734.56  3271830.39  29.562839  112.886260  -17.1869  -10.4242
    48   9062    722  680594.56  3271800.39  29.562880  112.864175  -17.1781  -10.1848
    49  11873    739  708704.56  3271630.39  29.556959  113.154147  -17.1128   -9.7118
    50   9375    743  683724.56  3271590.39  29.560529  112.896434  -17.4691  -10.8852
    51   9467    751  684644.56  3271510.39  29.559671  112.905913  -20.0038  -10.9404
    52  11093    755  700904.56  3271470.39  29.556797  113.073654  -16.5083   -8.7668
    53   9250    760  682474.56  3271420.39  29.559179  112.883509  -17.1277  -10.7230
    54  12279    766  712764.56  3271360.39  29.553838  113.195974   -9.6013   -8.6061
    55   7884    770  668814.56  3271320.39  29.560201  112.742551   -9.6935   -2.5356
    56   4851    774  638484.56  3271280.39  29.563578  112.429561  -17.9907  -10.4875
    57  12309    807  713064.56  3270950.39  29.550089  113.198989  -14.4110   -9.1763
    58  10836    823  698334.56  3270790.39  29.551075  113.047018  -15.0596  -11.1590
    59  11570    837  705674.56  3270650.39  29.548624  113.122706  -18.7875   -9.8578
    60   4144    846  631414.56  3270560.39  29.557847  112.356509  -16.4199  -11.8290
    61  12336    847  713334.56  3270550.39  29.546436  113.201695  -14.2138   -8.8196
    62   7866    848  668634.56  3270540.39  29.553189  112.740573  -16.4804  -10.8097
    63    763    853  597604.56  3270490.39  29.560321  112.007556  -18.2675   -8.8575
    64  11427    860  704244.56  3270420.39  29.546784  113.107913  -17.5473  -10.1639
    65   9423    883  684204.56  3270190.39  29.547830  112.901150  -11.6732   -5.7243
    66   1979    886  609764.56  3270160.39  29.556332  112.133029  -19.6876  -12.3772
    67   1736    947  607334.56  3269550.39  29.551039  112.107890  -18.1041   -8.6705
    68  11024    959  700214.56  3269430.39  29.538508  113.066162  -17.5644  -10.0866
    69  11445    961  704424.56  3269410.39  29.537646  113.109580  -17.9249  -10.3864
    70  10632    975  696294.56  3269270.39  29.537688  113.025701  -17.4007  -10.1019
    71     80    991  590774.56  3269110.39  29.548384  111.936944  -19.1698  -11.6283
    72  10061    998  690584.56  3269040.39  29.536498  112.966765  -13.3743   -9.0833
    73   3896   1014  628934.56  3268880.39  29.542948  112.330716  -16.5601   -9.8578
    74  10159   1038  691564.56  3268640.39  29.532740  112.976803  -17.8480  -10.2035
    75    180   1048  591774.56  3268540.39  29.543167  111.947217  -17.5253  -11.5323
    76   9364   1061  683614.56  3268410.39  29.531861  112.894764  -14.6510   -6.8311
    77   4265   1066  632624.56  3268360.39  29.537869  112.368728  -17.6500  -10.2710
    78   1783   1095  607804.56  3268070.39  29.537644  112.112594  -17.7679   -9.6706
    79   7385   1102  663824.56  3268000.39  29.530916  112.690563  -15.1549   -9.5984
    80   6209   1111  652064.56  3267910.39  29.531592  112.569234  -12.0574   -5.1707
    81   1568   1124  605654.56  3267780.39  29.535211  112.090380  -18.1515   -9.4683
    82   6052   1139  650494.56  3267630.39  29.529256  112.552999  -10.8563   -4.7846
    83   1213   1160  602104.56  3267420.39  29.532258  112.053715  -17.9405   -9.2408
    84    137   1169  591344.56  3267330.39  29.532280  111.942678  -20.3315  -12.6226
    85   4026   1191  630234.56  3267110.39  29.526843  112.343919  -14.8448   -8.6413
    86    255   1202  592524.56  3267000.39  29.529215  111.954826  -18.7608  -13.5683
    87    846   1203  598434.56  3266990.39  29.528672  112.015807  -19.3952  -10.7070
    88   6099   1203  650964.56  3266990.39  29.523425  112.557759  -13.6537   -3.2285
    89   6530   1203  655274.56  3266990.39  29.522897  112.602218  -17.4929  -11.1911
    90   9961   1250  689584.56  3266520.39  29.513920  112.956012  -16.4857   -9.7929
    91    365   1339  593624.56  3265630.39  29.516770  111.966059  -19.3377  -12.8076
    92    266   1421  592634.56  3264810.39  29.509444  111.955775  -19.5783  -13.0930
    93   4634   1424  636314.56  3264780.39  29.505171  112.406354  -16.3680  -10.9418
    94   6793   1424  657904.56  3264780.39  29.502629  112.629028  -17.3013  -10.1151
    95   2741   1431  617384.56  3264710.39  29.506461  112.211085  -15.8128   -7.0451
    96   2522   1432  615194.56  3264700.39  29.506575  112.188494  -16.9547  -10.2676
    97   5298   1448  642954.56  3264540.39  29.502264  112.474809  -17.2460   -7.7221
    98   3578   1450  625754.56  3264520.39  29.503933  112.297401  -15.8837   -9.7422
    99  10651   1472  696484.56  3264300.39  29.492831  113.026767  -18.0741  -10.5754
   100   6808   1481  658054.56  3264210.39  29.497468  112.630492  -18.9148  -11.4248
   101   4291   1483  632884.56  3264190.39  29.500217  112.370904  -15.4348  -10.6572
   102   5838   1491  648354.56  3264110.39  29.497755  112.530444  -17.0410   -6.6894
   103   7581   1505  665784.56  3263970.39  29.494302  112.710170  -18.2462   -9.3644
   104  10578   1514  695754.56  3263880.39  29.489157  113.019166  -16.1771   -5.9541
   105   8150   1518  671474.56  3263840.39  29.492361  112.768823  -17.8047  -10.8984
   106  11382   1520  703794.56  3263820.39  29.487331  113.102040  -19.9934   -9.8852
   107   1595   1533  605924.56  3263690.39  29.498281  112.092770  -17.1407   -9.1802
   108  10455   1546  694524.56  3263560.39  29.486463  113.006428  -12.3575   -6.7628
   109   3996   1554  629934.56  3263480.39  29.494121  112.340393  -18.1117  -11.2641
   110    592   1559  595894.56  3263430.39  29.496745  111.989286  -19.1039  -12.3376
   111   2805   1563  618024.56  3263390.39  29.494490  112.217545  -17.3061   -8.4899
   112   4394   1581  633914.56  3263210.39  29.491265  112.381407  -16.2830   -7.7352
   113  11388   1653  703854.56  3262490.39  29.475326  113.102411  -18.6442  -11.3158
   114    336   1662  593334.56  3262400.39  29.487644  111.962791  -18.8503  -12.1088
   115   4822   1670  638194.56  3262320.39  29.482769  112.425434  -16.7864  -11.1239
   116  10273   1715  692704.56  3261870.39  29.471501  112.987368  -17.5367  -11.0229
   117  10741   1717  697384.56  3261850.39  29.470591  113.035604  -16.0991   -8.6921
   118  12747   1738  717444.56  3261640.39  29.465373  113.242313  -17.2553  -13.4340
   119  10153   1773  691504.56  3261290.39  29.466453  112.974897  -14.3465   -6.6989
   120  11160   1780  701574.56  3261220.39  29.464241  113.078676  -19.5949  -12.2629
   121   3126   1782  621234.56  3261200.39  29.474422  112.250410  -16.4037   -9.4520
   122  10426   1796  694234.56  3261060.39  29.463958  113.002995  -11.9578   -7.6708
   123   5174   1796  641714.56  3261060.39  29.471007  112.461569  -19.8836   -9.9967
   124  12400   1799  713974.56  3261030.39  29.460469  113.206433  -16.8115  -11.4309
   125    536   1808  595334.56  3260940.39  29.474318  111.983293  -19.2795  -13.7224
   126  10704   1836  697014.56  3260660.39  29.459916  113.031576  -16.7672   -8.6929
   127  10404   1853  694014.56  3260490.39  29.458851  113.000626  -14.1161   -5.8071
   128  11191   1871  701884.56  3260310.39  29.455983  113.081703  -20.2407  -10.9222
   129    611   1884  596084.56  3260180.39  29.467402  111.990960  -19.9533  -13.6105
   130   3749   1885  627464.56  3260170.39  29.464509  112.314532  -14.8913   -9.8429
   131  10295   1912  692924.56  3259900.39  29.453698  112.989288  -20.6747  -12.5489
   132   3603   1946  626004.56  3259560.39  29.459153  112.299409  -17.4356  -10.2842
   133   6136   1961  651334.56  3259410.39  29.454994  112.560527  -17.5819   -8.5959
   134  10175   1963  691724.56  3259390.39  29.449282  112.976832  -20.0771  -11.2476
   135    507   1971  595044.56  3259310.39  29.459631  111.980160  -20.8141  -12.2637
   136  11214   1972  702114.56  3259300.39  29.446837  113.083887  -18.2561  -10.7108
   137   7357   1984  663544.56  3259180.39  29.451384  112.686356  -15.1209   -3.0658
   138   7418   1988  664154.56  3259140.39  29.450944  112.692638  -10.8207    0.0507
   139   7418   1988  664154.56  3259140.39  29.450944  112.692638  -10.8207    0.0507
   140  10407   2004  694044.56  3258980.39  29.445226  113.000668  -12.5342   -5.9533
   141  11421   2014  704184.56  3258880.39  29.442713  113.105139  -21.3032  -12.4403
   142  10388   2054  693854.56  3258480.39  29.440746  112.998622  -15.8289  -10.2963
   143   4823   2068  638204.56  3258340.39  29.446858  112.425035  -17.9212  -10.5045
   144  10366   2078  693634.56  3258240.39  29.438615  112.996312  -13.1987   -6.2471
   145   5835   2100  648324.56  3258020.39  29.442814  112.529310  -18.2916   -9.6111
   146   8163   2126  671604.56  3257760.39  29.437496  112.769211  -17.7089  -11.0370
   147    505   2176  595024.56  3257260.39  29.441133  111.979776  -19.5704  -10.9574
   148  11982   2191  709794.56  3257110.39  29.425823  113.162606  -16.0868    2.5080
   149   2691   2228  616884.56  3256740.39  29.434592  112.205077  -19.6233  -13.1984
   150  11287   2233  702844.56  3256690.39  29.423178  113.090927  -19.5916  -10.5336
   151  10698   2234  696954.56  3256680.39  29.424027  113.030243  -15.6415   -9.7515
   152   3701   2243  626984.56  3256590.39  29.432256  112.309169  -16.1713   -9.0498
   153  12689   2243  716864.56  3256590.39  29.419930  113.235337  -16.9794  -11.7287
   154   5650   2259  646474.56  3256430.39  29.428686  112.510029  -16.1075   -9.9921
   155  10274   2269  692714.56  3256330.39  29.421529  112.986497  -17.1476   -8.3364
   156  11108   2279  701054.56  3256230.39  29.419317  113.072401  -19.1451  -11.0023
   157   5986   2284  649834.56  3256180.39  29.426033  112.544623  -17.3239  -10.9115
   158   1641   2372  606384.56  3255300.39  29.422534  112.096700  -16.3294   -9.5497
   159   2314   2383  613114.56  3255190.39  29.420952  112.166055  -16.4087   -6.3272
   160  12594   2407  715914.56  3254950.39  29.405304  113.225229  -14.3762   -7.1527
   161   7356   2431  663534.56  3254710.39  29.411060  112.685587  -17.5103   -8.9708
   162   2365   2436  613624.56  3254660.39  29.416123  112.171257  -15.6509   -4.5977
   163  11990   2470  709874.56  3254320.39  29.400646  113.162897  -12.5674   -6.4603
   164  12538   2484  715354.56  3254180.39  29.398455  113.219310  -13.6204   -8.4851
   165  12739   2492  717364.56  3254100.39  29.397387  113.239995  -17.4973  -11.6253
   166   2273   2496  612704.56  3254060.39  29.410792  112.161713  -15.8468   -4.6719
   167   5173   2550  641704.56  3253520.39  29.402979  112.460492  -17.2504  -10.6362
   168  10641   2550  696384.56  3253520.39  29.395614  113.023805  -17.3946   -8.4824
   169  12414   2555  714114.56  3253470.39  29.392264  113.206401  -15.6564  -12.2495
   170   3980   2573  629774.56  3253290.39  29.402194  112.337536  -16.4931  -10.2660
   171   6232   2576  652294.56  3253260.39  29.399393  112.569570  -17.3990  -11.9591
   172    904   2658  599014.56  3252440.39  29.397329  112.020476  -14.8475   -9.5430
   173  11551   2666  705484.56  3252360.39  29.383695  113.117315  -10.5840   -3.6003
   174   2657   2672  616544.56  3252300.39  29.394560  112.201101  -18.1218  -11.2729
   175    989   2694  599864.56  3252080.39  29.394013  112.029203  -14.6387   -8.5861
   176  12641   2698  716384.56  3252040.39  29.378978  113.229497   -8.1932   -1.6610
   177  12427   2709  714244.56  3251930.39  29.378353  113.207440  -14.8229  -10.3501
   178  11711   2710  707084.56  3251920.39  29.379464  113.133709   -6.3287   -2.4909
   179  11391   2756  703884.56  3251460.39  29.375838  113.100671  -14.0191   -8.5408
   180  12584   2785  715814.56  3251170.39  29.371230  113.223457  -16.4762  -11.4779
   181   3488   2802  624854.56  3251000.39  29.382031  112.286578  -16.5533   -8.8091
   182   9455   2824  684524.56  3250780.39  29.372697  112.901182  -19.1793  -10.8102
   183   1129   2825  601264.56  3250770.39  29.382079  112.043508  -21.0090  -12.3571
   184  11539   2828  705364.56  3250740.39  29.369103  113.115777  -10.9116   -3.6882
   185   5438   2841  644354.56  3250610.39  29.376422  112.487415  -18.1398  -11.2911
   186  11737   2861  707344.56  3250410.39  29.365802  113.136102   -9.0244   -6.4679
   187   9474   2865  684714.56  3250370.39  29.368971  112.903070  -18.8025  -11.4441
   188   8039   2866  670364.56  3250360.39  29.370908  112.755284  -15.4686   -8.9546
   189   4673   2866  636704.56  3250360.39  29.375022  112.408579  -12.7052   -7.8082
   190  12098   2867  710954.56  3250350.39  29.364660  113.173259  -11.4792    4.5692
   191  11302   2890  702994.56  3250120.39  29.363896  113.091259  -13.6813   -4.0345
   192   7343   2905  663404.56  3249970.39  29.368314  112.683543  -16.8205  -10.0834
   193    906   2910  599034.56  3249920.39  29.374587  112.020455  -17.1485  -11.4641
   194   7682   2922  666794.56  3249800.39  29.366335  112.718431  -17.8939  -10.4228
   195   3002   2928  619994.56  3249740.39  29.371135  112.236370  -17.4187   -9.8259
   196   4632   2944  636294.56  3249580.39  29.368029  112.404259  -14.2436   -4.8247
   197   4496   2956  634934.56  3249460.39  29.367093  112.390235  -16.1587   -8.6154
   198  12752   3002  717494.56  3249000.39  29.351370  113.240326  -15.9166   -8.6762
   199   3956   3003  629534.56  3248990.39  29.363420  112.334557  -15.9213   -8.7938
   200   5721   3025  647184.56  3248770.39  29.359492  112.516320  -17.4017  -11.6713
   201   1205   3083  602024.56  3248190.39  29.358736  112.051100  -13.6538   -9.1466
   202   1599   3100  605964.56  3248020.39  29.356876  112.091669  -16.4204   -9.7952
   203   3517   3107  625144.56  3247950.39  29.354481  112.289219  -19.0846  -10.7629
   204   9252   3133  682494.56  3247690.39  29.345120  112.879764  -19.3875  -12.0408
   205   2313   3155  613104.56  3247470.39  29.351291  112.165158  -20.5833  -11.7814
   206   8019   3212  670164.56  3246900.39  29.339722  112.752690  -17.3958   -9.5742
   207   7611   3225  666084.56  3246770.39  29.339094  112.710662  -17.9701   -9.0539
   208   3150   3226  621474.56  3246760.39  29.344103  112.251288  -15.6144   -9.2756
   209   2885   3232  618824.56  3246700.39  29.343815  112.223989  -15.4594  -10.2004
   210   4307   3242  633044.56  3246600.39  29.341489  112.370422  -16.0933   -8.7244
   211   4060   3287  630574.56  3246150.39  29.337687  112.344932  -13.8565   -7.9984
   212   1238   3288  602354.56  3246140.39  29.340210  112.054309  -14.3702   -8.0947
   213   9330   3301  683274.56  3246010.39  29.329852  112.887516  -19.0870  -11.3675
   214   1986   3307  609834.56  3245950.39  29.337865  112.131326  -16.3181   -7.7181
   215   3342   3325  623394.56  3245770.39  29.334983  112.270950  -17.0617   -8.9753
   216  11281   3352  702784.56  3245500.39  29.322260  113.088247  -15.3951   -2.3192
   217  12253   3392  712504.56  3245100.39  29.317050  113.188206  -17.7768  -10.8662
   218  12340   3394  713374.56  3245080.39  29.316722  113.197155  -16.2835   -8.7661
   219   3217   3434  622144.56  3244680.39  29.325270  112.257957  -18.8116  -11.3270
   220   8623   3447  676204.56  3244550.39  29.317691  112.814501  -19.7701  -11.8303
   221  12407   3465  714044.56  3244370.39  29.310205  113.203912  -17.7068  -11.2767
   222   4573   3480  635704.56  3244220.39  29.319730  112.397522  -17.4439  -10.3626
   223   8164   3517  671614.56  3243850.39  29.312010  112.767144  -17.4298   -8.9109
   224    777   3545  597744.56  3243570.39  29.317385  112.006602  -15.8376   -9.2321
   225   5121   3548  641184.56  3243540.39  29.312992  112.453854  -17.5311  -10.6361
   226  12539   3555  715364.56  3243470.39  29.301863  113.217320  -16.2476  -11.2960
   227   6865   3558  658624.56  3243440.39  29.310014  112.633372  -18.1418  -10.2296
   228   3821   3565  628184.56  3243370.39  29.312849  112.319997  -18.1073  -11.0371
   229   8605   3575  676024.56  3243270.39  29.306169  112.812444  -20.0059  -12.4244
   230  12370   3587  713674.56  3243150.39  29.299265  113.199869  -19.3751  -11.6212
   231   8884   3590  678814.56  3243120.39  29.304423  112.841134  -18.8016  -13.0953
   232   4065   3625  630624.56  3242770.39  29.307184  112.345047  -18.3863  -11.5876
   233   6536   3628  655334.56  3242740.39  29.304109  112.599407  -15.2258   -8.8583
   234  12258   3722  712554.56  3241800.39  29.287279  113.188085  -15.8533  -10.9840
   235   6459   3765  654564.56  3241370.39  29.291844  112.591290  -18.0977  -11.6414
   236   3487   3812  624844.56  3240900.39  29.290897  112.285331  -16.5270   -8.4727
   237   1296   3834  602934.56  3240680.39  29.290892  112.059773  -14.9675   -9.8324
   238   1314   3910  603114.56  3239920.39  29.284019  112.061555  -14.8208   -9.5800
   239   4238   3938  632354.56  3239640.39  29.278762  112.362482  -17.4965   -9.5423
   240  12311   3967  713084.56  3239350.39  29.265093  113.193066  -17.9705  -10.5676
   241   7900   3968  668974.56  3239340.39  29.271681  112.739280  -17.7952   -9.5235
   242   2983   3995  619804.56  3239070.39  29.274873  112.233254  -15.9611   -7.4787
   243   5573   4006  645704.56  3238960.39  29.271155  112.499782  -15.8512   -9.5952
   244   3684   4010  626814.56  3238920.39  29.272834  112.305382  -17.0933   -9.6613
   245   1446   4038  604434.56  3238640.39  29.272359  112.075021  -13.8275   -8.4482
   246   6077   4049  650744.56  3238530.39  29.266683  112.551586  -18.8442  -10.0885
   247   7076   4074  660734.56  3238280.39  29.263194  112.654341  -18.8581  -12.5017
   248   6324   4084  653214.56  3238180.39  29.263228  112.576953  -14.0167  -10.3681
   249   2421   4125  614184.56  3237770.39  29.263664  112.175279  -16.1191  -10.2723
   250   7156   4134  661534.56  3237680.39  29.257679  112.662484  -16.1109   -9.1657
   251   4736   4156  637334.56  3237460.39  29.258559  112.413463  -16.8205   -8.4555
   252    121   4162  591184.56  3237400.39  29.262197  111.938543  -15.9149   -8.5690
   253   4332   4182  633294.56  3237200.39  29.256647  112.371862  -16.3114  -10.5581
   254   3274   4212  622714.56  3236900.39  29.255013  112.262963  -16.1598  -10.2762
   255   2060   4212  610574.56  3236900.39  29.256134  112.138041  -16.5812   -9.0803
   256  11822   4225  708194.56  3236770.39  29.242639  113.142283  -15.5266  -10.3039
   257   5169   4288  641664.56  3236140.39  29.246171  112.457848  -17.5370   -9.7979
   258   2309   4289  613064.56  3236130.39  29.248966  112.163585  -16.1638  -11.0649
   259   5414   4318  644114.56  3235840.39  29.243187  112.483014  -15.5052   -9.7773
   260   6994   4400  659914.56  3235020.39  29.233887  112.645433  -18.0810   -8.6906
   261  12664   4403  716614.56  3234990.39  29.225170  113.228522  -19.0181  -11.8413
   262   4363   4432  633604.56  3234700.39  29.234056  112.374750  -16.9063   -9.7188
   263   2186   4456  611834.56  3234460.39  29.234005  112.150760  -16.3467  -10.0946
   264   1751   4473  607484.56  3234290.39  29.232849  112.105990  -15.2702  -10.6418
   265   4084   4506  630814.56  3233960.39  29.227671  112.345961  -17.5040  -11.9252
   266   3731   4533  627284.56  3233690.39  29.225595  112.309618  -16.0559  -13.5521
   267    873   4534  598704.56  3233680.39  29.228061  112.015604  -17.2531   -8.6544
   268   7076   4560  660734.56  3233420.39  29.219348  112.653636  -18.6174  -11.1283
   269   6522   4590  655194.56  3233120.39  29.217334  112.596617  -16.4417  -10.9855
   270   1800   4597  607974.56  3233050.39  29.221617  112.110910  -13.6770   -7.8287
   271  11987   4635  709844.56  3232670.39  29.205387  113.158475  -17.7303  -13.7574
   272   4759   4662  637564.56  3232400.39  29.212879  112.415202  -16.2847  -10.5654
   273   1754   4675  607514.56  3232270.39  29.214618  112.106103  -14.0920   -8.5130
   274   1833   4684  608304.56  3232180.39  29.213738  112.114220  -14.0356   -8.7310
   275   4892   4704  638894.56  3231980.39  29.208944  112.428828  -17.3412  -11.7381
   276   2372   4709  613694.56  3231930.39  29.211009  112.169637  -17.9859  -11.3187
   277    473   4715  594704.56  3231870.39  29.212033  111.974297  -17.5758   -7.7759
   278   3922   4738  629194.56  3231640.39  29.206904  112.329026  -15.5207   -9.7268
   279   6727   4748  657244.56  3231540.39  29.202826  112.617476  -19.2350  -11.3925
   280   3566   4776  625634.56  3231260.39  29.203834  112.292369  -17.2558  -10.1497
   281   1834   4830  608314.56  3230720.39  29.200562  112.114180  -14.8490   -9.2110
   282   6888   4885  658854.56  3230170.39  29.190264  112.633836  -14.5906   -5.3397
   283   2821   4913  618184.56  3229890.39  29.192189  112.215602  -17.4149   -7.9366
   284   1869   4947  608664.56  3229550.39  29.189974  112.117666  -14.2306   -9.3353
   285   6512   4947  655094.56  3229550.39  29.185137  112.595090  -16.6349  -12.2259
   286   4498   5019  634954.56  3228830.39  29.180948  112.387924  -15.2038  -11.0429
   287   1870   5045  608674.56  3228570.39  29.181130  112.117673  -14.5144   -8.0574
   288   1074   5056  600714.56  3228460.39  29.180796  112.035809  -14.9040   -7.9801
   289  10935   5078  699324.56  3228240.39  29.167130  113.049530  -15.1903  -10.2332
   290   3320   5103  623174.56  3227990.39  29.174569  112.266706  -16.7468   -7.1056
   291    613   5119  596104.56  3227830.39  29.175469  111.988348  -12.5558   -6.5608
   292   2930   5159  619274.56  3227430.39  29.169889  112.226547  -15.6687  -10.6756
   293   6900   5195  658974.56  3227070.39  29.162281  112.634626  -25.1997  -17.3985
   294   5033   5214  640304.56  3226880.39  29.162771  112.442685  -18.6152  -10.9995
   295  11521   5228  705184.56  3226740.39  29.152666  113.109474  -17.0502   -1.5320
   296   1900   5236  608974.56  3226660.39  29.163868  112.120570  -14.5283   -9.1464
   297  11440   5266  704374.56  3226360.39  29.149369  113.101082  -18.0990   -6.7605
   298   1497   5278  604944.56  3226240.39  29.160418  112.079097  -16.0100   -7.9946
   299  11559   5281  705564.56  3226210.39  29.147824  113.113281  -11.0954   -4.7625
   300  11599   5305  705964.56  3225970.39  29.145594  113.117346  -17.7568   -0.0980
   301  11555   5329  705524.56  3225730.39  29.143501  113.112781  -18.5598    8.0700
   302   1971   5335  609684.56  3225670.39  29.154873  112.127772  -14.6880   -9.3619
   303   3695   5358  626924.56  3225440.39  29.151189  112.304972  -14.4230   -8.4631
   304   2044   5367  610414.56  3225350.39  29.151922  112.135245  -13.7833   -9.7820
   305   5717   5373  647144.56  3225290.39  29.147650  112.512787  -16.0243   -9.4227
   306  11548   5382  705454.56  3225200.39  29.138732  113.111964  -17.2889   -4.4841
   307   6407   5508  654044.56  3223940.39  29.134650  112.583517  -16.9573  -10.4707
   308  10909   5508  699064.56  3223940.39  29.128385  113.046089  -17.5540   -9.6758
   309   2217   5508  612144.56  3223940.39  29.139047  112.152887  -13.7754   -9.0431
   310   6841   5516  658384.56  3223860.39  29.133394  112.628105  -16.4000  -11.0777
   311   1814   5525  608114.56  3223770.39  29.137863  112.111448  -16.1877  -10.2801
   312   1153   5540  601504.56  3223620.39  29.137055  112.043491  -16.6403   -9.2157
   313   7131   5553  661284.56  3223490.39  29.129690  112.657851  -16.5356   -8.2776
   314   1500   5578  604974.56  3223240.39  29.133343  112.079122  -14.1041  -10.0512
   315   6142   5580  651394.56  3223220.39  29.128473  112.556187  -19.6320  -12.7335
   316   2955   5600  619524.56  3223020.39  29.130071  112.228644  -20.3771  -13.1275
   317  12624   5610  716214.56  3222920.39  29.116380  113.222062  -14.3605   -6.1062
   318   3028   5674  620254.56  3222280.39  29.123324  112.236066  -20.2191  -12.3584
   319   4963   5703  639604.56  3221990.39  29.118727  112.434876  -15.8831  -10.6024
   320  12391   5740  713884.56  3221620.39  29.105050  113.197882  -15.8693  -11.4790
   321     89   5750  590864.56  3221520.39  29.118910  111.933951  -17.0396   -9.7222
   322  11160   5759  701574.56  3221430.39  29.105349  113.071420  -18.3974  -11.3025
   323  11890   5763  708874.56  3221390.39  29.103809  113.146386  -16.5941  -11.4494
   324  12690   5811  716874.56  3220910.39  29.098139  113.228450  -17.3457   -6.2892
   325   6853   5853  658504.56  3220490.39  29.102974  112.628859  -15.8028   -9.9508
   326   6527   5868  655244.56  3220340.39  29.102023  112.595348  -15.3476  -10.0598
   327  12315   5886  713124.56  3220160.39  29.092010  113.189798  -16.9614   -9.1655
   328  11670   5892  706674.56  3220100.39  29.092534  113.123553  -17.3072  -11.0822
   329  11926   5915  709234.56  3219870.39  29.090040  113.149798  -15.8991   -9.6616
   330  12571   5921  715684.56  3219810.39  29.088421  113.216017  -17.2985   -9.9906
   331   3289   5938  622864.56  3219640.39  29.099252  112.262598  -14.4482   -9.4136
   332   3004   5959  620014.56  3219430.39  29.097629  112.233293  -18.6584  -10.2797
   333   4141   5986  631384.56  3219160.39  29.094068  112.350076  -15.3131  -11.0238
   334  12169   6023  711664.56  3218790.39  29.079897  113.174546  -16.3703  -11.7864
   335  12277   6044  712744.56  3218580.39  29.077823  113.185595  -14.6171  -10.0843
   336  12648   6057  716454.56  3218450.39  29.076024  113.223660   -7.9512    0.6521
   337   2956   6065  619534.56  3218370.39  29.088109  112.228248  -19.6315  -14.0448
   338   5834   6086  648314.56  3218160.39  29.083182  112.523864  -15.6772   -9.4593
   339   3008   6129  620054.56  3217730.39  29.082285  112.233521  -19.6571  -11.2671
   340    550   6142  595474.56  3217600.39  29.083196  111.980993  -16.6819  -11.1051
   341  11661   6171  706584.56  3217310.39  29.067383  113.122113  -16.8207  -12.8430
   342   1546   6251  605434.56  3216510.39  29.072572  112.083214  -24.3470  -20.9857
   343   4843   6254  638404.56  3216480.39  29.069141  112.421862  -16.6503   -9.1087
   344  11246   6282  702434.56  3216200.39  29.058038  113.079305  -17.8251  -10.6006
   345   7607   6294  666044.56  3216080.39  29.062225  112.705659  -15.3548   -9.6710
   346  11885   6300  708824.56  3216020.39  29.055383  113.144869  -17.8340   -9.9699
   347   5710   6351  647074.56  3215510.39  29.059416  112.510778  -15.7531   -8.4237
   348   5959   6366  649564.56  3215360.39  29.057772  112.536329  -17.5430   -9.1167
   349  12197   6378  711944.56  3215240.39  29.047832  113.176748  -16.7663   -9.7781
   350  12533   6380  715304.56  3215220.39  29.047088  113.211231  -17.4781  -10.9362
   351   2544   6389  615414.56  3215130.39  29.059253  112.185587  -16.2766   -9.5924
   352   8668   6496  676654.56  3214060.39  29.042573  112.814286  -14.2186   -9.4063
   353   3185   6504  621824.56  3213980.39  29.048278  112.251295  -13.6102   -8.9042
   354  12442   6519  714394.56  3213830.39  29.034705  113.201625  -18.4964  -13.2473
   355   6533   6523  655304.56  3213790.39  29.042920  112.595053  -16.1808   -9.2345
   356   1638   6535  606354.56  3213670.39  29.046867  112.092395  -15.3886   -9.6819
   357  10836   6540  698334.56  3213620.39  29.035412  113.036757  -14.2077   -8.3811
   358   2975   6548  619724.56  3213540.39  29.044507  112.229683  -13.7042   -9.0483
   359   7303   6549  663004.56  3213530.39  29.039611  112.674071  -14.5343   -9.0186
   360   5173   6558  641704.56  3213440.39  29.041348  112.455369  -16.6300   -9.4772
   361   2106   6569  611034.56  3213330.39  29.043399  112.140423  -17.5456  -10.0697
   362   5676   6572  646734.56  3213300.39  29.039515  112.506997  -17.1787   -9.0922
   363   2849   6617  618464.56  3212850.39  29.038398  112.216671  -15.2130   -9.8053
   364   1143   6625  601404.56  3212770.39  29.039149  112.041477  -16.7141   -9.2526
   365  11143   6629  701404.56  3212730.39  29.026902  113.068106  -16.3403   -9.6429
   366   6447   6647  654444.56  3212550.39  29.031836  112.586052  -16.6804  -10.0508
   367  12548   6675  715454.56  3212270.39  29.020456  113.212203  -15.7451  -10.3896
   368   3566   6690  625634.56  3212120.39  29.031124  112.290212  -17.1707   -8.9904
   369  10627   6690  696244.56  3212120.39  29.022205  113.015042  -16.3871  -12.1575
   370   3157   6701  621544.56  3212010.39  29.030528  112.248206  -13.8094   -8.8919
   371  12063   6730  710604.56  3211720.39  29.016306  113.162332  -18.7373  -11.5460
   372   3328   6748  623254.56  3211540.39  29.026122  112.265712  -14.4547   -8.7295
   373   3751   6751  627484.56  3211510.39  29.025435  112.309137  -16.3633  -10.5359
   374   1031   6774  600284.56  3211280.39  29.025791  112.029842  -16.3363  -10.0938
   375   8514   6777  675114.56  3211250.39  29.017435  112.798036  -15.7451   -8.8491
   376   7030   6807  660274.56  3210950.39  29.016681  112.645674  -17.0433  -10.5124
   377  10493   6808  694904.56  3210940.39  29.011767  113.001085  -15.7764   -9.2478
   378    600   6830  595974.56  3210720.39  29.021069  111.985540  -15.7277   -8.4369
   379   1862   6865  608594.56  3210370.39  29.016898  112.115078  -19.0269   -9.2767
   380   1395   6892  603924.56  3210100.39  29.014851  112.067108  -15.6136   -9.0796
   381  11229   6895  702264.56  3210070.39  29.002773  113.076452  -15.0737   -9.8514
   382  12190   6914  711874.56  3209880.39  28.999499  113.175016  -17.2333  -12.0999
   383  10446   6924  694434.56  3209780.39  29.001375  112.996060  -17.2024  -12.4617
   384  12510   6937  715074.56  3209650.39  28.996890  113.207801  -16.1656  -11.7752
   385   3401   6941  623984.56  3209610.39  29.008636  112.272993  -17.0949  -10.7110
   386     69   6944  590664.56  3209580.39  29.011170  111.930926  -19.3993  -10.8359
   387   3157   6944  621544.56  3209580.39  29.008600  112.247942  -14.5767   -9.2698
   388  10614   6945  696114.56  3209570.39  28.999223  113.013262  -15.8935   -9.5243
   389   4458   6945  634554.56  3209570.39  29.007203  112.381489  -16.3732   -8.7584
   390  11012   6947  700094.56  3209550.39  28.998425  113.054094  -16.8343   -9.6290
   391  10683   6966  696804.56  3209360.39  28.997223  113.020305  -14.5256  -11.1072
   392   2964   6987  619614.56  3209150.39  29.004902  112.228084  -19.9505  -13.2836
   393  10593   6994  695904.56  3209080.39  28.994836  113.011021  -16.7892  -10.1741
   394  10398   6996  693954.56  3209060.39  28.994953  112.991011  -15.0829  -10.1252
   395  10821   7006  698184.56  3208960.39  28.993401  113.034393  -15.1050   -8.7737
   396  10347   7016  693444.56  3208860.39  28.993226  112.985743  -15.4984  -11.4711
   397  10509   7067  695064.56  3208350.39  28.988379  113.002276  -16.2160   -9.3338
   398   8433   7071  674304.56  3208310.39  28.991023  112.789266  -15.3872   -9.1899
   399   7912   7076  669094.56  3208260.39  28.991273  112.735797  -17.1445  -10.2286
   400  10497   7093  694944.56  3208090.39  28.986052  113.001000  -17.1150   -9.7690
   401  10959   7102  699564.56  3208000.39  28.984527  113.048381  -16.9099   -9.8058
   402  12401   7106  713984.56  3207960.39  28.981830  113.196297  -16.0889   -9.3870
   403   4613   7129  636104.56  3207730.39  28.990436  112.397176  -16.5909  -10.6455
   404   5760   7145  647574.56  3207570.39  28.987717  112.514867  -17.2333   -9.8881
   405  10575   7151  695724.56  3207510.39  28.980701  113.008901  -17.8464  -11.0828
   406   6572   7154  655694.56  3207480.39  28.985941  112.598181  -17.0773   -9.4494
   407  12099   7187  710964.56  3207150.39  28.975027  113.165166  -18.0041   -9.6527
   408   2161   7188  611584.56  3207140.39  28.987492  112.145454  -15.7487   -8.6351
   409   3450   7198  624474.56  3207040.39  28.985397  112.277738  -16.2811   -9.9017
   410   1251   7203  602484.56  3206990.39  28.986901  112.052039  -16.2829   -9.4787
   411   3840   7207  628374.56  3206950.39  28.984199  112.317752  -15.9490  -12.0144
   412    833   7265  598304.56  3206370.39  28.981635  112.009082  -16.6119   -8.4515
   413  12236   7291  712334.56  3206110.39  28.965420  113.179022  -16.7452  -12.5232
   414   4262   7291  632594.56  3206110.39  28.976188  112.360961  -14.0588   -7.7912
   415   6315   7299  653124.56  3206030.39  28.973169  112.571611  -18.6120  -10.8820
   416   9782   7305  687794.56  3205970.39  28.968000  112.927289  -18.1361   -8.5425
   417   3736   7308  627334.56  3205940.39  28.975189  112.306965  -15.8638  -10.5606
   418  12645   7320  716424.56  3205820.39  28.962118  113.220913  -15.6976  -10.4804
   419  11079   7336  700764.56  3205660.39  28.963231  113.060273  -18.7957  -13.0301
   420    226   7340  592234.56  3205620.39  28.975319  111.946720  -16.6819   -8.5796
   421   3313   7368  623104.56  3205340.39  28.970190  112.263491  -14.3609   -8.1896
   422   2385   7379  613824.56  3205230.39  28.970058  112.168251  -15.8596   -9.7602
   423   1639   7441  606364.56  3204610.39  28.965106  112.091638  -15.2431  -10.5363
   424   3253   7463  622504.56  3204390.39  28.961675  112.257230  -13.0824   -8.1475
   425   3950   7468  629474.56  3204340.39  28.960536  112.328740  -13.6129   -9.5038
   426   3700   7516  626974.56  3203860.39  28.956456  112.303035  -17.3550  -12.5449
   427  12151   7519  711484.56  3203830.39  28.944996  113.169875  -17.1703  -12.3679
   428    350   7521  593474.56  3203810.39  28.958894  111.959295  -17.3700   -9.1200
   429   7163   7531  661604.56  3203710.39  28.951192  112.658283  -16.7764   -8.8422
   430   7536   7531  665334.56  3203710.39  28.950715  112.696544  -15.1212  -10.3233
   431   4384   7533  633814.56  3203690.39  28.954224  112.373192  -16.4275   -8.8200
   432  10679   7537  696764.56  3203650.39  28.945723  113.018894  -17.0558  -10.0406
   433   4626   7545  636234.56  3203570.39  28.952885  112.398005  -16.0970  -11.3022
   434   3969   7555  629664.56  3203470.39  28.952666  112.330589  -14.8706  -10.5702
   435   2209   7569  612064.56  3203330.39  28.953067  112.150000  -16.7625   -9.8562
   436   6079   7571  650764.56  3203310.39  28.948908  112.547031  -16.6006   -9.7090
   437  10373   7574  693704.56  3203280.39  28.942852  112.987449  -17.5519   -9.3225
   438  12439   7601  714364.56  3203010.39  28.937121  113.199250  -17.1882   -9.8111
   439   3289   7639  622864.56  3202630.39  28.945758  112.260732  -13.0944   -9.2745
   440   5909   7658  649064.56  3202440.39  28.941257  112.529477  -16.3351   -8.5327
   441   9583   7667  685804.56  3202350.39  28.935635  112.906277  -18.2121   -9.0954
   442    236   7683  592334.56  3202190.39  28.944357  111.947464  -17.3220  -10.3492
   443    573   7689  595704.56  3202130.39  28.943568  111.982035  -17.8471   -9.8937
   444   4073   7703  630704.56  3201990.39  28.939205  112.341087  -18.9822  -11.3423
   445   3253   7733  622504.56  3201690.39  28.937310  112.256936  -17.6795   -9.2629
   446   5098   7740  640954.56  3201620.39  28.934778  112.446184  -17.4714   -9.3308
   447  12504   7743  715014.56  3201590.39  28.924204  113.205644  -15.0762  -11.8479
   448  11179   7790  701764.56  3201120.39  28.922122  113.069715  -17.4508   -9.0432
   449   3323   7806  623204.56  3200960.39  28.930656  112.264037  -14.5051  -10.5103
   450   5813   7815  648104.56  3200870.39  28.927203  112.519423  -19.9416  -11.9466
   451   3619   7831  626164.56  3200710.39  28.928111  112.294371  -16.0142  -11.6578
   452   5519   7835  645164.56  3200670.39  28.925735  112.489244  -18.7442  -12.9896
   453   4060   7845  630574.56  3200570.39  28.926405  112.339589  -14.1932   -8.5599
   454   4224   7858  632214.56  3200440.39  28.925064  112.356395  -19.0177  -12.8326
   455   6446   7861  654434.56  3200410.39  28.922304  112.584280  -14.9568  -11.0212
   456   7222   7864  662194.56  3200380.39  28.921073  112.663855  -17.1559   -7.9243
   457   6580   7865  655774.56  3200370.39  28.921781  112.598016  -14.7834   -9.5076
   458  10756   7888  697534.56  3200140.39  28.913942  113.026174  -16.6360  -10.3987
   459   4169   7927  631664.56  3199750.39  28.918894  112.350673  -14.3412   -9.2098
   460   6147   7928  651444.56  3199740.39  28.916616  112.553526  -15.8349  -10.2162
   461   9425   7944  684224.56  3199580.39  28.910875  112.889621  -15.5918  -10.0704
   462   5596   7949  645934.56  3199530.39  28.915361  112.496993  -15.1393   -8.8256
   463   6033   7968  650304.56  3199340.39  28.913141  112.541782  -16.0572   -8.5697
   464  11626   7972  706234.56  3199300.39  28.904994  113.115210  -17.8312   -9.9752
   465   6660   7984  656574.56  3199180.39  28.910946  112.606055  -14.1721   -8.2994
   466   4507   8003  635044.56  3198990.39  28.911684  112.385247  -18.1157  -12.8788
   467   9778   8004  687754.56  3198980.39  28.904950  112.925712  -21.0536  -12.9958
   468    363   8033  593604.56  3198690.39  28.912678  111.960203  -13.8192   -7.1640
   469    413   8033  594104.56  3198690.39  28.912641  111.965331  -14.1412   -8.1256
   470   6702   8035  656994.56  3198670.39  28.906293  112.610291  -15.5257   -9.9083
   471  11376   8051  703734.56  3198510.39  28.898268  113.089441  -14.8613   -8.0918
   472   6204   8052  652014.56  3198500.39  28.905360  112.559204  -15.0331   -9.0393
   473    401   8067  593984.56  3198350.39  28.909582  111.964072  -14.4101   -5.5544
   474    348   8078  593454.56  3198240.39  28.908628  111.958627  -14.0467    3.3866
   475   3115   8112  621124.56  3197900.39  28.903241  112.242372  -11.0308   -8.6205
   476   6814   8119  658114.56  3197830.39  28.898577  112.621657  -15.3416   -9.5604
   477    423   8120  594204.56  3197820.39  28.904782  111.966284  -14.6872   -7.3552
   478   8024   8121  670214.56  3197810.39  28.896846  112.745708  -14.6660  -10.3757
   479   4755   8131  637524.56  3197710.39  28.899870  112.410524  -14.6637   -9.6057
   480   3313   8133  623104.56  3197690.39  28.901157  112.262654  -13.5451   -8.3727
   481   6902   8142  658994.56  3197600.39  28.896393  112.630647  -14.1202   -9.0356
   482  10075   8167  690724.56  3197350.39  28.889807  112.955884  -17.4206   -9.4952
   483   5161   8171  641584.56  3197310.39  28.895819  112.452104  -15.8589   -8.6231
   484    684   8192  596814.56  3197100.39  28.898090  111.992991  -14.9952  -10.4746
   485  11840   8194  708374.56  3197080.39  28.884623  113.136736  -16.2440  -11.0774
   486   3109   8251  621064.56  3196510.39  28.890703  112.241607  -15.3950  -10.4975
   487   4727   8294  637244.56  3196080.39  28.885192  112.407454  -14.4945   -8.6389
   488  10383   8391  693804.56  3195110.39  28.869138  112.987069  -18.5809  -10.5556
   489  12597   8398  715944.56  3195040.39  28.864971  113.213924  -17.2218  -10.6340
   490    975   8399  599724.56  3195030.39  28.879186  112.022651  -16.2455   -8.4263
   491  12151   8408  711484.56  3194940.39  28.864812  113.168207  -15.8892   -9.1271
   492   1337   8410  603344.56  3194920.39  28.877906  112.059758  -17.2622  -10.2454
   493     65   8467  590624.56  3194350.39  28.873724  111.929288  -16.3959  -10.9641
   494   5240   8537  642374.56  3193650.39  28.862706  112.459742  -14.0425   -9.7125
   495  11542   8547  705394.56  3193550.39  28.853264  113.105553  -17.7137  -11.7578
   496    742   8609  597394.56  3192930.39  28.860413  111.998579  -15.2140   -8.8397
   497  12097   8613  710944.56  3192890.39  28.846410  113.162291  -16.4515   -8.8783
   498  10000   8659  689974.56  3192430.39  28.845535  112.947369  -16.6469   -8.5949
   499   1866   8715  608634.56  3191870.39  28.849944  112.113703  -16.4257   -9.3240
   500   4294   8730  632914.56  3191720.39  28.846306  112.362547  -13.6303   -5.1051
   501   1657   8737  606544.56  3191650.39  28.848134  112.092259  -15.1624   -9.6744
   502   4243   8759  632404.56  3191430.39  28.843742  112.357286  -12.8389   -6.7143
   503   4343   8783  633404.56  3191190.39  28.841472  112.367506  -12.8374   -5.4475
   504  10419   8795  694164.56  3191070.39  28.832640  112.990064  -17.1601  -10.8273
   505   4461   8797  634584.56  3191050.39  28.840086  112.379583  -14.9185   -9.8670
   506   5669   8816  646664.56  3190860.39  28.837049  112.503352  -14.2838   -8.5484
   507   4170   8840  631674.56  3190620.39  28.836508  112.349710  -12.3725    2.8593
   508    345   8843  593424.56  3190590.39  28.839590  111.957686  -17.5244   -9.7098
   509  11982   8858  709794.56  3190440.39  28.824500  113.150056  -15.5185  -12.0205
   510  12300   8890  712974.56  3190120.39  28.821091  113.182566  -12.3646   -7.9332
   511   5003   8918  640004.56  3189840.39  28.828588  112.434977  -13.6990   -8.3322
   512  12685   8932  716824.56  3189700.39  28.816659  113.221916  -15.4811  -11.7965
   513   5760   8944  647574.56  3189580.39  28.825395  112.512511  -14.4502   -8.1058
   514   9913   8958  689104.56  3189440.39  28.818691  112.937955  -16.6987   -9.1318
   515  12023   8964  710204.56  3189380.39  28.814872  113.154058  -17.8219  -11.7612
   516  12410   8968  714074.56  3189340.39  28.813873  113.193684  -16.5451  -10.3626
   517    834   9032  598314.56  3188700.39  28.822168  112.007642  -19.3831  -11.0833
   518  11160   9050  701574.56  3188520.39  28.808497  113.065518  -14.0239   -6.3518
   519  11241   9050  702384.56  3188520.39  28.808370  113.073813  -13.3660   -3.5391
   520   5146   9062  641434.56  3188400.39  28.815438  112.449450  -14.8921  -10.1914
   521  11316   9097  703134.56  3188050.39  28.804012  113.081410   -9.1575   -5.9373
   522   4200   9105  631974.56  3187970.39  28.812564  112.352475  -16.5041  -10.3567
   523  10313   9249  693104.56  3186530.39  28.791846  112.978431  -17.0999  -10.8561
   524   9707   9312  687044.56  3185900.39  28.787057  112.916269  -17.1929  -10.1095
   525   6570   9360  655674.56  3185420.39  28.786904  112.594931  -16.8997  -11.5578
   526   5692   9391  646894.56  3185110.39  28.785139  112.504963  -14.5218   -8.3735
   527   1559   9448  605564.56  3184540.39  28.784050  112.081551  -15.5464   -8.7869
   528   5884   9460  648814.56  3184420.39  28.778693  112.524538  -14.0464   -8.0174
   529   3073   9468  620704.56  3184340.39  28.780914  112.236617  -17.3752   -9.2049
   530    105   9497  591024.56  3184050.39  28.780739  111.932561   -6.0386   -0.6601
   531    202   9534  591994.56  3183680.39  28.777330  111.942468  -13.8718   -5.6525
   532   7353   9546  663504.56  3183560.39  28.769152  112.674856  -19.2683  -10.5245
   533    244   9554  592414.56  3183480.39  28.775495  111.946754  -11.3539   -1.4821
   534   2152   9572  611494.56  3183300.39  28.772360  112.142174  -17.1493  -12.5290
   535   4721   9574  637184.56  3183280.39  28.769698  112.405287  -17.7297  -11.7753
   536    200   9574  591974.56  3183280.39  28.773722  111.942230  -17.3247   -9.6630
   537   1420   9584  604174.56  3183180.39  28.771890  112.067187  -17.3786  -10.3874
   538    937   9588  599344.56  3183140.39  28.771911  112.017710  -16.9235  -10.4446
   539   2637   9588  616344.56  3183140.39  28.770487  112.191834  -16.9648  -11.8263
   540   5586   9622  645834.56  3182800.39  28.764416  112.493809  -16.9533   -8.5923
   541   6273   9641  652704.56  3182610.39  28.761906  112.564133  -15.8818  -10.7580
   542   6893   9678  658904.56  3182240.39  28.757818  112.627567  -16.6408   -8.8267
   543   4711   9686  637084.56  3182160.39  28.759602  112.404127  -17.7864   -9.0152
   544  12438   9692  714354.56  3182100.39  28.748524  113.195183  -15.5502  -10.3379
   545   5423   9717  644204.56  3181850.39  28.756028  112.476997  -17.0634   -8.7071
   546    745   9744  597424.56  3181580.39  28.757978  111.997910  -17.0455   -7.3461
   547   9870   9749  688674.56  3181530.39  28.747397  112.932234  -14.7145  -10.5398
   548  11324   9758  703214.56  3181440.39  28.744375  113.081045  -17.6691  -10.0654
   549    512   9763  595094.56  3181390.39  28.756438  111.974031  -14.3984   -7.8660
   550  10510   9763  695074.56  3181390.39  28.745182  112.997721  -14.6929   -9.1947
   551   1517   9771  605144.56  3181310.39  28.754935  112.076949  -17.5249   -8.8768
   552   5754   9822  647514.56  3180800.39  28.746179  112.510753  -15.3997   -9.2504
   553    257   9833  592544.56  3180690.39  28.750306  111.947858  -18.6793   -9.4583
   554  10842   9877  698394.56  3180250.39  28.734391  113.031504  -15.9650   -9.1318
   555   9289   9882  682864.56  3180200.39  28.736236  112.872546  -17.1082   -6.1384
   556   4850   9912  638474.56  3179900.39  28.739061  112.418086  -15.2062  -10.0573
   557   3244   9919  622414.56  3179830.39  28.740054  112.253646  -17.2896  -10.1387
   558  10085   9943  690824.56  3179590.39  28.729580  112.953916  -15.8233  -12.3925
   559   2014   9950  610114.56  3179520.39  28.738366  112.127673  -15.9144   -9.6606
   560   5869   9970  648664.56  3179320.39  28.732692  112.522334  -15.2760   -9.1464
   561  12152   9993  711494.56  3179090.39  28.721847  113.165352  -17.8645   -8.1260
   562   2654   9993  616514.56  3179090.39  28.733923  112.193159  -17.9194   -9.5139
   563   5479   9996  644764.56  3179060.39  28.730790  112.482376  -17.1417   -8.7999
   564  11815  10017  708124.56  3178850.39  28.720230  113.130825  -16.2078  -12.9456
   565   1570  10019  605674.56  3178830.39  28.732510  112.082146  -16.9504   -8.5703
   566   9610  10035  686074.56  3178670.39  28.721974  112.905151  -16.6400  -11.7161
   567   9181  10044  681784.56  3178580.39  28.721774  112.861232  -18.9956   -9.3089
   568    276  10046  592734.56  3178560.39  28.731069  111.949630  -17.2325   -9.5482
   569   4924  10060  639214.56  3178420.39  28.725626  112.425481  -15.3109   -8.5994
   570  11753  10110  707504.56  3177920.39  28.711941  113.124311  -13.4854   -8.0947
   571   2922  10114  619194.56  3177880.39  28.722758  112.220472  -15.6726   -7.3539
   572   1096  10123  600934.56  3177790.39  28.723504  112.033521  -15.5001   -7.9072
   573   1733  10129  607304.56  3177730.39  28.722448  112.098731  -15.7673  -10.0510
   574   9828  10135  688254.56  3177670.39  28.712637  112.927296  -16.7616  -11.5479
   575  11839  10140  708364.56  3177620.39  28.709097  113.133055  -16.2598  -11.8180
   576   5163  10167  641604.56  3177350.39  28.715711  112.449813  -15.8149   -8.4820
   577   7076  10185  660734.56  3177170.39  28.711846  112.645587  -17.1667   -8.6833
   578  10406  10188  694034.56  3177140.39  28.707000  112.986350  -18.5644  -10.1487
   579   2489  10198  614864.56  3177040.39  28.715571  112.176058  -16.0936   -8.4222
   580   6537  10198  655344.56  3177040.39  28.711333  112.590405  -19.7450  -10.9293
   581   4917  10202  639144.56  3177000.39  28.712820  112.424590  -14.8987   -8.7259
   582   7541  10210  665384.56  3176920.39  28.709003  112.693140  -14.6254   -7.5689
   583  11709  10221  707064.56  3176810.39  28.701999  113.119607  -16.5611   -9.9316
   584   9310  10236  683074.56  3176660.39  28.704270  112.874126  -16.3136   -4.4479
   585   5551  10261  645484.56  3176410.39  28.706797  112.489407  -15.7613  -10.2200
   586   8426  10398  674234.56  3175040.39  28.690878  112.783420  -15.1007   -9.7546
   587   3511  10407  625084.56  3174950.39  28.695760  112.280447  -15.6628   -7.4259
   588    394  10407  593914.56  3174950.39  28.698403  111.961414  -17.1693   -8.5208
   589   9472  10408  684694.56  3174940.39  28.688523  112.890423  -14.1306   -6.9093
   590   6807  10425  658044.56  3174770.39  28.690524  112.617723  -16.1225   -8.6599
   591  11386  10442  703834.56  3174600.39  28.682578  113.086166  -11.6159   -8.0979
   592   6059  10446  650564.56  3174560.39  28.689522  112.541154  -16.1580   -9.8939
   593   9566  10448  685634.56  3174540.39  28.684779  112.899975  -14.9984   -5.2119
   594   5756  10448  647534.56  3174540.39  28.689691  112.510146  -16.0169   -8.2067
   595   3406  10468  624034.56  3174340.39  28.690357  112.269634  -17.6718  -11.3747
   596   9459  10478  684564.56  3174240.39  28.682226  112.888980  -11.5436   -5.1071
   597  11664  10508  706614.56  3173940.39  28.676183  113.114483  -17.0244  -10.1658
   598    766  10509  597634.56  3173930.39  28.688922  111.999404  -17.0257   -8.3238
   599   7157  10517  661544.56  3173850.39  28.681790  112.653406  -17.2473  -10.7357
   600   9357  10519  683544.56  3173830.39  28.678673  112.878479  -14.4967   -7.2799
   601   8619  10519  676164.56  3173830.39  28.679699  112.802980  -15.5029   -9.2450
   602  12353  10529  713504.56  3173730.39  28.673170  113.184914  -17.2610  -10.6765
   603     94  10537  590914.56  3173650.39  28.686885  111.930602  -15.6352  -10.7585
   604  11032  10539  700294.56  3173630.39  28.674382  113.049784  -17.0084  -10.7487
   605   3447  10567  624444.56  3173350.39  28.681383  112.273722  -15.9992  -10.2936
   606   4838  10574  638354.56  3173280.39  28.679337  112.416052  -16.2739   -8.1986
   607   4448  10630  634454.56  3172720.39  28.674696  112.376079  -14.3670   -7.4375
   608   5286  10635  642834.56  3172670.39  28.673346  112.461816  -16.7419   -8.4518
   609   2539  10637  615364.56  3172650.39  28.675909  112.180732  -16.3194  -10.9123
   610   5057  10646  640544.56  3172560.39  28.672604  112.438372  -15.0462   -4.5691
   611   1063  10652  600604.56  3172500.39  28.675788  112.029675  -15.4615   -8.1969
   612    120  10653  591174.56  3172490.39  28.676397  111.933170  -17.5605  -10.9176
   613  10511  10660  695084.56  3172420.39  28.664263  112.996286  -16.2187  -10.1420
   614   1256  10661  602534.56  3172410.39  28.674824  112.049417  -14.3318   -9.9459
   615   1639  10669  606364.56  3172330.39  28.673793  112.088603  -15.4439  -11.1093
   616   8862  10706  678594.56  3171960.39  28.662495  112.827547  -19.9239  -10.7068
   617   5411  10708  644084.56  3171940.39  28.666620  112.474513  -18.7166   -9.5222
   618    521  10710  595184.56  3171920.39  28.670964  111.974160  -15.7011  -11.0188
   619  10748  10712  697454.56  3171900.39  28.659213  113.020436  -14.7091   -9.0942
   620  11619  10719  706164.56  3171830.39  28.657223  113.109499  -13.9479   -9.1238
   621   5555  10734  645524.56  3171680.39  28.664113  112.489213  -16.4929   -9.5674
   622    450  10743  594474.56  3171590.39  28.668038  111.966867  -18.5849   -8.2941
   623   5057  10747  640544.56  3171550.39  28.663490  112.438248   -9.6978   -8.0179
   624     28  10769  590254.56  3171330.39  28.665993  111.923663  -12.1597   -5.2755
   625    991  10769  599884.56  3171330.39  28.665285  112.022204  -15.2208  -10.2993
   626   2556  10773  615534.56  3171290.39  28.663620  112.182334  -17.7265  -10.5238
   627   4736  10777  637334.56  3171250.39  28.661128  112.405371  -16.2064   -9.6091
   628   5418  10799  644154.56  3171030.39  28.658401  112.475115  -16.8496  -10.8726
   629   8411  10821  674084.56  3170810.39  28.652735  112.781239  -14.0534   -9.7912
   630   3977  10823  629744.56  3170790.39  28.657761  112.327666  -15.3490  -11.5613
   631  12700  10844  716974.56  3170580.39  28.644180  113.219804  -16.9262  -12.4602
   632    358  10849  593554.56  3170530.39  28.658538  111.957366  -16.7524   -9.2529
   633   3745  10863  627424.56  3170390.39  28.654382  112.303886  -17.7737   -9.1147
   634   7366  10863  663634.56  3170390.39  28.650309  112.674293  -16.1295   -8.2391
   635  10310  10869  693074.56  3170330.39  28.645711  112.975374  -18.1206  -11.5299
   636  12581  10878  715784.56  3170240.39  28.641313  113.207572  -15.3673   -8.1736
   637   2555  10879  615524.56  3170230.39  28.654055  112.182124  -16.7083   -8.1594
   638  12380  10887  713774.56  3170150.39  28.640834  113.187005  -13.8048  -10.6124
   639   6408  10916  654054.56  3169860.39  28.646703  112.576232  -19.0438   -8.1632
   640   3392  10925  623894.56  3169770.39  28.649129  112.267705  -17.4074   -9.9189
   641    724  10976  597214.56  3169260.39  28.646806  111.994707  -20.6796  -14.9517
   642   2840  10979  618374.56  3169230.39  28.644773  112.211178  -16.6411   -9.0540
   643   1662  10989  606594.56  3169130.39  28.644894  112.090658  -15.7983  -11.2751
   644    384  10997  593814.56  3169050.39  28.645162  111.959905  -20.0892  -14.8481
   645   6972  10998  659694.56  3169040.39  28.638620  112.633804  -16.5869   -9.1906
   646   4449  11001  634464.56  3169010.39  28.641216  112.375745  -19.3351   -9.2879
   647   2420  11040  614174.56  3168620.39  28.639645  112.168151  -16.8071  -11.6882
   648   5347  11048  643444.56  3168540.39  28.636011  112.467538  -15.8945   -9.1435
   649   6718  11054  657154.56  3168480.39  28.633878  112.607750  -18.3403  -10.1125
   650   3817  11060  628144.56  3168420.39  28.636533  112.311031  -15.5776   -8.7231
   651   2681  11066  616784.56  3168360.39  28.637066  112.194824  -17.3022   -8.7099
   652   5882  11085  648794.56  3168170.39  28.632069  112.522209  -15.6799   -9.6776
   653  10219  11091  692164.56  3168110.39  28.625819  112.965695  -17.8938  -10.8577
   654   2465  11115  614624.56  3167870.39  28.632837  112.172680  -18.6002  -10.8235
   655   3573  11116  625704.56  3167860.39  28.631719  112.286011  -16.4144  -10.0932
   656   7481  11122  664784.56  3167800.39  28.626795  112.685682  -16.9183   -9.6907
   657  10638  11131  696354.56  3167710.39  28.621583  113.008465  -19.8721  -15.7089
   658    500  11143  594974.56  3167590.39  28.631901  111.971651  -19.3744  -14.0223
   659   3850  11159  628474.56  3167430.39  28.627567  112.314295  -18.4937   -6.9252
   660   3700  11162  626974.56  3167400.39  28.627444  112.298950  -17.5354  -10.2904
   661   8237  11187  672344.56  3167150.39  28.619946  112.762891  -18.7129  -11.8751
   662    204  11205  592014.56  3166970.39  28.626519  111.941322  -18.1073  -14.3869
   663   1152  11213  601494.56  3166890.39  28.625089  112.038284  -20.6319  -15.2159
   664  11531  11220  705284.56  3166820.39  28.612170  113.099599  -15.8015  -12.3097
   665  10575  11230  695724.56  3166720.39  28.612747  113.001855  -18.5256  -13.1836
   666   3129  11253  621264.56  3166490.39  28.619779  112.240452  -17.7188  -11.6499
   667   3380  11257  623774.56  3166450.39  28.619180  112.266118  -15.3488   -9.1972
   668   5109  11265  641064.56  3166370.39  28.616692  112.442928  -14.9687  -11.4499
   669   7696  11270  666934.56  3166320.39  28.613166  112.707452  -17.4624  -10.2171

     1   5776     76  647734.56  3278260.39  29.625490  112.525968  -27.8837  -22.0235
     2   9472    162  684694.56  3277400.39  29.612793  112.907428  -24.9398  -16.5680
     3   3597    406  625944.56  3274960.39  29.598112  112.300567  -24.3814  -21.9137
     4   5295    431  642924.56  3274710.39  29.594023  112.475832  -25.5243  -16.1496
     5  10788    450  697854.56  3274520.39  29.584794  113.042744  -23.4911  -17.0264
     6   5126    552  641234.56  3273500.39  29.583299  112.458229  -26.4282  -22.0946
     7   7323    705  663204.56  3271970.39  29.566812  112.684761  -25.1828  -20.3251
     8   6842    747  658394.56  3271550.39  29.563643  112.635064  -25.9233  -22.0507
     9   9634    800  686314.56  3271020.39  29.555003  112.923059  -24.5061  -17.5969
    10  12466    866  714634.56  3270360.39  29.544499  113.215066  -23.1933  -14.4974
    11   1150    869  601474.56  3270330.39  29.558568  112.047485  -24.8579  -17.6184
    12   4289    886  632864.56  3270160.39  29.554085  112.371424  -25.8245  -20.6327
    13  10379    936  693764.56  3269660.39  29.541601  112.999675  -24.0779  -18.2645
    14  11199    962  701964.56  3269400.39  29.537956  113.084206  -23.8831  -17.2833
    15    738   1085  597354.56  3268170.39  29.539405  112.004769  -25.1097  -21.0343
    16   5323   1100  643204.56  3268020.39  29.533633  112.477844  -26.5848  -22.1532
    17   8390   1149  673874.56  3267530.39  29.525317  112.794157  -26.1852  -20.5974
    18   1041   1190  600384.56  3267120.39  29.529690  112.035940  -24.7233  -17.3637
    19  12206   1282  712034.56  3266200.39  29.507426  113.187442  -23.6040  -13.8747
    20  10396   1303  693934.56  3265990.39  29.508472  113.000776  -24.8088  -17.9298
    21  12145   1382  711424.56  3265200.39  29.498511  113.180960  -23.7313  -14.0326
    22  11301   1398  702984.56  3265040.39  29.498467  113.093916  -23.2354  -14.4832
    23  11036   1478  700334.56  3264240.39  29.491679  113.066448  -25.0720  -10.0284
    24   2044   1480  610414.56  3264220.39  29.502675  112.139137  -25.4603  -22.6961
    25   9809   1525  688064.56  3263770.39  29.489345  112.939865  -24.7937  -17.5559
    26   1338   1537  603354.56  3263650.39  29.498136  112.066256  -25.4822  -21.0586
    27  11034   1594  700314.56  3263080.39  29.481219  113.066029  -25.1141  -15.8184
    28  11656   1766  706534.56  3261360.39  29.464695  113.129821  -23.7796  -14.2031
    29  11854   1806  708514.56  3260960.39  29.460759  113.150152  -23.8864  -14.0373
    30   2089   1872  610864.56  3260300.39  29.467263  112.143381  -24.6523  -23.2618
    31  11298   2034  702954.56  3258680.39  29.441109  113.092428  -23.4291  -16.1707
    32  11166   2067  701634.56  3258350.39  29.438346  113.078766  -23.0571  -16.0857
    33    909   2197  599064.56  3257050.39  29.438925  112.021408  -26.3913  -23.4256
    34   1100   2213  600974.56  3256890.39  29.437329  112.041083  -27.0359  -22.2419
    35   2163   2304  611604.56  3255980.39  29.428216  112.150572  -24.9325  -21.8448
    36   1033   2311  600304.56  3255910.39  29.428539  112.034087  -26.8953  -24.2778
    37   6321   2328  653184.56  3255740.39  29.421659  112.579085  -26.6355  -21.7802
    38   4797   2366  637944.56  3255360.39  29.420000  112.421980  -25.4876  -22.0098
    39   9836   2418  688334.56  3254840.39  29.408754  112.941114  -24.6299  -18.5009
    40   9286   2442  682834.56  3254600.39  29.407403  112.884413  -26.0098  -22.2161
    41   1121   2457  601184.56  3254450.39  29.415294  112.043023  -25.3467  -23.3747
    42    253   2540  592504.56  3253620.39  29.408474  111.953489  -25.8620  -23.5934
    43   9703   2597  687004.56  3253050.39  29.392807  112.927108  -24.7014  -16.7389
    44   4742   2636  637394.56  3252660.39  29.395699  112.415974  -25.3076  -22.4744
    45    322   2642  593194.56  3252600.39  29.399218  111.960514  -25.8628  -24.1984
    46  10878   2758  698754.56  3251440.39  29.376480  113.047840  -23.2490  -15.6351
    47   2274   2774  612714.56  3251280.39  29.385706  112.161531  -25.4757  -20.5203
    48   2870   2822  618674.56  3250800.39  29.380825  112.222886  -24.5916  -23.1058
    49   6837   2843  658344.56  3250590.39  29.374556  112.631517  -26.9761  -22.3380
    50   6171   2885  651684.56  3250170.39  29.371588  112.562859  -27.1541  -23.1713
    51   7002   2946  659994.56  3249560.39  29.365054  112.648362  -27.1693  -21.6133
    52    118   3008  591154.56  3248940.39  29.366339  111.939188  -25.6690  -22.2028
    53   7016   3093  660134.56  3248090.39  29.351775  112.649590  -26.7656  -21.2541
    54   6575   3128  655724.56  3247740.39  29.349171  112.604127  -26.5212  -21.8553
    55   2571   3151  615684.56  3247510.39  29.351417  112.191736  -26.0532  -23.2837
    56  10038   3152  690354.56  3247500.39  29.342241  112.960654  -23.6568  -16.1095
    57  10842   3165  698394.56  3247370.39  29.339827  113.043400  -23.6099  -16.6598
    58   6168   3176  651654.56  3247260.39  29.345338  112.562149  -27.1747  -23.6054
    59    374   3493  593714.56  3244090.39  29.322384  111.965149  -26.7006  -21.3669
    60   9282   3994  682794.56  3239080.39  29.267409  112.881428  -25.2869  -22.3978
    61    238   4210  592354.56  3236920.39  29.257780  111.950545  -26.3515  -22.2339
    62   8794   4299  677914.56  3236030.39  29.240592  112.830731  -26.0129  -20.4304
    63   5843   4483  648404.56  3234190.39  29.227803  112.526927  -27.6034  -24.5407
    64  10378   4641  693754.56  3232610.39  29.207413  112.993048  -23.9973  -18.7412
    65   2945   4668  619424.56  3232340.39  29.214181  112.228617  -24.5155  -23.0332
    66   5693   4708  646904.56  3231940.39  29.207678  112.511200  -27.4920  -25.7506
    67   5403   4798  644004.56  3231040.39  29.199891  112.481259  -26.6994  -24.5561
    68   5906   4912  649034.56  3229900.39  29.189023  112.532831  -27.5420  -24.6447
    69   2584   5149  615814.56  3227530.39  29.171112  112.190983  -24.8929  -23.6044
    70  10132   5379  691294.56  3225230.39  29.141217  112.966486  -25.6261  -20.3642
    71   2692   5505  616894.56  3223970.39  29.138888  112.201714  -25.6285  -23.2718
    72  10564   5616  695614.56  3222860.39  29.119180  113.010456  -24.6232  -21.2882
    73  11113   6085  701104.56  3218170.39  29.076019  113.066006  -23.8595  -18.0913
    74   3385   6261  623824.56  3216410.39  29.070012  112.272103  -25.2829  -23.5537
    75  11080   6370  700774.56  3215320.39  29.050364  113.062105  -24.8659  -19.4948
    76   9951   6422  689484.56  3214800.39  29.047404  112.946117  -25.2371  -17.8745
    77   3877   6456  628744.56  3214460.39  29.051928  112.322413  -24.1323  -21.4390
    78  10554   6509  695514.56  3213930.39  29.038644  113.007866  -25.0764  -20.5158
    79   9413   6863  684104.56  3210390.39  29.008410  112.890162  -25.8897  -19.0563
    80   9270   6968  682674.56  3209340.39  28.999144  112.875316  -25.7261  -19.8450
    81    658   7181  596554.56  3207210.39  28.989349  111.991193  -25.3698  -23.5239
    82   7552   7247  665494.56  3206550.39  28.976317  112.698604  -26.9128  -20.7803
    83   4915   7258  639124.56  3206440.39  28.978470  112.428010  -23.9561  -20.9547
    84  10403   7376  694004.56  3205260.39  28.960667  112.990867  -25.2847  -22.3042
    85   8109   7391  671064.56  3205110.39  28.962592  112.755532  -26.2647  -20.9869
    86   6670   7455  656674.56  3204470.39  28.958663  112.607817  -27.5591  -20.7277
    87   5717   7514  647144.56  3203880.39  28.954473  112.509971  -25.5342  -22.6638
    88   9197   7517  681944.56  3203850.39  28.949722  112.866936  -25.9007  -19.1715
    89   2936   7787  619334.56  3201150.39  28.932737  112.224360  -24.4894  -19.0313
    90   9092   7792  680894.56  3201100.39  28.925062  112.855724  -25.1361  -14.9789
    91   1199   7812  601964.56  3200900.39  28.931984  112.046149  -26.3296  -23.4284
    92   3173   7928  621704.56  3199740.39  28.919790  112.248519  -25.6346  -22.8975
    93   4432   8016  634294.56  3198860.39  28.910590  112.377540  -24.0953  -20.7895
    94   4991   8039  639884.56  3198630.39  28.907916  112.434837  -23.3625  -22.3184
    95   1740   8069  607374.56  3198330.39  28.908348  112.101402  -25.3321  -22.9473
    96   2972   8138  619694.56  3197640.39  28.901029  112.227680  -25.4810  -23.0135
    97   4233   8221  632304.56  3196810.39  28.892299  112.356892  -25.7001  -23.4555
    98   2408   8225  614054.56  3196770.39  28.893693  112.169754  -26.1456  -23.6591
    99   4414   8351  634114.56  3195510.39  28.880380  112.375296  -25.0433  -23.0244
   100   3357   8354  623544.56  3195480.39  28.881172  112.266924  -25.4272  -23.8401
   101   2586   8386  615834.56  3195160.39  28.879004  112.187841  -25.1485  -22.7307
   102   3945   8447  629424.56  3194550.39  28.872200  112.327102  -25.7454  -23.5562
   103   4587   8519  635844.56  3193830.39  28.865039  112.392830  -25.0806  -23.8083
   104   4655   8613  636524.56  3192890.39  28.856484  112.399686  -24.3284  -22.2640
   105   6858   8650  658554.56  3192520.39  28.850613  112.625422  -27.9990  -23.0912
   106   3336   8788  623334.56  3191140.39  28.842028  112.264297  -26.0137  -24.2907
   107   2568   8792  615654.56  3191100.39  28.842382  112.185580  -25.9548  -23.6227
   108   3719   8809  627164.56  3190930.39  28.839759  112.303526  -25.5768  -23.7253
   109   6420   8810  654174.56  3190920.39  28.836710  112.580317  -26.5671  -22.8202
   110   3962   8820  629594.56  3190820.39  28.838524  112.328417  -26.0196  -23.4452
   111   7707   8832  667044.56  3190700.39  28.833116  112.712157  -27.4445  -23.3714
   112   2612   8845  616094.56  3190570.39  28.837560  112.190035  -26.1872  -22.9341
   113   3507   8862  625044.56  3190400.39  28.835185  112.281740  -25.4332  -23.7890
   114   6060   8916  650574.56  3189860.39  28.827573  112.543286  -26.7319  -24.4841
   115   6817   8930  658144.56  3189720.39  28.825400  112.620829  -27.3604  -23.6685
   116   7385   8965  663824.56  3189370.39  28.821531  112.678972  -26.1571  -19.9205
   117   8803   8981  678004.56  3189210.39  28.818201  112.824214  -28.1272  -22.1939
   118   2552   9020  615494.56  3188820.39  28.821821  112.183707  -26.7111  -23.6002
   119   3399   9025  623964.56  3188770.39  28.820581  112.270494  -25.8630  -23.4154
   120   3313   9032  623104.56  3188700.39  28.820032  112.261674  -25.4603  -23.0301
   121   2468   9053  614654.56  3188490.39  28.818918  112.175066  -25.9267  -25.1308
   122   3702   9057  626994.56  3188450.39  28.817397  112.301505  -24.6862  -24.6179
   123   3154   9131  621514.56  3187710.39  28.811249  112.245275  -25.3019  -24.4361
   124   2714   9140  617114.56  3187620.39  28.810845  112.200183  -25.8538  -23.1839
   125   7151   9184  661484.56  3187180.39  28.802068  112.654687  -26.8781  -19.9729
   126   5872   9219  648694.56  3186830.39  28.800452  112.523625  -26.6247  -23.4411
   127   5678   9289  646754.56  3186130.39  28.794359  112.503661  -25.3870  -23.0669
   128   3695   9337  626924.56  3185650.39  28.792137  112.300474  -25.7235  -22.8916
   129   5313   9379  643104.56  3185230.39  28.786649  112.466160  -23.9634  -22.9449
   130   3636   9406  626334.56  3184960.39  28.785969  112.294353  -24.5436  -23.3816
   131   9531   9500  685284.56  3184020.39  28.770352  112.897939  -26.4716  -21.8029
   132   3465   9582  624624.56  3183200.39  28.770253  112.276644  -25.0536  -23.1671
   133   9309   9754  683064.56  3181480.39  28.747755  112.874799  -26.6362  -22.1895
   134   4330  10046  633274.56  3178560.39  28.727517  112.364689  -25.3053  -23.7128
   135   9039  10063  680364.56  3178390.39  28.720259  112.846670  -27.4760  -22.2336
   136   1634  10447  606314.56  3174550.39  28.693832  112.088299  -24.8768  -21.4801
   137   8872  10516  678694.56  3173860.39  28.679623  112.828867  -26.2258  -22.9375
   138   7676  10711  666734.56  3171910.39  28.663627  112.706223  -26.9692  -21.3486
   139   2861  10740  618584.56  3171620.39  28.666322  112.213575  -24.6387  -23.9729
   140   7749  11000  667464.56  3169020.39  28.637458  112.713266  -25.6289  -19.3646
   141   8638  11159  676354.56  3167430.39  28.621933  112.803935  -28.5000  -22.2720
