# Supplementary material for: Monitoring monthly surface water dynamics of Dongting Lake using Sentinel-1 data at 10 m
Source: PeerJ. 2018 Jun 20;6:e4992. doi: 10.7717/peerj.4992 (PMC6015492; doi:10.7717/peerj.4992)
Supplement: Supplemental Information 16 [file peerj-06-4992-s016.txt]

; ENVI Output of ROIs (5.2) [Tue Dec 26 18:37:45 2017]
; Number of ROIs: 2
; File Dimension: 12794 x 11444
;
; ROI name: water_sample
; ROI rgb value: {0, 255, 0}
; ROI npts: 200
;
; ROI name: non_water_sample
; ROI rgb value: {255, 0, 0}
; ROI npts: 400
;   ID      X      Y      Map X       Map Y        Lat         Lon        B1        B2
     1   1643    105  606404.56  3277970.39  29.627097  112.099115  -25.4751  -19.9013
     2   1178    207  601754.56  3276950.39  29.618282  112.050994  -25.6858  -22.3480
     3   3621    290  626184.56  3276120.39  29.608555  112.303179  -24.6455  -21.1828
     4   1165    325  601624.56  3275770.39  29.607645  112.049541  -25.3044  -19.2866
     5  12740    395  717374.56  3275070.39  29.586501  113.244265  -23.1556  -16.5358
     6   1555    488  605524.56  3274140.39  29.592612  112.089655  -25.3273  -22.2185
     7  10492    502  694894.56  3274000.39  29.580570  113.012106  -24.2098  -15.7314
     8   9027    557  680244.56  3273450.39  29.577815  112.860837  -24.8877  -21.6647
     9   1100    645  600974.56  3272570.39  29.578822  112.042532  -25.3507  -21.7020
    10  11184    716  701814.56  3271860.39  29.560168  113.083114  -23.1108  -18.6212
    11  12554    800  715514.56  3271020.39  29.550300  113.224273  -23.0895  -14.2550
    12   9660    925  686574.56  3269770.39  29.543689  112.925527  -24.6530  -16.9577
    13   4590    959  635874.56  3269430.39  29.547174  112.402394  -24.3395  -16.5470
    14  12379   1020  713764.56  3268820.39  29.530760  113.205791  -22.6727  -15.3069
    15   4191   1039  631884.56  3268630.39  29.540384  112.361126  -26.0933  -20.5950
    16   6701   1126  656984.56  3267760.39  29.529630  112.619968  -23.9650  -14.5051
    17    342   1131  593394.56  3267710.39  29.535557  111.963864  -24.1944  -17.5513
    18   5286   1197  642834.56  3267050.39  29.524923  112.473899  -26.5135  -22.0124
    19   1114   1272  601114.56  3266300.39  29.522232  112.043396  -25.0132  -20.4831
    20    736   1276  597334.56  3266260.39  29.522171  112.004392  -26.6216  -21.7134
    21  10618   1363  696154.56  3265390.39  29.502714  113.023560  -23.9903  -16.7714
    22  12263   1394  712604.56  3265080.39  29.497228  113.193101  -23.5073  -14.6092
    23   8573   1429  675704.56  3264730.39  29.499803  112.812582  -25.5311  -19.8848
    24   2106   1456  611034.56  3264460.39  29.504786  112.145557  -23.9360  -20.6867
    25  11066   1576  700634.56  3263260.39  29.482792  113.069361  -23.8591  -15.5707
    26   9831   1597  688284.56  3263050.39  29.482817  112.942009  -23.9677  -17.7315
    27   8707   1674  677044.56  3262280.39  29.477513  112.826003  -25.2845  -20.7926
    28   1538   1721  605354.56  3261810.39  29.481365  112.086709  -25.3630  -21.2040
    29  11320   1804  703174.56  3260980.39  29.461818  113.095121  -23.9975  -15.4386
    30   2805   1859  618024.56  3260430.39  29.467781  112.217225  -22.8978  -20.4503
    31   4506   1939  635034.56  3259630.39  29.458843  112.392516  -23.9616  -19.1284
    32  12288   2010  712854.56  3258920.39  29.441631  113.194481  -23.6072  -15.3811
    33   2139   2019  611364.56  3258830.39  29.453954  112.148388  -25.6520  -19.1202
    34  11162   2096  701594.56  3258060.39  29.435736  113.078301  -23.8046  -14.5290
    35    176   2096  591734.56  3258060.39  29.448598  111.945925  -26.1274  -22.4200
    36   9302   2128  682994.56  3257740.39  29.435704  112.886585  -24.7533  -17.7593
    37   2170   2338  611674.56  3255640.39  29.425141  112.151259  -26.1405  -22.1093
    38    544   2371  595414.56  3255310.39  29.423507  111.983627  -26.6270  -22.5224
    39   1122   2377  601194.56  3255250.39  29.422512  112.043200  -25.6863  -23.5828
    40    368   2397  593654.56  3255050.39  29.421293  111.965464  -26.9877  -21.1744
    41   4401   2481  633984.56  3254210.39  29.410053  112.381029  -25.2111  -19.3597
    42  11138   2509  701354.56  3253930.39  29.398525  113.075070  -24.4642  -14.5994
    43   9493   2564  684904.56  3253380.39  29.396095  112.905533  -25.1285  -19.4439
    44    828   2592  598254.56  3253100.39  29.403344  112.012703  -23.8922  -21.9198
    45  11236   2593  702334.56  3253090.39  29.390791  113.085010  -22.9365  -16.8460
    46   2244   2613  612414.56  3252890.39  29.400261  112.158605  -25.4702  -21.8251
    47   4465   2616  634624.56  3252860.39  29.397804  112.387458  -25.7208  -21.0243
    48  11003   2729  700004.56  3251730.39  29.378897  113.060765  -23.8290  -13.5118
    49   6128   2750  651254.56  3251520.39  29.383820  112.558615  -26.9201  -22.3589
    50   2885   2771  618824.56  3251310.39  29.385413  112.224487  -24.4018  -22.1202
    51   4706   2826  637034.56  3250760.39  29.378595  112.412028  -25.4644  -18.4737
    52   6614   2835  656114.56  3250670.39  29.375557  112.608559  -24.8687  -16.3909
    53  11108   2851  701054.56  3250510.39  29.367726  113.071355  -23.5835  -15.3303
    54  10902   2884  698994.56  3250180.39  29.365077  113.050084  -23.8044  -15.9503
    55   6775   2895  657724.56  3250070.39  29.369942  112.625056  -25.9315  -21.7322
    56  11043   2921  700404.56  3249810.39  29.361516  113.064535  -22.8135  -15.8760
    57   4893   2975  638904.56  3249270.39  29.364946  112.431104  -25.8604  -19.4856
    58   6854   2983  658514.56  3249190.39  29.361904  112.633066  -26.0599  -22.1931
    59   5201   3087  641984.56  3248150.39  29.354497  112.462684  -25.6939  -18.2617
    60   7104   3103  661014.56  3247990.39  29.350760  112.658638  -26.3344  -20.5842
    61   5320   3150  643174.56  3247520.39  29.348677  112.474858  -25.6047  -19.0688
    62   9835   3174  688324.56  3247280.39  29.340563  112.939717  -24.2176  -18.0742
    63  10129   3181  691264.56  3247210.39  29.339488  112.969972  -24.4133  -18.5957
    64   7845   3215  668424.56  3246870.39  29.339685  112.734770  -26.3573  -21.2121
    65   7067   3227  660644.56  3246750.39  29.339620  112.654647  -25.3814  -16.4485
    66   5429   3268  644264.56  3246340.39  29.337906  112.485928  -25.4835  -17.8286
    67   2560   3293  615574.56  3246090.39  29.338614  112.190454  -25.4106  -20.8903
    68  10218   3320  692154.56  3245820.39  29.326814  112.978892  -25.5571  -18.4040
    69   2570   3455  615674.56  3244470.39  29.323986  112.191314  -24.9056  -22.3767
    70  10017   3458  690144.56  3244440.39  29.314671  112.957964  -25.8359  -18.2838
    71   2545   3572  615424.56  3243300.39  29.313452  112.188617  -25.8037  -23.1002
    72   9747   3648  687444.56  3242540.39  29.297937  112.929853  -26.1820  -19.5651
    73   2713   3708  617104.56  3241940.39  29.301024  112.205770  -24.8288  -23.1066
    74  11015   3753  700124.56  3241490.39  29.286517  113.060143  -24.2757  -18.2974
    75   9465   3768  684624.56  3241340.39  29.287529  112.900632  -26.1487  -20.4314
    76   9741   4034  687384.56  3238680.39  29.263127  112.928581  -22.7309  -14.0702
    77   8915   4062  679124.56  3238400.39  29.261801  112.843560  -26.8408  -22.4652
    78   2840   4103  618374.56  3237990.39  29.265263  112.218421  -23.6780  -23.4250
    79   9163   4122  681604.56  3237800.39  29.256034  112.868975  -26.4981  -21.6869
    80   8809   4316  678064.56  3235860.39  29.239037  112.832247  -27.0275  -21.1967
    81   1665   4324  606624.56  3235780.39  29.246368  112.097286  -25.4478  -22.6523
    82   9966   4403  689634.56  3234990.39  29.229506  112.951095  -24.8604  -18.8062
    83   2956   4574  619534.56  3233280.39  29.222652  112.229850  -25.1843  -21.6220
    84   1839   4597  608364.56  3233050.39  29.221584  112.114922  -25.2623  -20.8512
    85   5572   4618  645694.56  3232840.39  29.215938  112.498874  -28.8523  -25.4548
    86   5195   4679  641924.56  3232230.39  29.210863  112.460022  -25.7635  -24.1450
    87   2852   4785  618494.56  3231170.39  29.203711  112.218927  -25.0894  -22.3534
    88   2700   4815  616974.56  3230870.39  29.201145  112.203262  -24.0073  -21.4968
    89   6093   4833  650904.56  3230690.39  29.195929  112.552165  -28.0611  -23.3708
    90   5748   4897  647454.56  3230050.39  29.190561  112.516605  -28.5131  -24.9345
    91   2098   4940  610954.56  3229620.39  29.190407  112.141223  -25.0180  -19.9535
    92   2604   4952  616014.56  3229500.39  29.188871  112.193246  -25.1463  -22.4422
    93   5668   4961  646654.56  3229410.39  29.184880  112.508295  -28.1118  -24.7982
    94   1340   5023  603374.56  3228790.39  29.183559  112.063193  -25.0332  -22.3350
    95  10697   5064  696944.56  3228380.39  29.168765  113.025095  -24.5690  -12.9607
    96  10383   5122  693804.56  3227800.39  29.164018  112.992723  -24.0717  -17.6160
    97  12534   5204  715314.56  3226980.39  29.153150  113.213603  -24.9974  -21.0710
    98  12283   5227  712804.56  3226750.39  29.151500  113.187770  -23.1669  -19.6652
    99   9032   5273  680294.56  3226290.39  29.152391  112.853629  -25.2114  -22.3566
   100  10273   5549  692704.56  3223530.39  29.125669  112.980679  -24.7806  -18.9073
   101   2796   5568  617934.56  3223340.39  29.133107  112.212336  -24.6482  -22.5073
   102   3892   5660  628894.56  3222420.39  29.123739  112.324872  -23.7658  -21.3595
   103   3096   5723  620934.56  3221790.39  29.118838  112.243002  -25.3415  -21.8969
   104  10791   5818  697884.56  3220840.39  29.100608  113.033416  -23.4233  -17.0809
   105   5064   5882  640614.56  3220200.39  29.102464  112.445028  -25.0194  -18.9778
   106  10968   5897  699654.56  3220050.39  29.093205  113.051453  -25.2891  -20.8943
   107   3269   6102  622664.56  3218000.39  29.084472  112.260363  -24.8055  -23.2229
   108    152   6122  591494.56  3217800.39  29.085294  111.940120  -24.8032  -20.3278
   109  10032   6175  690294.56  3217270.39  29.069564  112.954853  -25.1544  -17.5570
   110  10913   6237  699104.56  3216650.39  29.062623  113.045199  -24.9117  -18.7584
   111   3415   6273  624124.56  3216290.39  29.068900  112.275171  -24.1041  -22.2696
   112  10593   6418  695904.56  3214840.39  29.046793  113.012029  -24.7842  -20.9005
   113  11131   6426  701284.56  3214760.39  29.045232  113.067240  -24.1314  -19.1096
   114   8279   6517  672764.56  3213850.39  29.041212  112.774318  -25.4200  -20.7577
   115   8106   6625  671034.56  3212770.39  29.031702  112.756392  -26.1776  -20.6856
   116   3884   6630  628814.56  3212720.39  29.036220  112.322931  -24.7529  -22.2197
   117   4466   6660  634634.56  3212420.39  29.032911  112.382653  -23.1768  -22.2060
   118   9617   6685  686144.56  3212170.39  29.024171  112.911392  -25.9677  -21.0087
   119   4592   6760  635894.56  3211420.39  29.023754  112.395468  -23.6019  -22.4849
   120   4111   6839  631084.56  3210630.39  29.017130  112.345994  -23.5861  -22.5854
   121   9668   6882  686654.56  3210200.39  29.006326  112.916299  -25.6349  -19.2293
   122   2854   6903  618514.56  3209990.39  29.012585  112.216881  -23.3551  -19.0734
   123   2363   6927  613604.56  3209750.39  29.010866  112.166451  -23.6784  -20.8060
   124   9258   6940  682554.56  3209620.39  29.001687  112.874130  -25.6337  -19.9559
   125    580   7018  595774.56  3208840.39  29.004118  111.983326  -23.4695  -19.3383
   126   3556   7131  625534.56  3207710.39  28.991339  112.288691  -23.2564  -18.8759
   127   7067   7178  660644.56  3207240.39  28.983162  112.648940  -27.4354  -19.8190
   128   4876   7202  638734.56  3207000.39  28.983566  112.424077  -24.0014  -20.7672
   129   7471   7216  664684.56  3206860.39  28.979219  112.690339  -26.6954  -22.4571
   130   1309   7267  603064.56  3206350.39  28.981079  112.057934  -24.9883  -20.6660
   131   7781   7328  667784.56  3205740.39  28.968710  112.721978  -26.0807  -21.2777
   132   6017   7350  650144.56  3205520.39  28.968921  112.540966  -25.5251  -20.4855
   133   3970   7370  629674.56  3205320.39  28.969359  112.330906  -24.7138  -23.0082
   134    769   7409  597664.56  3204930.39  28.968689  112.002388  -26.3572  -21.8718
   135    961   7442  599584.56  3204600.39  28.965562  112.022062  -26.4834  -21.2721
   136   5457   7471  644544.56  3204310.39  28.958649  112.483353  -25.5777  -20.3645
   137   5084   7494  640814.56  3204080.39  28.956990  112.445056  -24.3689  -20.2605
   138   1042   7612  600394.56  3202900.39  28.950157  112.030222  -25.3830  -22.5083
   139   9288   7749  682854.56  3201530.39  28.928663  112.875892  -25.9954  -20.3612
   140   9055   7777  680524.56  3201250.39  28.926468  112.851954  -26.0865  -19.6170
   141   5507   7800  645044.56  3201020.39  28.928907  112.488058  -24.8889  -21.2254
   142   1005   7807  600024.56  3200950.39  28.932588  112.026252  -26.2025  -21.9083
   143   1702   7922  606994.56  3199800.39  28.921646  112.097645  -25.9940  -21.4202
   144   3123   7939  621204.56  3199630.39  28.918845  112.243378  -25.0375  -22.0928
   145   8639   8073  676364.56  3198290.39  28.900344  112.808832  -25.8758  -22.3894
   146   7956   8086  669534.56  3198160.39  28.900093  112.738790  -26.8300  -21.3409
   147   3715   8145  627124.56  3197570.39  28.899681  112.303864  -24.3539  -22.2888
   148   7655   8169  666524.56  3197330.39  28.893000  112.707807  -25.3371  -20.1016
   149   3396   8265  623934.56  3196370.39  28.889165  112.271020  -25.5236  -23.8730
   150   8802   8284  677994.56  3196180.39  28.881083  112.825210  -24.2989  -19.4902
   151   8014   8410  670114.56  3194920.39  28.870785  112.744247  -25.9412  -21.9187
   152   8992   8523  679894.56  3193790.39  28.859257  112.844304  -23.2121  -20.5103
   153   3299   8656  622964.56  3192460.39  28.853975  112.260648  -23.8798  -18.4779
   154  11145   8659  701424.56  3192430.39  28.843790  113.064678  -25.0469  -21.8139
   155   8054   8722  670514.56  3191800.39  28.842584  112.747876  -26.2250  -22.3873
   156   6166   8771  651634.56  3191310.39  28.840532  112.554342  -26.0899  -24.4355
   157   7711   8779  667084.56  3191230.39  28.837892  112.712645  -26.7595  -21.5395
   158   2603   8792  616004.56  3191100.39  28.842350  112.189167  -25.1545  -24.3588
   159  11315   8793  703124.56  3191090.39  28.831435  113.081853  -24.8401  -20.6668
   160   4680   8824  636774.56  3190780.39  28.837418  112.401993  -24.5963  -22.9226
   161   7012   8836  660094.56  3190660.39  28.833640  112.640941  -27.5324  -24.2015
   162   9419   8853  684164.56  3190490.39  28.828881  112.887523  -26.5803  -21.0316
   163   3011   8876  620084.56  3190260.39  28.834395  112.230894  -24.9474  -24.9370
   164   8688   8937  676854.56  3189650.39  28.822330  112.812502  -27.6881  -23.4317
   165   4343   9000  633404.56  3189020.39  28.821891  112.367250  -23.9444  -21.0838
   166   2650   9023  616474.56  3188790.39  28.821462  112.193746  -24.7854  -23.4563
   167   4741   9027  637384.56  3188750.39  28.819035  112.407998  -24.4570  -23.4410
   168   1648   9106  606454.56  3187960.39  28.814841  112.090989  -25.0392  -21.1332
   169   5996   9126  649934.56  3187760.39  28.808700  112.536450  -25.4729  -23.7647
   170  12532   9161  715294.56  3187410.39  28.796261  113.205812  -23.7547  -22.0224
   171   7237   9175  662344.56  3187270.39  28.802772  112.663509  -26.8464  -24.1566
   172   5741   9185  647384.56  3187170.39  28.803671  112.510250  -24.3210  -22.3409
   173   8612   9218  676094.56  3186840.39  28.797083  112.804280  -27.6111  -21.6930
   174   5195   9293  641924.56  3186090.39  28.794540  112.454181  -23.2602  -23.5685
   175   3022   9302  620194.56  3186000.39  28.795942  112.231569  -25.0804  -21.8344
   176   7348   9331  663454.56  3185710.39  28.788556  112.674654  -27.5543  -23.1528
   177   1939   9372  609364.56  3185300.39  28.790591  112.120550  -26.0467  -21.6091
   178   3447   9494  624444.56  3184080.39  28.778212  112.274897  -25.5926  -22.8324
   179   5149   9521  641464.56  3183810.39  28.774017  112.449185  -24.7515  -21.6534
   180   9470   9627  684674.56  3182750.39  28.758983  112.891487  -26.6353  -22.1592
   181   3472   9813  624694.56  3180890.39  28.749401  112.277107  -24.7860  -21.7620
   182   5056  10008  640534.56  3178940.39  28.730175  112.439057  -24.6410  -22.4486
   183   6209  10016  652064.56  3178860.39  28.728145  112.557078  -25.8198  -21.0565
   184   3976  10026  629734.56  3178760.39  28.729682  112.328472  -24.4317  -21.7240
   185   9088  10166  680854.56  3177360.39  28.710898  112.851521  -25.7149  -20.7432
   186  11378  10222  703754.56  3176800.39  28.702436  113.085741  -25.4704  -21.6754
   187   9232  10356  682294.56  3175460.39  28.693555  112.865952  -25.1959  -20.7321
   188   5845  10408  648424.56  3174940.39  28.693199  112.519306  -25.7702  -19.9678
   189   4136  10410  631334.56  3174920.39  28.694869  112.344409  -25.2591  -21.4690
   190   7851  10411  668484.56  3174910.39  28.690467  112.724568  -26.0364  -20.3473
   191   7999  10446  669964.56  3174560.39  28.687116  112.739659  -26.9437  -21.2757
   192   9403  10623  684004.56  3172790.39  28.669225  112.883017  -26.8487  -22.5191
   193   8497  10698  674944.56  3172040.39  28.663716  112.790224  -23.2154  -17.8380
   194   7656  10725  666534.56  3171770.39  28.662390  112.704156  -27.3932  -20.5434
   195   7664  10800  666614.56  3171020.39  28.655613  112.704865  -25.6100  -20.6489
   196   5818  10863  648154.56  3170390.39  28.652174  112.515951  -24.6522  -21.1229
   197   9239  10982  682364.56  3169200.39  28.637069  112.865668  -26.8992  -23.1654
   198   8483  10998  674804.56  3169040.39  28.636669  112.788333  -26.6326  -21.5586
   199   4753  11082  637504.56  3168200.39  28.633588  112.406742  -23.9545  -22.7137
   200   5270  11425  642674.56  3164770.39  28.602078  112.459192  -23.3333  -19.7803

     1   2714      4  617114.56  3278980.39  29.635247  112.209834  -15.2838   -8.4750
     2  12522     12  715194.56  3278900.39  29.621420  113.222529  -11.6007   -3.1242
     3  12689     38  716864.56  3278640.39  29.618785  113.239714  -19.2310  -12.7445
     4  12064     87  710614.56  3278150.39  29.615440  113.175110  -17.1899  -10.4694
     5  12078    183  710754.56  3277190.39  29.606758  113.176369  -16.6631   -9.0287
     6  11640    198  706374.56  3277040.39  29.606139  113.131137  -14.6302   -9.4075
     7   8233    254  672304.56  3276480.39  29.606271  112.779378  -16.5268   -9.9331
     8   5438    271  644354.56  3276310.39  29.608294  112.490807  -16.4929   -9.1437
     9   2477    292  614744.56  3276100.39  29.609482  112.185052  -17.6175  -11.1920
    10  12491    302  714884.56  3276000.39  29.595320  113.218757  -16.6512   -9.4947
    11  11316    400  703134.56  3275020.39  29.588454  113.097321  -17.7074   -9.2386
    12   4707    431  637044.56  3274710.39  29.594684  112.415131  -14.8035   -8.2709
    13   6497    476  654944.56  3274260.39  29.588526  112.599847  -14.4936   -8.9925
    14   7127    522  661244.56  3273800.39  29.583576  112.664806  -17.3353   -9.3077
    15   7423    524  664204.56  3273780.39  29.583009  112.695353  -16.7744  -10.7006
    16    889    526  598864.56  3273760.39  29.589729  112.020858  -16.5906  -11.0445
    17  12422    581  714194.56  3273210.39  29.570277  113.211088  -16.4588   -9.5315
    18   9375    628  683724.56  3272740.39  29.570902  112.896628  -18.8447  -10.1585
    19   8150    639  671474.56  3272630.39  29.571655  112.770203  -18.7951   -9.6917
    20  11732    660  707294.56  3272420.39  29.564319  113.139752  -18.0858   -9.4399
    21   9267    701  682644.56  3272010.39  29.564476  112.885362  -19.9029   -9.9012
    22    809    707  598064.56  3271950.39  29.573460  112.012435  -18.5009  -11.9433
    23   5994    718  649914.56  3271840.39  29.567308  112.547594  -17.8672   -9.3552
    24   1863    718  608604.56  3271840.39  29.571593  112.121225  -17.1895   -9.3920
    25  12327    737  713244.56  3271650.39  29.556371  113.200982  -15.0805  -10.6967
    26   7680    743  666774.56  3271590.39  29.562911  112.721543  -15.0689   -7.9638
    27   5464    744  644614.56  3271580.39  29.565589  112.492863  -18.3301   -9.3631
    28   7669    762  666664.56  3271400.39  29.561212  112.720378  -16.7575  -10.3396
    29  10114    873  691114.56  3270290.39  29.547692  112.972450  -19.0230  -10.5054
    30   9853    890  688504.56  3270120.39  29.546556  112.945497  -13.2414   -9.6989
    31   1761    894  607584.56  3270080.39  29.555800  112.110522  -17.5030  -11.4434
    32    182    944  591794.56  3269580.39  29.552551  111.947511  -16.4919   -8.2896
    33   2350    987  613474.56  3269150.39  29.546886  112.171214  -17.0160   -7.7723
    34   8742   1003  677394.56  3268990.39  29.537992  112.830700  -13.5623   -7.1142
    35   4659   1016  636564.56  3268860.39  29.541956  112.409443  -16.1590  -11.3980
    36   3581   1063  625784.56  3268390.39  29.538848  112.298156  -18.2881  -12.5807
    37   3145   1091  621424.56  3268110.39  29.536754  112.253137  -15.8767   -9.5685
    38   3579   1118  625764.56  3267840.39  29.533888  112.297886  -16.6607  -11.1910
    39   2511   1145  615084.56  3267570.39  29.532482  112.187661  -16.5447  -10.1374
    40   5343   1181  643404.56  3267210.39  29.526302  112.479801  -17.8544  -10.7063
    41   6425   1243  654224.56  3266590.39  29.519418  112.591331  -19.6518  -10.2182
    42   9977   1319  689744.56  3265830.39  29.507672  112.957543  -16.5612  -10.2087
    43   4540   1319  635374.56  3265830.39  29.514747  112.396789  -16.1532   -8.6776
    44   4292   1335  632894.56  3265670.39  29.513570  112.371187  -17.6129   -9.2440
    45  11942   1368  709394.56  3265340.39  29.500115  113.160058  -16.3452  -13.1241
    46   1835   1377  608324.56  3265250.39  29.512152  112.117680  -17.9901   -8.9051
    47  11983   1429  709804.56  3264730.39  29.494545  113.164168  -14.3203   -9.2240
    48   3089   1433  620864.56  3264690.39  29.505949  112.246980  -17.1913  -11.0310
    49   7588   1438  665854.56  3264640.39  29.500337  112.710993  -18.2396   -9.2746
    50  10027   1468  690244.56  3264340.39  29.494157  112.962439  -17.0669   -9.3156
    51   6920   1499  659174.56  3264030.39  29.495702  112.642016  -21.0529  -14.2029
    52   8394   1507  673914.56  3263950.39  29.493017  112.793999  -18.4306  -11.1403
    53  10765   1531  697624.56  3263710.39  29.487329  113.038413  -16.0006   -9.0992
    54   6208   1563  652054.56  3263390.39  29.490814  112.568502  -17.8889  -10.1090
    55  11669   1565  706664.56  3263370.39  29.482802  113.131541  -16.6823   -8.7606
    56   4102   1589  630994.56  3263130.39  29.490853  112.351283  -18.0035   -9.8061
    57   1118   1614  601154.56  3262880.39  29.491367  112.043492  -18.8470  -10.6732
    58  11138   1620  701354.56  3262820.39  29.478707  113.076702  -20.4414  -11.9395
    59   5464   1625  644614.56  3262770.39  29.486103  112.491696  -18.0560  -10.3435
    60   1388   1656  603854.56  3262460.39  29.487356  112.071301  -14.5441   -7.8861
    61   1747   1680  607444.56  3262220.39  29.484887  112.108304  -19.7738  -12.5185
    62   6308   1736  653054.56  3261660.39  29.475085  112.578572  -20.1423  -11.3967
    63   9684   1747  686814.56  3261550.39  29.469507  112.926598  -15.0529   -9.4632
    64  10482   1758  694794.56  3261440.39  29.467299  113.008834  -16.4644   -7.9810
    65   4980   1826  639774.56  3260760.39  29.468519  112.441528  -14.9280   -8.8285
    66   3355   1847  623524.56  3260550.39  29.468333  112.273951  -20.0528  -12.1344
    67   9970   1851  689674.56  3260510.39  29.459696  112.955899  -13.9266   -4.0340
    68   9074   1875  680714.56  3260270.39  29.458857  112.863506  -17.3243   -7.8734
    69   4761   1879  637584.56  3260230.39  29.463979  112.418881  -16.7787   -9.6568
    70   4522   1980  635194.56  3259220.39  29.455127  112.394115  -17.9481  -11.1436
    71   9636   1999  686334.56  3259030.39  29.446848  112.921222  -17.7744   -9.7456
    72   5957   2024  649544.56  3258780.39  29.449526  112.541989  -18.3703   -9.6327
    73   1558   2036  605554.56  3258660.39  29.452923  112.088468  -20.0310   -8.3446
    74   8592   2075  675894.56  3258270.39  29.441502  112.813503  -19.7559  -11.7297
    75   8137   2122  671344.56  3257800.39  29.437892  112.766537  -16.7071   -9.0310
    76   4520   2210  635174.56  3256920.39  29.434377  112.393625  -16.9892  -10.2977
    77   5477   2223  644744.56  3256790.39  29.432135  112.492246  -19.0059  -10.7786
    78   8373   2226  673704.56  3256760.39  29.428186  112.790694  -14.8985   -5.8011
    79   4065   2239  630624.56  3256630.39  29.432243  112.346692  -15.1953  -10.0450
    80  10632   2245  696294.56  3256570.39  29.423138  113.023423  -14.5991   -8.5918
    81   5219   2263  642164.56  3256390.39  29.428821  112.465603  -18.6295  -10.2805
    82   3885   2298  628824.56  3256040.39  29.427106  112.328070  -16.4856   -9.6406
    83   4138   2346  631354.56  3255560.39  29.422512  112.354088  -16.8089   -8.5644
    84   4221   2387  632184.56  3255150.39  29.418725  112.362593  -18.4351  -11.6718
    85   5333   2409  643304.56  3254930.39  29.415519  112.477162  -15.1215   -9.2913
    86  10369   2459  693664.56  3254430.39  29.404245  112.995949  -15.8442   -9.3554
    87   3071   2498  620684.56  3254040.39  29.409869  112.243950  -11.1232   -8.1626
    88   3080   2511  620774.56  3253910.39  29.408687  112.244864  -18.0180  -10.0756
    89   8361   2536  673584.56  3253660.39  29.400237  112.788968  -17.1347  -10.5954
    90   6522   2536  655194.56  3253660.39  29.402646  112.599505  -16.5547  -11.2733
    91   2637   2559  616344.56  3253430.39  29.404775  112.199160  -16.0267   -7.4516
    92   4599   2561  635964.56  3253410.39  29.402622  112.401333  -17.8504  -11.2029
    93   5238   2599  642354.56  3253030.39  29.398484  112.467126  -17.5297   -9.8617
    94  12173   2637  711704.56  3252650.39  29.385277  113.181424  -10.4357   -4.2149
    95   6864   2642  658614.56  3252600.39  29.392655  112.634588  -18.6949  -10.7688
    96   4650   2756  636474.56  3251460.39  29.384972  112.406346  -13.3531   -8.9939
    97   5658   2758  646554.56  3251440.39  29.383656  112.510187  -16.8620   -9.1661
    98   3391   2799  623884.56  3251030.39  29.382397  112.276588  -17.8737  -11.1585
    99   4004   2864  630014.56  3250380.39  29.375913  112.339665  -17.0220   -9.3657
   100  11985   2887  709824.56  3250150.39  29.363045  113.161587  -15.6724   -8.3605
   101   1768   2927  607654.56  3249750.39  29.372343  112.109246  -14.9017   -3.9217
   102   9383   2938  683804.56  3249640.39  29.362520  112.893577  -19.8786  -10.3890
   103   2756   2947  617534.56  3249550.39  29.369653  112.211008  -12.8756   -7.5919
   104   5587   2949  645844.56  3249530.39  29.366506  112.502620  -17.3013  -10.7685
   105  12654   2978  716514.56  3249240.39  29.353704  113.230285  -15.8942   -9.1962
   106   7263   2986  662604.56  3249160.39  29.361111  112.675184  -16.1568   -8.0105
   107  10619   3050  696164.56  3248520.39  29.350549  113.020648  -18.6226  -11.7085
   108   9382   3069  683794.56  3248330.39  29.350704  112.893255  -20.0322  -12.6032
   109   3518   3082  625154.56  3248200.39  29.356736  112.289351  -16.2959   -9.8043
   110   5834   3136  648314.56  3247660.39  29.349345  112.527809  -17.3143  -10.6727
   111   3151   3137  621484.56  3247650.39  29.352133  112.251489  -17.8343  -10.1889
   112   3860   3146  628574.56  3247560.39  29.350616  112.324501  -19.6705  -14.8822
   113    819   3153  598164.56  3247490.39  29.352726  112.011275  -16.4208  -11.1876
   114   1508   3169  605054.56  3247330.39  29.350726  112.082230  -20.7784  -15.0603
   115   1034   3183  600314.56  3247190.39  29.349850  112.033394  -18.3925  -10.7014
   116   6621   3191  656184.56  3247110.39  29.343430  112.608775  -19.2720  -11.6023
   117  11178   3378  701754.56  3245240.39  29.320081  113.077598  -20.1427  -12.6827
   118    922   3397  599194.56  3245050.39  29.330627  112.021665  -16.7416   -9.0753
   119   8998   3399  679954.56  3245030.39  29.321491  112.853179  -21.0783  -13.9336
   120  12163   3405  711604.56  3244970.39  29.316029  113.178919  -17.2992   -9.2545
   121  12111   3483  711084.56  3244190.39  29.309081  113.173419  -18.1170  -13.7434
   122   8909   3582  679064.56  3243200.39  29.305110  112.843720  -20.0471  -13.1970
   123   6999   3602  659964.56  3243000.39  29.305875  112.647102  -17.0938   -9.6802
   124  12323   3647  713204.56  3242550.39  29.293933  113.194917  -16.6963   -9.2231
   125   9088   3689  680854.56  3242130.39  29.295202  112.861968  -20.7328  -15.1347
   126  12571   3717  715684.56  3241850.39  29.287198  113.220296  -14.7460  -10.4732
   127  12055   3724  710524.56  3241780.39  29.287439  113.167197  -13.8159   -8.1290
   128   8674   3744  676714.56  3241580.39  29.290827  112.819275  -21.1617  -13.6686
   129   2656   3747  616534.56  3241550.39  29.297558  112.199861  -15.2446  -10.1278
   130   1429   3788  604264.56  3241140.39  29.294933  112.073507  -17.6957   -9.5714
   131   3276   3827  622734.56  3240750.39  29.289751  112.263596  -16.5563   -7.5227
   132   8467   3869  674644.56  3240330.39  29.279839  112.797775  -17.8390  -13.1901
   133  11718   3872  707154.56  3240300.39  29.274649  113.132248  -17.5095  -11.5884
   134   7660   3877  666574.56  3240250.39  29.280210  112.714723  -17.9417  -10.3823
   135   6348   3898  653454.56  3240040.39  29.279980  112.579681  -11.4550   -7.4448
   136   8982   3921  679794.56  3239810.39  29.274425  112.850682  -18.2820  -11.5007
   137  11723   3931  707204.56  3239710.39  29.269319  113.132652  -15.9486   -9.7643
   138   7020   3947  660174.56  3239550.39  29.274723  112.648763  -21.0776  -13.2514
   139   7024   3966  660214.56  3239360.39  29.273004  112.649147  -18.7437  -11.5050
   140    782   3981  597794.56  3239210.39  29.278035  112.006730  -20.6117  -16.3320
   141  11159   4032  701564.56  3238700.39  29.261123  113.074450  -22.6401  -19.5693
   142  12164   4054  711614.56  3238480.39  29.257494  113.177780  -18.3504  -11.0502
   143     54   4099  590514.56  3238030.39  29.267930  111.931700  -19.9986  -10.7194
   144  10078   4117  690754.56  3237850.39  29.255135  112.963106  -19.1420   -9.5121
   145  11354   4123  703514.56  3237790.39  29.252602  113.094341  -17.2784  -10.0269
   146   5518   4146  645154.56  3237560.39  29.258587  112.493939  -21.1347  -13.4026
   147   6724   4176  657214.56  3237260.39  29.254435  112.617979  -17.4721  -11.8565
   148   6142   4184  651394.56  3237180.39  29.254425  112.558090  -16.8978  -10.1903
   149  12120   4193  711174.56  3237090.39  29.245031  113.172989  -18.4851  -13.5393
   150   1859   4195  608564.56  3237070.39  29.257843  112.117374  -14.5604  -10.6823
   151   2407   4295  614044.56  3236070.39  29.248336  112.173663  -17.0537   -8.9247
   152   3960   4306  629574.56  3235960.39  29.245845  112.333439  -15.7746   -9.1252
   153   5352   4362  643494.56  3235400.39  29.239288  112.476579  -16.4754  -10.7443
   154  12098   4389  710954.56  3235130.39  29.227390  113.170354  -18.3622  -12.1883
   155  12699   4420  716964.56  3234820.39  29.223577  113.232087  -15.2941  -10.1654
   156   2170   4439  611674.56  3234630.39  29.235554  112.149131  -17.8966  -10.0603
   157   1153   4448  601504.56  3234540.39  29.235600  112.044489  -16.4393   -8.2312
   158  10519   4455  695164.56  3234470.39  29.223974  113.007872  -19.8860  -13.2948
   159   2888   4472  618854.56  3234300.39  29.231921  112.222965  -18.7581  -12.6328
   160   7411   4552  664084.56  3233500.39  29.219640  112.688100  -21.0470  -12.5689
   161    901   4605  598984.56  3232970.39  29.221631  112.018421  -17.7176   -9.6892
   162   4971   4636  639684.56  3232660.39  29.214992  112.437038  -15.2048  -10.5925
   163   9750   4645  687474.56  3232570.39  29.207998  112.928473  -16.9251  -12.0225
   164   2104   4652  611014.56  3232500.39  29.216391  112.142128  -17.6866   -9.0432
   165   3307   4718  623044.56  3231840.39  29.209322  112.265796  -17.3057  -11.0967
   166   7156   4757  661534.56  3231450.39  29.201473  112.661576  -17.6045   -9.2857
   167   9079   4791  680764.56  3231110.39  29.195805  112.859243  -18.5872  -10.9541
   168   1418   4812  604154.56  3230900.39  29.202536  112.071412  -15.5017   -8.1908
   169   1737   4929  607344.56  3229730.39  29.191711  112.104108  -20.6972  -12.3709
   170   3148   4994  621454.56  3229080.39  29.184571  112.249141  -16.4154   -9.3965
   171    729   5013  597264.56  3228890.39  29.184946  112.000369  -14.9462   -9.3830
   172  11762   5044  707594.56  3228580.39  29.168869  113.134580  -19.6021  -13.5273
   173   3530   5082  625274.56  3228200.39  29.176258  112.288322  -18.8033  -14.0717
   174   1474   5127  604714.56  3227750.39  29.174064  112.076874  -15.7514  -11.0077
   175   9156   5129  681534.56  3227730.39  29.165204  112.866607  -15.4297  -11.5772
   176   5816   5138  648134.56  3227640.39  29.168737  112.523275  -16.9635   -4.0891
   177   2656   5159  616534.56  3227430.39  29.170144  112.198376  -16.5593   -8.8368
   178    573   5166  595704.56  3227360.39  29.171257  111.984195  -15.4988   -8.5273
   179  11330   5173  703274.56  3227290.39  29.157934  113.089949  -18.5208  -12.3795
   180  11178   5268  701754.56  3226340.39  29.149608  113.074158  -17.7628   -9.6880
   181   8379   5282  673764.56  3226200.39  29.152491  112.786507  -19.3847  -14.1443
   182   9732   5426  687294.56  3224760.39  29.137574  112.925307  -20.1722  -13.4590
   183  11412   5456  704094.56  3224460.39  29.132277  113.097857  -17.3384  -10.9658
   184   1618   5459  606154.56  3224430.39  29.143984  112.091364  -14.4575   -8.2858
   185   2365   5496  613624.56  3224060.39  29.139998  112.168112  -14.5044  -10.9951
   186   1942   5557  609394.56  3223450.39  29.134865  112.124573  -15.3168   -8.5289
   187   4784   5565  637814.56  3223370.39  29.131374  112.416653  -15.3666   -8.6301
   188   2439   5578  614364.56  3223240.39  29.132532  112.175634  -15.3795   -8.9055
   189  10631   5579  696284.56  3223230.39  29.122414  113.017404  -21.6687   -9.9537
   190  10392   5627  693894.56  3222750.39  29.118452  112.992769  -18.8211   -9.5924
   191   9492   5657  684894.56  3222450.39  29.117088  112.900264  -18.5615  -12.3034
   192   7625   5689  666224.56  3222130.39  29.116783  112.708409  -18.7017  -13.1339
   193  11072   5706  700694.56  3221960.39  29.110269  113.062477  -16.6146  -10.0868
   194   9755   5721  687524.56  3221810.39  29.110929  112.927173  -19.6471  -13.7704
   195   5631   5728  646284.56  3221740.39  29.115719  112.503482  -19.9193   -9.5200
   196  11389   5759  703864.56  3221430.39  29.104984  113.094940  -16.1057   -9.1307
   197   1347   5771  603444.56  3221310.39  29.116052  112.063217  -18.2423  -10.4111
   198  12497   5781  714944.56  3221210.39  29.101173  113.208689  -15.6119   -9.7300
   199   4593   5800  635904.56  3221020.39  29.110376  112.396738  -16.4972  -10.6307
   200  11295   5805  702924.56  3220970.39  29.100985  113.085202  -18.1517  -11.6950
   201   2605   5811  616024.56  3220910.39  29.111355  112.192453  -21.3059  -14.8573
   202  12208   5848  712054.56  3220540.39  29.095616  113.178883  -16.0933  -11.2016
   203   4748   5849  637454.56  3220530.39  29.105788  112.412604  -18.0741   -9.5808
   204   2689   5849  616864.56  3220530.39  29.107849  112.201044  -16.4233  -10.1719
   205   1189   5880  601864.56  3220220.39  29.106344  112.046881  -16.0309   -9.7076
   206   1791   5890  607884.56  3220120.39  29.104944  112.108730  -18.1093  -10.0354
   207   9753   5910  687504.56  3219920.39  29.093883  112.926650  -18.2874  -11.7194
   208   8812   5926  678094.56  3219760.39  29.093793  112.829977  -18.7745  -12.0450
   209   9584   5934  685814.56  3219680.39  29.091966  112.909253  -18.9220  -11.9324
   210  10889   5962  698864.56  3219400.39  29.087466  113.043225  -18.2683   -9.7790
   211   3710   5964  627074.56  3219380.39  29.096492  112.305822  -16.6072   -8.2982
   212   7877   5987  668744.56  3219150.39  29.089566  112.733848  -15.5769  -10.5086
   213    508   6039  595054.56  3218630.39  29.092523  111.976766  -10.6620   -7.7894
   214  11095   6135  700924.56  3217670.39  29.071537  113.064067  -15.4452   -9.3525
   215   7564   6158  665614.56  3217440.39  29.074550  112.701445  -15.8468  -11.2975
   216   2761   6160  617584.56  3217420.39  29.079719  112.208115  -15.7244   -9.7199
   217    432   6198  594294.56  3217040.39  29.078230  111.968823  -17.0721  -10.4496
   218    279   6203  592764.56  3216990.39  29.077892  111.953101  -15.4820  -10.5102
   219   6001   6217  649984.56  3216850.39  29.071167  112.540841  -16.9134   -8.5800
   220   9543   6218  685404.56  3216840.39  29.066407  112.904571  -17.9204  -10.9161
   221   3200   6266  621974.56  3216360.39  29.069740  112.253095  -19.4713  -13.2548
   222   5513   6278  645104.56  3216240.39  29.066229  112.490643  -17.4101   -8.3947
   223  11658   6353  706554.56  3215490.39  29.050973  113.121469  -16.6183  -10.5470
   224   4670   6379  636674.56  3215230.39  29.058049  112.403941  -15.3732  -10.2968
   225   7176   6390  661734.56  3215120.39  29.054119  112.661262  -17.4266  -11.0858
   226   8567   6418  675644.56  3214840.39  29.049749  112.804039  -15.6478   -9.0080
   227   3344   6489  623414.56  3214130.39  29.049478  112.267640  -16.8511  -10.7212
   228   4454   6519  634514.56  3213830.39  29.045647  112.381590  -15.4167   -9.8893
   229  12216   6540  712134.56  3213620.39  29.033189  113.178391  -16.8291  -11.9060
   230  10296   6561  692934.56  3213410.39  29.034347  112.981294  -17.3605   -9.4556
   231   1211   6583  602084.56  3213190.39  29.042885  112.048499  -17.3844  -10.0320
   232   9161   6587  681584.56  3213150.39  29.033670  112.864748  -18.0937  -12.6318
   233  12373   6597  713704.56  3213050.39  29.027785  113.194395  -15.9226  -11.0257
   234  12574   6608  715714.56  3212940.39  29.026455  113.215000  -15.5082   -8.0512
   235  12592   6609  715894.56  3212930.39  29.026334  113.216845  -15.6297   -9.1785
   236   7487   6638  664844.56  3212640.39  29.031345  112.692830  -15.4777  -10.3312
   237  12740   6646  717374.56  3212560.39  29.022745  113.231961  -17.7283  -11.1217
   238   1030   6653  600274.56  3212490.39  29.036712  112.029848  -15.9628  -10.9914
   239  12644   6695  716414.56  3212070.39  29.018489  113.222015  -15.3796   -9.3211
   240  10885   6712  698824.56  3211900.39  29.019821  113.041481  -17.7132  -10.1725
   241   7922   6721  669194.56  3211810.39  29.023287  112.737359  -16.0532   -9.4441
   242   2642   6752  616394.56  3211500.39  29.026407  112.195275  -15.6558   -8.8528
   243   7719   6784  667164.56  3211180.39  29.017871  112.716428  -17.2524  -10.7071
   244   4362   6810  633594.56  3210920.39  29.019486  112.371796  -16.1537   -9.8355
   245  11990   6840  709874.56  3210620.39  29.006504  113.154635  -17.7487  -10.7296
   246   4961   6851  639584.56  3210510.39  29.015144  112.433237  -14.7484  -10.1988
   247   4015   6883  630124.56  3210190.39  29.013258  112.336088  -16.0235   -9.3277
   248   5754   6935  647514.56  3209670.39  29.006672  112.514527  -16.4979  -10.9728
   249   7040   6975  660374.56  3209270.39  29.001511  112.646460  -14.9255   -5.9087
   250  10563   6993  695604.56  3209090.39  28.994972  113.007945  -18.2888  -11.1182
   251  11173   7012  701704.56  3208900.39  28.992308  113.070496  -15.3136  -10.6751
   252  11707   7014  707044.56  3208880.39  28.991273  113.125277  -18.8816  -14.6511
   253   9988   7020  689854.56  3208820.39  28.993405  112.948902  -19.8715  -10.9158
   254   5369   7028  643664.56  3208740.39  28.998720  112.474891  -15.9637   -9.9146
   255  12697   7050  716944.56  3208520.39  28.986381  113.226767  -18.3340  -10.9695
   256   2283   7064  612804.56  3208380.39  28.998574  112.158100  -16.3665   -8.5195
   257  12229   7071  712264.56  3208310.39  28.985274  113.178720  -17.1110   -9.5907
   258   6169   7119  651664.56  3207830.39  28.989584  112.556874  -16.3409   -9.0104
   259   7371   7148  663684.56  3207540.39  28.985482  112.680177  -18.2472  -10.0828
   260   1917   7169  609144.56  3207330.39  28.989417  112.120429  -16.6331   -8.3398
   261    482   7299  594794.56  3206030.39  28.978832  111.973028  -15.9180   -9.5246
   262   3708   7315  627054.56  3205870.39  28.974585  112.304083  -14.4662  -10.6325
   263  10641   7396  696384.56  3205060.39  28.958500  113.015243  -16.5618   -9.0571
   264  12590   7397  715874.56  3205050.39  28.955266  113.215124  -17.2371  -11.9325
   265    338   7443  593354.56  3204590.39  28.965943  111.958129  -15.6155   -7.7649
   266  10969   7490  699664.56  3204120.39  28.949512  113.048717  -17.8359   -9.9322
   267   5069   7511  640664.56  3203910.39  28.955473  112.443496  -14.8435   -7.3342
   268  11627   7556  706244.56  3203460.39  28.942515  113.116075  -17.9766  -10.3506
   269   6449   7583  654464.56  3203190.39  28.947383  112.584969  -18.0469  -11.6987
   270  10702   7592  696994.56  3203100.39  28.940726  113.021156  -17.4200  -10.9228
   271   3932   7608  629294.56  3202940.39  28.947921  112.326732  -19.0071  -13.8519
   272   9579   7608  685764.56  3202940.39  28.940963  112.905965  -17.4375   -9.1143
   273   3788   7634  627854.56  3202680.39  28.945720  112.311930  -16.6580  -11.7967
   274  11344   7654  703414.56  3202480.39  28.934128  113.086877  -16.5113   -9.5958
   275   3830   7693  628274.56  3202090.39  28.940354  112.316171  -16.7205  -11.1603
   276   4258   7723  632554.56  3201790.39  28.937210  112.360041  -17.2463  -10.6652
   277   8337   7726  673344.56  3201760.39  28.932062  112.778405  -16.4475  -10.0536
   278   1170   7742  601674.56  3201600.39  28.938324  112.043238  -16.5489   -9.9304
   279   8641   7775  676384.56  3201270.39  28.927226  112.809504  -20.0051  -11.4499
   280    470   7786  594674.56  3201160.39  28.934891  111.971386  -16.2009   -9.6597
   281  11496   7791  704934.56  3201110.39  28.921528  113.102213  -17.2224  -11.8893
   282   5598   7813  645954.56  3200890.39  28.927630  112.497375  -18.8808  -11.7709
   283   9456   7935  684534.56  3199670.39  28.911642  112.892814  -16.4104   -8.9945
   284   5551   7985  645484.56  3199170.39  28.912164  112.492332  -14.2376   -9.4456
   285   2359   8058  613564.56  3198440.39  28.908807  112.164897  -17.1659  -10.2607
   286  12395   8179  713924.56  3197230.39  28.885062  113.193642  -17.4749  -11.1983
   287   7694   8312  666914.56  3195900.39  28.880048  112.711594  -19.8215  -12.2431
   288  12380   8321  713774.56  3195810.39  28.872279  113.191835  -14.9754  -11.2011
   289    986   8343  599834.56  3195590.39  28.884231  112.023828  -15.6519   -8.5110
   290   2103   8352  611004.56  3195500.39  28.882500  112.138353  -18.3539  -12.9401
   291   7638   8356  666354.56  3195460.39  28.876151  112.705789  -16.9167  -10.8336
   292   5082   8370  640794.56  3195320.39  28.877949  112.443755  -18.8165  -13.7164
   293  12398   8444  713954.56  3194580.39  28.861155  113.193447  -11.9348   -9.8556
   294   6846   8480  658434.56  3194220.39  28.865966  112.624431  -13.2743   -7.6630
   295   4415   8485  634124.56  3194170.39  28.868288  112.375239  -13.9436   -9.4344
   296  11894   8545  708914.56  3193570.39  28.852876  113.141620  -18.5508  -10.5508
   297  11124   8587  701214.56  3193150.39  28.850318  113.062655  -20.0419  -10.4080
   298   9298   8593  682954.56  3193090.39  28.852509  112.875548  -17.1247  -14.0905
   299   1280   8618  602774.56  3192840.39  28.859181  112.053724  -16.7476   -8.4657
   300   8767   8631  677644.56  3192710.39  28.849827  112.821076  -14.6651   -7.9256
   301   8067   8661  670644.56  3192410.39  28.848070  112.749300  -18.2975   -9.9803
   302    688   8671  596854.56  3192310.39  28.854858  111.992990  -15.6367   -9.4821
   303    947   8684  599444.56  3192180.39  28.853487  112.019529  -15.3762   -9.0147
   304  10449   8719  694464.56  3191830.39  28.839451  112.993268  -18.6598   -7.6790
   305  12038   8744  710354.56  3191580.39  28.834691  113.156003  -17.6949  -11.4701
   306   6624   8788  656214.56  3191140.39  28.838449  112.601251  -14.6340   -9.4220
   307  12752   8794  717494.56  3191080.39  28.828992  113.229043  -17.4645  -12.3974
   308   9527   8840  685244.56  3190620.39  28.829898  112.898609  -16.6364  -10.4251
   309   4074   8875  630714.56  3190270.39  28.833447  112.339831  -15.4654   -9.4368
   310   2410   8904  614074.56  3189980.39  28.832416  112.169273  -16.6656   -9.6880
   311  11480   8925  704774.56  3189770.39  28.819267  113.098516  -14.5701   -7.0078
   312  11155   8968  701524.56  3189340.39  28.815902  113.065152  -12.0474   -5.5460
   313  10132   8970  691294.56  3189320.39  28.817284  112.960367  -16.2193   -9.3274
   314   3230   8977  622274.56  3189250.39  28.825074  112.253228  -18.1338  -11.7970
   315     75   8983  590724.56  3189190.39  28.827148  111.929899  -14.7260   -6.4357
   316    746   9015  597434.56  3188870.39  28.823769  111.998639  -16.2631   -8.7458
   317   8129   9028  671264.56  3188740.39  28.814877  112.755098  -17.9204  -11.5138
   318    542   9039  595394.56  3188630.39  28.821756  111.977713  -17.5713  -11.6503
   319   1929   9045  609264.56  3188570.39  28.820110  112.119842  -16.3565   -9.3309
   320   1769   9116  607664.56  3187860.39  28.813838  112.103378  -15.0781   -7.8900
   321   5782   9143  647794.56  3187590.39  28.807414  112.514505  -14.8969  -10.4777
   322   4394   9189  633914.56  3187130.39  28.804783  112.372252  -16.5299   -8.6583
   323   1147   9211  601444.56  3186910.39  28.805770  112.039558  -20.3695  -15.7388
   324   2399   9237  613964.56  3186650.39  28.802375  112.167810  -16.3887  -10.4748
   325   7629   9247  666264.56  3186550.39  28.795775  112.703556  -16.8131  -10.8014
   326  11190   9270  701874.56  3186320.39  28.788605  113.068198  -17.3141  -10.7321
   327   8580   9273  675774.56  3186290.39  28.792165  112.800917  -20.2403  -14.3206
   328   3761   9285  627584.56  3186170.39  28.796764  112.307294  -18.5467  -10.3539
   329   1759   9313  607564.56  3185890.39  28.796068  112.102167  -14.4362  -10.5590
   330  11445   9342  704424.56  3185600.39  28.781708  113.094179  -16.6481  -12.3147
   331   2038   9383  610354.56  3185190.39  28.789514  112.130682  -13.7737   -9.2793
   332  10875   9391  698724.56  3185110.39  28.778181  113.035732  -15.1118   -8.4701
   333   8323   9398  673204.56  3185040.39  28.781236  112.774405  -20.5866  -10.7687
   334   1394   9418  603914.56  3184840.39  28.786892  112.064676  -17.7268  -12.7012
   335   4778   9486  637754.56  3184160.39  28.777578  112.411231  -13.6209   -9.2375
   336   6493   9487  654904.56  3184150.39  28.775538  112.586871  -17.3738   -9.9154
   337  11788   9537  707854.56  3183650.39  28.763570  113.128940  -17.1629  -11.3922
   338  10404   9555  694014.56  3183470.39  28.764105  112.987226  -16.1456  -11.4624
   339   8528   9606  675254.56  3182960.39  28.762193  112.795077  -18.4812  -12.9184
   340  10506   9623  695034.56  3182790.39  28.757817  112.997552  -16.2234  -11.3549
   341   6837   9666  658344.56  3182360.39  28.758969  112.621850  -16.9666   -8.6769
   342  11568   9691  705654.56  3182110.39  28.750032  113.106140  -16.4364  -10.4879
   343   6331   9710  653284.56  3181920.39  28.755611  112.569979  -16.8232   -9.3099
   344   7128   9751  661254.56  3181510.39  28.750939  112.651525  -19.6434  -12.9913
   345   4215   9754  632124.56  3181480.39  28.753985  112.353256  -18.3231   -9.5582
   346   7206   9756  662034.56  3181460.39  28.750390  112.659503  -15.4764  -10.5107
   347   2419   9784  614164.56  3181180.39  28.752994  112.169308  -14.6311   -7.8552
   348   8574   9799  675714.56  3181030.39  28.744718  112.799488  -20.2954  -13.2850
   349  12425   9817  714224.56  3180850.39  28.737271  113.193617  -16.0165   -9.2890
   350  10733   9826  697304.56  3180760.39  28.739159  113.020437  -19.5858  -10.1144
   351   9771   9856  687684.56  3180460.39  28.737889  112.921923  -16.7075  -11.3095
   352   9464   9859  684614.56  3180430.39  28.738062  112.890495  -16.6642  -10.5205
   353   1956   9875  609534.56  3180270.39  28.745183  112.121806  -18.5234  -10.8775
   354  12466   9911  714634.56  3179910.39  28.728725  113.197636  -15.5715   -8.8238
   355   1235   9914  602324.56  3179880.39  28.742256  112.047940  -15.2619   -7.7815
   356   7719   9936  667164.56  3179660.39  28.733495  112.711759  -15.7311   -9.6576
   357    544   9949  595414.56  3179530.39  28.739628  111.977152  -17.3440  -11.0442
   358  11015   9949  700124.56  3179530.39  28.727629  113.049082  -18.3340   -8.9889
   359  12149   9968  711464.56  3179340.39  28.724107  113.165091  -13.9537   -9.0269
   360   9252   9974  682494.56  3179280.39  28.727989  112.868611  -15.9256   -9.2552
   361   6700   9979  656974.56  3179230.39  28.730896  112.607389  -14.7957  -11.4444
   362   5160   9994  641574.56  3179080.39  28.731325  112.449722  -16.4572  -10.6173
   363   3501  10003  624984.56  3178990.39  28.732227  112.279867  -15.9806   -9.4981
   364  10774  10017  697714.56  3178850.39  28.721867  113.024301  -15.5393  -10.4055
   365  11976  10082  709734.56  3178200.39  28.714106  113.147179  -17.8016  -11.6991
   366  10120  10089  691174.56  3178130.39  28.716357  112.957253  -17.2599  -10.8488
   367   3037  10152  620344.56  3177500.39  28.719222  112.232204  -17.4112  -10.8843
   368   9946  10154  689434.56  3177480.39  28.710750  112.939339  -18.0485  -10.0257
   369  11264  10256  702614.56  3176460.39  28.699548  113.074017  -17.4121  -13.9101
   370   9455  10267  684524.56  3176350.39  28.701267  112.888912  -18.2318  -12.1307
   371   6778  10307  657754.56  3175950.39  28.701206  112.614919  -15.3904   -8.9329
   372  12475  10385  714724.56  3175170.39  28.685956  113.197662  -17.2897  -11.6981
   373    257  10388  592544.56  3175140.39  28.700217  111.947406  -15.4613   -8.5910
   374   3392  10397  623894.56  3175050.39  28.696777  112.268279  -16.5322   -8.8346
   375   8973  10434  679704.56  3174680.39  28.686881  112.839329  -20.6460  -13.2547
   376   9787  10503  687844.56  3173990.39  28.679498  112.922493  -16.8906  -10.3837
   377    331  10524  593284.56  3173780.39  28.687889  111.954869  -15.2979   -7.2612
   378   5270  10539  642674.56  3173630.39  28.682026  112.460299  -22.3441  -13.8911
   379   5882  10624  648794.56  3172780.39  28.673666  112.522810  -16.3699   -8.3646
   380  12698  10643  716954.56  3172590.39  28.662313  113.219981  -17.4375  -11.4261
   381   6667  10710  656644.56  3171920.39  28.664979  112.603006  -17.3937  -10.1014
   382   4082  10719  630794.56  3171830.39  28.667040  112.338527  -15.3897   -9.3387
   383   8638  10728  676354.56  3171740.39  28.660818  112.804601  -17.3970  -10.1661
   384   3565  10790  625624.56  3171120.39  28.661145  112.285552  -15.4259   -9.7493
   385  12033  10802  710304.56  3171000.39  28.649070  113.151682  -17.5615   -9.0823
   386   5934  10813  649314.56  3170890.39  28.656552  112.527883  -16.1446  -11.3065
   387   1270  10852  602674.56  3170500.39  28.657575  112.050678  -16.4788  -10.2241
   388   2820  10898  618174.56  3170040.39  28.652101  112.209216  -17.9598  -11.3362
   389   6966  11002  659634.56  3169000.39  28.638267  112.633185  -15.7094  -10.0091
   390   3819  11042  628164.56  3168600.39  28.638155  112.311256  -15.0124  -10.3220
   391     37  11054  590344.56  3168480.39  28.640264  111.924359  -16.0115   -9.9837
   392   2863  11082  618604.56  3168200.39  28.635457  112.213424  -15.1573   -7.8446
   393   2605  11093  616024.56  3168090.39  28.634698  112.187022  -15.8069  -10.1990
   394  10371  11178  693684.56  3167240.39  28.617744  112.981089  -16.1510  -11.5399
   395  10466  11192  694634.56  3167100.39  28.616339  112.990777  -16.1949   -8.6645
   396    129  11210  591264.56  3166920.39  28.626121  111.933646  -14.4507   -8.0913
   397  11731  11232  707284.56  3166700.39  28.610770  113.120022  -20.4254  -15.7858
   398   3217  11300  622144.56  3166020.39  28.615455  112.249401  -15.2165   -9.8153
   399  11455  11416  704524.56  3164860.39  28.594610  113.091480   -9.4974   -5.4819
   400   8571  11435  675684.56  3164670.39  28.597123  112.796660  -17.1590  -10.0907
